# Supplementary material for: Proteomics Analysis of Tears and Saliva From Sjogren’s Syndrome Patients
Source: Front Pharmacol. 2021 Dec 7;12:787193. doi: 10.3389/fphar.2021.787193 (PMC8689002; doi:10.3389/fphar.2021.787193)
Supplement: Supplementary file 11 [file Table1.xlsx]

## Sheet: Index
Supplementary Tables			Index
Supplementary Table 1 |Shotgun proteomics proteins from Sjogren's Syndrome (SS) and healthy control tears identified without constraint by enzyme specificity rules during spectrum-to-sequence matching.
Supplementary Table 2 | Shotgun proteomics proteins from Sjogren's Syndrome (SS) and healthy control saliva identified without constraint by enzyme specificity rules during spectrum-to-sequence matching.

## Sheet: Supplementary Table 1 Tears
Supplementary Table 1 |Shotgun proteomics proteins from Sjogren's Syndrome (SS) and healthy control tears identified without constraint by enzyme specificity rules during spectrum-to-sequence matching.
Proteins were identified from the the human UniProt protein database with appended standard laboratory and common contamination protein entries and reverse decoy sequences using the Andromeda algorithm as implemented in the MaxQuant software package 1.6.10.23, using an peptide FDR of 0.01. Search parameters included a mass tolerance of 1 ppm for the parent ion and 0.5 Da for the fragment ions, ca…
Protein IDs	Majority protein IDs	Peptide counts (all)	Peptide counts (razor+unique)	Peptide counts (unique)	Protein names	Gene names	Mol. weight [kDa]	Sequence length	Sequence lengths	Q-value	Score	Ratio H/L	Ratio H/L normalized	Ratio H/L variability [%]	Ratio H/L 1	Ratio H/L 2	Ratio H/L 3	Ratio H/L 4	Ratio H/L normalized 1	Ratio H/L normalized 2	Ratio H/L normalized 3	Ratio H/L normalized 4	Ratio H/L variability [%] 1	Ratio H/L variability [%] 2	Ratio H/L variability [%] 3	Ratio H/L variability [%] 4	Intensity	Intensity L	Intensity H	Intensity 1	Intensity L 1	Intensity H 1	Intensity 2	Intensity L 2	Intensity H 2	Intensity 3	Intensity L 3	Intensity H 3	Intensity 4	Intensity L 4	Intensity H 4
Q9BQK8;Q9BQK8-2	Q9BQK8;Q9BQK8-2	2;2	2;2	2;2	Phosphatidate phosphatase LPIN3	LPIN3	93.613	851	851;852	0.0086768	1.3477	13.133	0.0034029	458.92	NaN	0.0046771	NaN	NaN	NaN	0.0023992	NaN	NaN	NaN	49.424	NaN	NaN	1010400000	298940000	711430000	730270000	19434000	710840000	156550000	155960000	592820	0	0	0	123550000	123550000	0
P62937;F8WE65;C9J5S7;P62937-2;E5RIZ5	P62937;F8WE65;C9J5S7;P62937-2	5;3;3;3;1	5;3;3;3;1	5;3;3;3;1	Peptidyl-prolyl cis-trans isomerase A;Peptidyl-prolyl cis-trans isomerase A, N-terminally processed;Peptidyl-prolyl cis-trans isomerase	PPIA	18.012	165	165;120;121;105;58	0	18.791	0.030391	0.018295	139.51	NaN	0.010206	0.013839	0.077718	NaN	0.0064724	0.011257	0.047296	NaN	36.647	185.05	119.35	494950000	476440000	18507000	0	0	0	163690000	161970000	1715400	41951000	41342000	608510	289310000	273120000	16183000
B4DQI4;Q96IU4;F8W9U3	B4DQI4;Q96IU4;F8W9U3	2;2;1	2;2;1	2;2;1	Alpha/beta hydrolase domain-containing protein 14B	ABHD14B	19.756	188	188;210;208	0.0025316	1.9664	0.02323	0.019782	141.47	NaN	NaN	NaN	NaN	NaN	NaN	NaN	NaN	NaN	NaN	NaN	NaN	17344000	16884000	459410	0	0	0	6143600	5789400	354220	1156800	1156800	0	10043000	9938100	105190
P01857;A0A0A0MS08;A0A0A0MS07	P01857;A0A0A0MS08;A0A0A0MS07	23;22;19	23;22;19	12;12;10	Ig gamma-1 chain C region	IGHG1	36.105	330	330;399;295	0	323.31	0.056611	0.027465	360.12	26.716	0.0092966	0.043331	0.0045076	4.3203	0.00086983	0.013303	0.0016886	39.672	128.45	171.83	53.054	27431000000	13735000000	13696000000	14008000000	453130000	13555000000	5184800000	5131500000	53309000	1523700000	1471700000	52010000	6714000000	6678700000	35334000
P26447	P26447	3	3	3	Protein S100-A4	S100A4	11.728	101	101	0.0032362	3.2472	0.048003	0.032063	21.352	NaN	NaN	NaN	0.048003	NaN	NaN	NaN	0.032063	NaN	NaN	NaN	21.352	32964000	30951000	2013400	0	0	0	0	0	0	0	0	0	32964000	30951000	2013400
P21980;P21980-2;A2A299;P21980-3;A2A2A0	P21980;P21980-2	26;16;8;8;5	26;16;8;8;5	26;16;8;8;5	Protein-glutamine gamma-glutamyltransferase 2	TGM2	77.328	687	687;548;280;349;159	0	228.36	0.045801	0.037373	201.68	NaN	0.029947	0.1847	0.033213	NaN	0.031703	0.17151	0.01996	NaN	169	78.447	229.86	1170500000	1146000000	24473000	3319100	838120	2481000	248460000	239260000	9198000	194220000	193440000	780420	724510000	712500000	12013000
P15531;P15531-2;E7ERL0;J3KPD9;O60361	P15531;P15531-2;E7ERL0;J3KPD9;O60361	2;2;1;1;1	2;2;1;1;1	1;1;0;0;0	Nucleoside diphosphate kinase A;Putative nucleoside diphosphate kinase	NME1;NME2;NME2P1	17.149	152	152;177;139;197;137	0.0033223	3.3825	0.062671	0.04166	218.2	NaN	NaN	NaN	NaN	NaN	NaN	NaN	NaN	NaN	NaN	NaN	NaN	41992000	36341000	5651000	2287000	155650	2131300	19596000	18341000	1255100	0	0	0	20109000	17845000	2264500
P30044-2;P30044;P30044-4;P30044-3	P30044-2;P30044;P30044-4;P30044-3	6;6;4;4	6;6;4;4	6;6;4;4	Peroxiredoxin-5, mitochondrial	PRDX5	17.031	162	162;214;125;170	0	7.8144	0.058402	0.043462	254.02	14.338	0.018665	NaN	0.07936	9.315	0.018241	NaN	0.058155	16.532	12.037	NaN	84.432	130270000	110740000	19527000	19287000	994050	18293000	31480000	31302000	177960	19200000	18956000	243610	60301000	59488000	812080
F5H1C3;F5H0C8;P09104-2;P09104	F5H1C3;F5H0C8;P09104-2;P09104	2;2;2;2	1;1;1;1	1;1;1;1	Enolase;Gamma-enolase	ENO2	11.203	103	103;315;391;434	0.0082988	1.2527	0.047743	0.043976	119.86	NaN	NaN	NaN	NaN	NaN	NaN	NaN	NaN	NaN	NaN	NaN	NaN	47227000	45638000	1588200	0	0	0	7678500	7482500	195990	7786800	6930900	855910	31761000	31225000	536320
P07384;E9PL37;E9PRM1;E9PIA9;E9PLX0;E9PJJ3;E9PLC9;E9PMC6;E9PJA6;E9PSA6;E9PQB3	P07384	9;3;2;1;1;1;1;1;1;1;1	9;3;2;1;1;1;1;1;1;1;1	9;3;2;1;1;1;1;1;1;1;1	Calpain-1 catalytic subunit	CAPN1	81.889	714	714;191;201;63;122;135;148;152;161;163;191	0	12.054	0.059671	0.045852	161.14	NaN	0.056516	NaN	0.039543	NaN	0.05083	NaN	0.026355	NaN	211.96	NaN	63.74	102160000	89242000	12922000	0	0	0	38867000	30092000	8774300	5095800	4303400	792420	58202000	54846000	3355700
Q13630;H0YCP7;E9PKL9	Q13630;H0YCP7;E9PKL9	2;1;1	2;1;1	2;1;1	GDP-L-fucose synthase	TSTA3	35.892	321	321;64;268	0.003096	3.0489	0.054861	0.046619	38.847	NaN	NaN	NaN	NaN	NaN	NaN	NaN	NaN	NaN	NaN	NaN	NaN	10888000	10091000	796880	0	0	0	4908800	4540000	368790	0	0	0	5979300	5551200	428100
P62258-2;P62258;K7EM20	P62258-2;P62258;K7EM20	6;6;5	5;5;4	5;5;4	14-3-3 protein epsilon	YWHAE	26.504	233	233;255;115	0	6.731	0.066722	0.048179	30.433	NaN	NaN	NaN	0.066722	NaN	NaN	NaN	0.048179	NaN	NaN	NaN	30.433	27608000	25046000	2561800	0	0	0	0	0	0	0	0	0	27608000	25046000	2561800
Q04828;S4R3D5;A6NHU4;S4R3Z2;A0A0A0MSS8;P42330;P17516	Q04828;S4R3D5;A6NHU4;S4R3Z2;A0A0A0MSS8;P42330	6;3;3;3;3;3;2	6;3;3;3;3;3;2	2;2;2;2;2;2;1	Aldo-keto reductase family 1 member C1;Aldo-keto reductase family 1 member C3	AKR1C1;AKR1C3	36.788	323	323;155;205;300;323;323;323	0	13.305	0.072359	0.050292	76.145	NaN	NaN	NaN	0.072359	NaN	NaN	NaN	0.050292	NaN	NaN	NaN	76.145	48631000	45753000	2878200	0	0	0	0	0	0	0	0	0	48631000	45753000	2878200
Q13228;Q13228-4;Q13228-2;Q13228-3;A6PVX1;H0Y532;F2Z2W8;F8WCR4;C9JVL0	Q13228;Q13228-4;Q13228-2;Q13228-3;A6PVX1	18;18;16;15;9;8;4;4;2	18;18;16;15;9;8;4;4;2	18;18;16;15;9;8;4;4;2	Selenium-binding protein 1	SELENBP1	52.39	472	472;514;408;410;295;305;123;165;80	0	41.427	0.068375	0.051856	129.02	NaN	0.099882	0.040861	0.063683	NaN	0.09018	0.039868	0.04786	NaN	161.09	116.81	105.06	486010000	443370000	42644000	0	0	0	157520000	145560000	11956000	70838000	68925000	1912500	257660000	228880000	28775000
P60709;P63261;I3L3I0;I3L1U9;I3L4N8;G5E9R0;E7EVS6;I3L3R2;J3KT65;P63267-2;C9JZR7;K7EM38;C9JTX5;C9JUM1;Q6S8J3;A5A3E0;P0CG38;Q9BYX7;P0CG39;F8WCH0	P60709;P63261;I3L3I0;I3L1U9	30;29;18;18;14;13;13;12;12;12;10;10;9;9;8;7;6;4;4;3	30;29;18;18;14;13;13;12;12;12;10;10;9;9;8;7;6;4;4;3	12;11;6;6;7;4;4;3;3;0;1;1;1;0;3;2;2;2;2;0	Actin, cytoplasmic 1;Actin, cytoplasmic 1, N-terminally processed;Actin, cytoplasmic 2;Actin, cytoplasmic 2, N-terminally processed	ACTB;ACTG1	41.736	375	375;375;214;214;241;125;163;164;198;333;102;133;80;99;1075;1075;1075;375;1038;52	0	323.31	0.13155	0.052526	178.01	42.593	0.048726	0.22498	0.025583	9.2982	0.023711	0.15019	0.014459	31.251	190.13	110.58	49.679	13578000000	10389000000	3188900000	2948700000	52663000	2896100000	3628800000	3547300000	81472000	2219200000	2115500000	103710000	4780800000	4673200000	107650000
P04406;P04406-2;E7EUT5	P04406;P04406-2;E7EUT5	21;18;14	21;18;14	21;18;14	Glyceraldehyde-3-phosphate dehydrogenase	GAPDH	36.053	335	335;293;260	0	55.703	0.081355	0.053372	224.48	6.3519	0.05315	0.10014	0.041052	4.8657	0.047983	0.076252	0.027803	97.075	144.62	109.71	114.62	1005000000	794020000	210930000	200170000	13396000	186770000	324250000	318760000	5491400	110850000	103550000	7300300	369690000	358330000	11367000
F8VTQ5;H0YH80;F8VZ49;F8W6I7;P09651-3;Q32P51;P09651-2;P09651	F8VTQ5;H0YH80;F8VZ49;F8W6I7;P09651-3;Q32P51;P09651-2;P09651	1;1;1;1;1;1;1;1	1;1;1;1;1;1;1;1	1;1;1;1;1;1;1;1	Heterogeneous nuclear ribonucleoprotein A1;Heterogeneous nuclear ribonucleoprotein A1, N-terminally processed;Heterogeneous nuclear ribonucleoprotein A1-like 2	HNRNPA1;HNRNPA1L2	16.536	145	145;191;231;307;267;320;320;372	0.02921	0.95551	0.063596	0.054994	16.312	NaN	NaN	NaN	NaN	NaN	NaN	NaN	NaN	NaN	NaN	NaN	NaN	11777000	11449000	328540	0	0	0	4717000	4567500	149570	0	0	0	7060100	6881200	178970
Q9BS40	Q9BS40	3	3	3	Latexin	LXN	25.75	222	222	0	23.773	0.07193	0.055274	253.38	NaN	NaN	NaN	0.07193	NaN	NaN	NaN	0.055274	NaN	NaN	NaN	253.38	20437000	19512000	924690	0	0	0	0	0	0	0	0	0	20437000	19512000	924690
J3KTF8;J3QQX2;P52565;J3KRE2;J3KS60;J3KRY1;P52565-2	J3KTF8;J3QQX2;P52565;J3KRE2;J3KS60;J3KRY1;P52565-2	4;4;4;3;2;2;2	4;4;4;3;2;2;2	4;4;4;3;2;2;2	Rho GDP-dissociation inhibitor 1	ARHGDIA	21.517	193	193;235;204;129;92;249;160	0	27.304	0.071665	0.055571	164.62	NaN	0.12171	NaN	0.061316	NaN	0.11142	NaN	0.042198	NaN	36.072	NaN	10.888	98067000	84796000	13271000	6689600	689650	6000000	29192000	26111000	3081100	0	0	0	62185000	57995000	4189900
Q96KP4;Q96KP4-2;J3QQN6;J3QR27;J3QLU1;J3QKQ0;J3QRD0;J3QL02;J3KSV5;A0A087WYZ1;J3QKT2;J3QRA8;J3KSS4;J3KRD5;A0A087WVS2;J3QRP4	Q96KP4;Q96KP4-2	13;12;5;5;5;5;5;5;5;5;5;4;3;3;3;1	13;12;5;5;5;5;5;5;5;5;5;4;3;3;3;1	13;12;5;5;5;5;5;5;5;5;5;4;3;3;3;1	Cytosolic non-specific dipeptidase	CNDP2	52.878	475	475;391;89;122;123;128;134;138;149;157;249;138;55;88;124;89	0	17.514	0.068608	0.056482	92.66	NaN	0.056715	0.1056	0.058713	NaN	0.052504	0.10624	0.044883	NaN	101.47	72.246	98.94	161440000	152620000	8815700	0	0	0	48494000	45601000	2893900	12399000	11215000	1183300	100540000	95804000	4738500
O95994;C9J3E2;B5MC07;H7C3Z9	O95994;C9J3E2;B5MC07	3;2;2;1	3;2;2;1	3;2;2;1	Anterior gradient protein 2 homolog	AGR2	19.979	175	175;131;188;119	0	11.449	0.077776	0.058248	48.033	NaN	0.068271	NaN	0.077776	NaN	0.06089	NaN	0.058248	NaN	34.335	NaN	63.193	56982000	51773000	5208200	0	0	0	20344000	18175000	2169200	0	0	0	36638000	33598000	3039000
O75874;C9J4N6;C9JLU6;C9JJE5	O75874;C9J4N6	10;5;3;2	10;5;3;2	10;5;3;2	Isocitrate dehydrogenase [NADP] cytoplasmic	IDH1	46.659	414	414;157;73;62	0	24.371	0.082334	0.059041	58.95	NaN	NaN	NaN	0.078621	NaN	NaN	NaN	0.054981	NaN	NaN	NaN	19.329	103140000	100860000	2276600	0	0	0	15522000	15377000	144630	14123000	14123000	0	73491000	71359000	2132000
A0A0G2JIW1;P0DMV9;P0DMV8;P0DMV8-2;V9GZ37	A0A0G2JIW1;P0DMV9;P0DMV8;P0DMV8-2	19;19;19;16;9	19;19;19;16;9	9;9;9;7;4	Heat shock 70 kDa protein 1B;Heat shock 70 kDa protein 1A	HSPA1B;HSPA1A	70.108	642	642;641;641;586;476	0	89.296	0.073829	0.05937	210.64	14.098	0.070557	0.1879	0.044366	10.075	0.05937	0.15654	0.030862	60.943	128.73	148.1	96.947	621700000	433190000	188510000	86821000	4266700	82554000	210460000	154690000	55776000	92898000	58234000	34663000	231520000	216000000	15518000
P00338;P00338-3;P00338-4;P00338-5;P00338-2;F5GXY2;F5GXH2;F5GYU2;F5H5J4;F5H6W8;F5GZQ4;F5H8H6;F5GXC7;F5GWW2;F5GXU1	P00338;P00338-3;P00338-4;P00338-5;P00338-2;F5GXY2	15;14;12;10;10;8;7;7;5;5;3;1;1;1;1	15;14;12;10;10;8;7;7;5;5;3;1;1;1;1	15;14;12;10;10;8;7;7;5;5;3;1;1;1;1	L-lactate dehydrogenase A chain	LDHA	36.688	332	332;361;274;241;274;156;114;144;89;94;72;42;45;45;46	0	61.453	0.062116	0.060159	174.04	NaN	0.052214	0.099414	0.04996	NaN	0.044773	0.095481	0.035239	NaN	23.119	195.53	133.46	268290000	217790000	50507000	38149000	1708500	36441000	30291000	29133000	1158200	32516000	25508000	7008100	167340000	161440000	5899700
P00966;Q5T6L5;Q5T6L6	P00966	10;3;3	10;3;3	10;3;3	Argininosuccinate synthase	ASS1	46.53	412	412;179;198	0	11.241	0.063117	0.060217	136.08	NaN	0.057609	0.070471	0.13951	NaN	0.055666	0.06646	0.10209	NaN	11.113	61.844	173.42	177510000	170860000	6644300	0	0	0	17563000	16446000	1117000	22816000	21424000	1392600	137130000	132990000	4134700
H0Y2X5;P47895;H0YNQ3	H0Y2X5;P47895	6;6;1	6;6;1	6;6;1	Aldehyde dehydrogenase family 1 member A3	ALDH1A3	44.256	405	405;512;141	0	5.9828	0.075828	0.062196	87.572	NaN	NaN	NaN	0.098119	NaN	NaN	NaN	0.072463	NaN	NaN	NaN	101.41	67377000	65401000	1976400	0	0	0	18559000	18229000	330190	14225000	13946000	278860	34593000	33226000	1367400
P22626-2;A0A087WUI2;P22626	P22626-2;A0A087WUI2;P22626	3;2;2	3;2;2	3;2;2	Heterogeneous nuclear ribonucleoproteins A2/B1	HNRNPA2B1	36.006	341	341;261;353	0.0029499	2.7495	0.086779	0.062567	241.28	7.8352	NaN	NaN	NaN	4.4234	NaN	NaN	NaN	75.88	NaN	NaN	NaN	62097000	35674000	26423000	27995000	3140400	24855000	15800000	14917000	883210	3525200	3282100	243100	14776000	14334000	442190
A0A087X077;A0A087WZQ1;Q9NS40-2;Q9NS40	A0A087X077;A0A087WZQ1;Q9NS40-2;Q9NS40	2;2;2;2	2;2;2;2	2;2;2;2	Potassium voltage-gated channel subfamily H member 7	KCNH7	71.278	630	630;1096;732;1196	0.027273	1.0515	0.084086	0.063579	76.317	NaN	0.13374	NaN	NaN	NaN	0.12136	NaN	NaN	NaN	91.428	NaN	NaN	47512000	43000000	4511900	0	0	0	34321000	31043000	3278300	0	0	0	13191000	11957000	1233600
A0A1W2PQM2;F5H5D3;P68363-2;Q71U36-2;Q9BQE3;Q71U36;P68363;Q13748-2;Q13748;F8VVB9;P68366-2;P68366;Q6PEY2;F8VX09;F8VWV9;F8VRZ4;F8VS66;F8VQQ4;C9J2C0;Q9NY65-2;Q9NY65;C9K0S6;C9JDL2;C9JEV8;C9JQ00;C9JJQ8;F8VRK0;C9JDS9;V9GZ17	A0A1W2PQM2;F5H5D3;P68363-2;Q71U36-2;Q9BQE3;Q71U36;P68363;Q13748-2;Q13748;F8VVB9;P68366-2;P68366;Q6PEY2;F8VX09;F8VWV9;F8VRZ4;F8VS66;F8VQQ4;C9J2C0;Q9NY65-2;Q9NY65	6;6;6;6;6;6;6;5;5;4;4;4;4;3;3;3;3;3;3;3;3;2;2;2;2;2;1;1;1	6;6;6;6;6;6;6;5;5;4;4;4;4;3;3;3;3;3;3;3;3;2;2;2;2;2;1;1;1	6;6;6;6;6;6;6;5;5;4;4;4;4;3;3;3;3;3;3;3;3;2;2;2;2;2;1;1;1	Tubulin alpha-1B chain;Tubulin alpha-1A chain;Tubulin alpha-1C chain;Tubulin alpha-3C/D chain;Tubulin alpha-4A chain;Tubulin alpha-3E chain;Tubulin alpha-8 chain	TUBA1C;TUBA1B;TUBA1A;TUBA3C;TUBA4A;TUBA3E;TUBA8	36.651	325	325;519;335;416;449;451;451;418;450;246;433;448;450;75;81;112;130;219;467;383;449;47;119;153;180;198;49;156;275	0	7.4544	0.080771	0.064076	103.53	NaN	0.11352	NaN	0.044399	NaN	0.10825	NaN	0.032106	NaN	79.379	NaN	85.028	46862000	44116000	2745600	0	0	0	19656000	17934000	1721900	0	0	0	27206000	26183000	1023700
P06733;P06733-2;K7EM90;K7ERS8;E5RI09;E5RG95;K7EPM1;K7EKN2;E5RGZ4;P13929-3;P13929-2;P13929	P06733;P06733-2	30;20;14;1;1;1;1;1;1;1;1;1	30;20;14;1;1;1;1;1;1;1;1;1	29;20;13;1;0;0;0;0;0;0;0;0	Alpha-enolase	ENO1	47.168	434	434;341;195;17;148;154;196;212;283;391;406;434	0	323.31	0.075138	0.064495	226.79	26.275	0.10876	0.055019	0.031885	11.52	0.099013	0.054322	0.021894	55.534	157.12	88.093	151.53	2439700000	2133600000	306050000	249280000	7089900	242190000	679790000	658150000	21639000	511010000	490760000	20245000	999590000	977610000	21980000
P60174-1;P60174;P60174-4;U3KPZ0;U3KQF3;U3KPS5	P60174-1;P60174;P60174-4	16;16;10;6;4;2	16;16;10;6;4;2	16;16;10;6;4;2	Triosephosphate isomerase	TPI1	26.669	249	249;286;167;113;98;38	0	136.23	0.074384	0.065345	187.33	6.5089	0.068156	0.075169	0.064699	5.839	0.060301	0.070581	0.046763	35.813	163.71	71.21	172.43	429350000	386730000	42629000	7980600	394330	7586300	121780000	112600000	9173100	43435000	40505000	2930000	256160000	233220000	22940000
P23381-2;P23381;H0YJP3;G3V3H8;G3V3Y5;G3V5W1;G3V3S7;G3V3X0;G3V423;G3V3P2;G3V227;G3V5U1;G3V456;G3V2Y7;G3V277	P23381-2;P23381;H0YJP3;G3V3H8;G3V3Y5	4;4;2;2;2;1;1;1;1;1;1;1;1;1;1	4;4;2;2;2;1;1;1;1;1;1;1;1;1;1	4;4;2;2;2;1;1;1;1;1;1;1;1;1;1	Tryptophan--tRNA ligase, cytoplasmic;T1-TrpRS;T2-TrpRS	WARS	48.851	430	430;471;185;223;226;107;114;124;140;150;152;153;154;177;212	0	33.564	0.069256	0.065676	60.562	NaN	NaN	NaN	NaN	NaN	NaN	NaN	NaN	NaN	NaN	NaN	NaN	64199000	63149000	1050100	0	0	0	33492000	33353000	139210	23364000	22453000	910920	7342800	7342800	0
B8ZZ51;B9A041;P40925-2;P40925;P40925-3;C9JF79	B8ZZ51;B9A041;P40925-2;P40925;P40925-3	3;3;3;3;3;1	3;3;3;3;3;1	3;3;3;3;3;1	Malate dehydrogenase, cytoplasmic	MDH1	18.689	169	169;210;245;334;352;222	0	4.1915	0.09588	0.070421	223.08	NaN	NaN	NaN	0.091192	NaN	NaN	NaN	0.067461	NaN	NaN	NaN	6.0728	21056000	16371000	4684300	3680000	391120	3288900	0	0	0	0	0	0	17376000	15980000	1395400
E9PQB7;G3V1A4;E9PP50;E9PK25;P23528;Q9Y281-3;Q9Y281;E9PLJ3;E9PS23;F6RFD5;P60981-2;P60981	E9PQB7;G3V1A4;E9PP50;E9PK25;P23528;Q9Y281-3;Q9Y281;E9PLJ3	6;6;6;6;6;4;4;3;2;1;1;1	6;6;6;6;6;4;4;3;2;1;1;1	6;6;6;6;6;4;4;3;2;1;1;1	Cofilin-1;Cofilin-2	CFL1;CFL2	13.923	122	122;149;159;204;166;149;166;79;90;135;148;165	0	185.52	0.094953	0.070675	274.87	18.866	NaN	NaN	0.047766	8.6901	NaN	NaN	0.034428	10.291	NaN	NaN	73.132	123860000	88155000	35702000	35651000	1426700	34225000	0	0	0	0	0	0	88206000	86729000	1477500
P04792;F8WE04;C9J3N8	P04792	13;6;3	13;6;3	13;6;3	Heat shock protein beta-1	HSPB1	22.782	205	205;186;37	0	210.29	0.087058	0.071431	231.59	8.5803	0.03062	0.026137	0.12843	7.5336	0.027118	0.025845	0.077372	36.935	138.04	317.49	100.78	932590000	898070000	34515000	12186000	773160	11413000	207420000	201930000	5485200	286830000	283500000	3326100	426160000	411860000	14291000
P09467;Q5VZC3	P09467	10;1	10;1	10;1	Fructose-1,6-bisphosphatase 1	FBP1	36.842	338	338;151	0	17.278	0.084289	0.071472	82.648	NaN	0.088103	0.088682	0.057297	NaN	0.079412	0.0828	0.040284	NaN	108.68	34.614	50.308	202990000	191430000	11564000	0	0	0	66553000	58914000	7638600	36514000	34931000	1582200	99928000	97585000	2342700
P50395;P50395-2;Q5SX87;V9GYF8;Q5SX90;V9GYJ7;Q5SX86;Q5SX91;G5E9U5	P50395;P50395-2;Q5SX87	13;11;7;5;5;4;4;3;2	13;11;7;5;5;4;4;3;2	8;7;3;3;3;2;2;0;0	Rab GDP dissociation inhibitor beta	GDI2	50.663	445	445;400;263;130;148;125;155;203;147	0	19.632	0.085229	0.072126	165.11	NaN	0.10953	0.16745	0.06249	NaN	0.10019	0.1621	0.046549	NaN	115.1	49.813	77.313	98793000	88056000	10737000	4354400	131180	4223200	24773000	23112000	1660500	9336800	8104500	1232300	60329000	56708000	3621300
P68133;P68032;P63267;P62736;A6NL76;F8WB63;B8ZZJ2;C9JFL5;F6UVQ4;F6QUT6	P68133;P68032;P63267;P62736;A6NL76;F8WB63;B8ZZJ2;C9JFL5;F6UVQ4;F6QUT6	20;20;19;19;16;10;10;10;10;10	2;2;2;2;2;2;2;2;2;2	2;2;2;2;2;2;2;2;2;2	Actin, alpha skeletal muscle;Actin, alpha cardiac muscle 1;Actin, gamma-enteric smooth muscle;Actin, aortic smooth muscle	ACTA1;ACTC1;ACTG2;ACTA2	42.051	377	377;377;376;377;254;105;119;144;151;151	0	4.7065	0.089648	0.072221	221.54	NaN	0.071879	NaN	0.08119	NaN	0.059667	NaN	0.05343	NaN	27.005	NaN	94.321	392610000	183910000	208700000	198020000	3044200	194980000	44974000	40413000	4560900	3846500	3846500	0	145760000	136600000	9160400
P30085;Q5T0D2;P30085-2	P30085;Q5T0D2;P30085-2	6;5;3	6;5;3	6;5;3	UMP-CMP kinase	CMPK1	22.222	196	196;169;147	0	13.525	0.085473	0.075637	43.434	NaN	NaN	NaN	0.085473	NaN	NaN	NaN	0.064091	NaN	NaN	NaN	46.207	18859000	17182000	1676200	0	0	0	3642300	3278800	363550	2154000	1827700	326290	13062000	12076000	986320
O75083;O75083-3;D6RD66	O75083;O75083-3	7;4;3	7;4;3	7;4;3	WD repeat-containing protein 1	WDR1	66.193	606	606;466;245	0	16.226	0.094536	0.076671	197.51	NaN	0.049364	NaN	0.11709	NaN	0.04119	NaN	0.089806	NaN	7.4509	NaN	80.24	104050000	74060000	29994000	25025000	667160	24358000	36964000	34966000	1998600	21631000	19245000	2386000	20434000	19183000	1250800
P01042-3;P01042-2;P01042	P01042-3;P01042-2;P01042	3;3;3	3;3;3	3;3;3	Kininogen-1;Kininogen-1 heavy chain;T-kinin;Bradykinin;Lysyl-bradykinin;Kininogen-1 light chain;Low molecular weight growth-promoting factor	KNG1	43.821	391	391;427;644	0	5.9745	0.092576	0.080908	151.64	NaN	NaN	NaN	0.074738	NaN	NaN	NaN	0.053354	NaN	NaN	NaN	12.623	87122000	35067000	52055000	58732000	8318500	50413000	2249000	2142000	107060	0	0	0	26141000	24607000	1534300
P11142-2;P11142;E9PKE3;E9PN89;E9PNE6;E9PI65;E9PLF4;A8K7Q2;E9PQQ4;E9PQK7;E9PK54;P54652;E9PN25;E9PPY6;E9PS65	P11142-2;P11142;E9PKE3;E9PN89;E9PNE6	14;14;13;11;7;6;6;6;5;5;5;5;3;3;1	13;13;12;11;6;5;5;6;4;4;4;4;2;2;1	12;12;11;10;6;4;4;6;4;4;4;3;2;2;1	Heat shock cognate 71 kDa protein	HSPA8	53.517	493	493;646;627;312;500;168;187;410;171;178;183;639;132;137;223	0	83.428	0.087235	0.082366	192.14	12.584	0.0812	0.096317	0.070591	11.011	0.073226	0.08866	0.055121	46.472	83.34	10.413	120.86	183870000	162940000	20928000	8648300	608770	8039600	56627000	53927000	2699800	32628000	30480000	2147600	85964000	77922000	8041400
P40926-2;P40926;G3XAL0	P40926-2;P40926	3;3;1	3;3;1	3;3;1	Malate dehydrogenase, mitochondrial	MDH2	30.875	296	296;338;231	0.0031153	3.0977	0.10144	0.083299	6.5191	NaN	NaN	NaN	NaN	NaN	NaN	NaN	NaN	NaN	NaN	NaN	NaN	12988000	12283000	705160	0	0	0	0	0	0	2881400	2694400	187030	10107000	9588900	518140
P08697;A0A0G2JPA8;P08697-2;C9JPV4;A0A0J9YWQ3;C9JMH6;A0A0J9YY65	P08697;A0A0G2JPA8;P08697-2;C9JPV4;A0A0J9YWQ3	5;4;4;3;3;2;2	5;4;4;3;3;2;2	5;4;4;3;3;2;2	Alpha-2-antiplasmin	SERPINF2	54.565	491	491;427;427;264;264;255;255	0	4.428	0.23753	0.084302	231.19	0.95497	NaN	NaN	NaN	0.52616	NaN	NaN	NaN	258.97	NaN	NaN	NaN	25338000	18021000	7316200	19544000	12382000	7161800	2960100	2960100	0	0	0	0	2833700	2679400	154340
P00390-2;P00390-3;P00390;P00390-5;P00390-4;E5RI06	P00390-2;P00390-3;P00390;P00390-5;P00390-4	6;6;6;5;5;1	6;6;6;5;5;1	6;6;6;5;5;1	Glutathione reductase, mitochondrial	GSR	51.7	479	479;493;522;440;469;144	0	26.942	0.10637	0.084919	100.51	NaN	0.059281	NaN	0.16245	NaN	0.050968	NaN	0.11698	NaN	180.21	NaN	91.68	88829000	84099000	4730300	0	0	0	28536000	27316000	1220000	10810000	9998100	811670	49484000	46785000	2698600
K7ELW0;Q99497	K7ELW0;Q99497	1;1	1;1	1;1	Protein deglycase DJ-1	PARK7	17.91	169	169;189	0.003125	3.1007	0.10885	0.086371	7.6829	NaN	NaN	NaN	NaN	NaN	NaN	NaN	NaN	NaN	NaN	NaN	NaN	24465000	21785000	2679400	0	0	0	8372000	7104100	1267900	0	0	0	16093000	14681000	1411500
P32119;A6NIW5;P32119-2	P32119	7;3;1	6;3;1	6;3;1	Peroxiredoxin-2	PRDX2	21.892	198	198;136;142	0	7.7041	0.1058	0.088052	82	NaN	0.13656	0.13998	0.043443	NaN	0.13054	0.13369	0.028724	NaN	65.196	88.225	46.719	127410000	118060000	9351200	0	0	0	41183000	36485000	4697300	25657000	23831000	1826800	60574000	57747000	2827100
P00352;Q5SYQ7;Q5SYQ9;Q5SYQ8	P00352	18;6;6;6	18;6;6;6	18;6;6;6	Retinal dehydrogenase 1	ALDH1A1	54.861	501	501;203;230;238	0	83.553	0.14181	0.090086	136.47	NaN	0.1039	NaN	0.11153	NaN	0.095113	NaN	0.069851	NaN	120.48	NaN	153.75	537420000	501620000	35808000	0	0	0	184790000	177650000	7145200	44419000	38697000	5721700	308210000	285270000	22941000
P14618;P14618-2;H3BTN5;P14618-3;B4DNK4;H3BQ34;H3BT25;H3BUW1;H3BTJ2;H3BR70;H3BU13;P30613-2;P30613;H3BN34;H3BQZ3	P14618;P14618-2;H3BTN5;P14618-3;B4DNK4;H3BQ34	25;22;21;21;18;17;9;9;9;9;2;2;2;1;1	25;22;21;21;18;17;9;9;9;9;2;2;2;1;1	25;22;21;21;18;17;9;9;9;9;2;2;2;1;1	Pyruvate kinase PKM;Pyruvate kinase	PKM	57.936	531	531;531;485;516;457;281;151;162;168;366;82;543;574;51;69	0	161.16	0.11292	0.090128	196.02	8.5313	0.12911	0.089159	0.047888	7.0849	0.10743	0.078431	0.03485	9.2374	129.78	141.89	139.92	1344100000	1239000000	105080000	54036000	4095800	49940000	288650000	271120000	17539000	322700000	309310000	13394000	678660000	654450000	24209000
P02774;P02774-3;D6RF35;P02774-2;D6RBJ7;D6RF20	P02774;P02774-3;D6RF35;P02774-2;D6RBJ7	10;10;9;9;7;1	10;10;9;9;7;1	10;10;9;9;7;1	Vitamin D-binding protein	GC	52.963	474	474;493;476;352;348;145	0	23.354	0.10516	0.091481	225.93	6.6596	0.031334	NaN	0.093664	3.3848	0.028451	NaN	0.05633	78.179	73.063	NaN	64.968	367820000	199310000	168510000	181340000	20824000	160520000	64358000	61604000	2754100	0	0	0	122110000	116880000	5234500
P62942;Q1JUQ3;Q1JUQ5;A0A087WTS4;Q5W0X3;A0A087WV48;A0A087WZM5	P62942;Q1JUQ3;Q1JUQ5;A0A087WTS4;Q5W0X3;A0A087WV48;A0A087WZM5	2;1;1;1;1;1;1	2;1;1;1;1;1;1	2;1;1;1;1;1;1	Peptidyl-prolyl cis-trans isomerase FKBP1A;Peptidyl-prolyl cis-trans isomerase	FKBP1A;FKBP12-Exin;FKBP12-Exip2	11.951	108	108;37;92;97;103;116;129	0	6.5083	0.10635	0.092097	23.082	NaN	NaN	NaN	NaN	NaN	NaN	NaN	NaN	NaN	NaN	NaN	NaN	16479000	14495000	1984500	0	0	0	0	0	0	6546200	5946400	599840	9932900	8548200	1384700
O60547-2;O60547	O60547-2;O60547	6;6	6;6	6;6	GDP-mannose 4,6 dehydratase	GMDS	39.053	342	342;372	0	7.5617	0.12702	0.092507	56.34	NaN	NaN	NaN	0.15381	NaN	NaN	NaN	0.11179	NaN	NaN	NaN	50.835	31166000	29202000	1963600	0	0	0	5784800	5677800	107050	0	0	0	25381000	23525000	1856600
G3V5Z7;P60900;G3V4S5;G3V2S7;H0YJC4;G3V3U4;G3V3I1;G3V295;P60900-3;P60900-2	G3V5Z7;P60900;G3V4S5;G3V2S7;H0YJC4;G3V3U4;G3V3I1;G3V295;P60900-3;P60900-2	2;2;1;1;1;1;1;1;1;1	2;2;1;1;1;1;1;1;1;1	2;2;1;1;1;1;1;1;1;1	Proteasome subunit alpha type;Proteasome subunit alpha type-6	PSMA6	28.147	252	252;246;41;67;85;107;148;203;167;227	0.0032573	3.2696	0.10906	0.094563	11.564	NaN	NaN	NaN	NaN	NaN	NaN	NaN	NaN	NaN	NaN	NaN	NaN	13214000	12787000	426260	0	0	0	2263000	2263000	0	6615300	6462800	152460	4335500	4061700	273800
Q06323;Q06323-3;Q06323-2;H0YKK6;H0YLU2	Q06323;Q06323-3;Q06323-2;H0YKK6;H0YLU2	4;3;3;2;2	4;3;3;2;2	4;3;3;2;2	Proteasome activator complex subunit 1	PSME1	28.723	249	249;233;250;90;114	0.0034014	3.5632	0.22765	0.094632	76.717	NaN	NaN	NaN	0.10679	NaN	NaN	NaN	0.080586	NaN	NaN	NaN	107.7	49737000	47051000	2685600	32026000	30170000	1857000	1163800	1163800	0	0	0	0	16547000	15718000	828650
P25788-2;P25788;G3V3W4;G3V5N4	P25788-2;P25788	3;3;1;1	3;3;1;1	3;3;1;1	Proteasome subunit alpha type-3	PSMA3	27.647	248	248;255;36;54	0.0026385	2.1426	0.11343	0.094663	76.273	NaN	NaN	NaN	0.072091	NaN	NaN	NaN	0.05377	NaN	NaN	NaN	12.971	21501000	19784000	1717200	0	0	0	3160900	2799500	361470	2960800	2722400	238360	15379000	14262000	1117400
P17931;G3V3R6	P17931;G3V3R6	5;3	5;3	5;3	Galectin-3;Galectin	LGALS3	26.152	250	250;233	0	15.621	0.11102	0.094669	274.91	11.673	NaN	NaN	0.031012	6.484	NaN	NaN	0.018541	16.382	NaN	NaN	53.107	240840000	209090000	31750000	23500000	2180900	21319000	34751000	32799000	1951400	15671000	12759000	2911400	166920000	161350000	5568100
Q8TE73	Q8TE73	3	3	3	Dynein heavy chain 5, axonemal	DNAH5	529.01	4624	4624	0.002681	2.2111	0.15676	0.095252	179.29	NaN	NaN	NaN	0.44181	NaN	NaN	NaN	0.26913	NaN	NaN	NaN	146.89	494440000	340070000	154370000	0	0	0	287990000	237620000	50362000	0	0	0	206460000	102450000	104010000
J3KPS3;P04075;P04075-2;H3BQN4;H3BPS8;H3BUH7;H3BR04;H3BMQ8;H3BU78;H3BR68	J3KPS3;P04075;P04075-2;H3BQN4;H3BPS8;H3BUH7;H3BR04;H3BMQ8;H3BU78	13;13;13;12;10;9;8;7;7;3	13;13;13;12;10;9;8;7;7;3	13;13;13;12;10;9;8;7;7;3	Fructose-bisphosphate aldolase;Fructose-bisphosphate aldolase A	ALDOA	39.817	368	368;364;418;361;278;155;162;140;204;130	0	29.834	0.10806	0.095943	268.18	7.0438	0.10806	NaN	0.036999	6.801	0.095943	NaN	0.024304	142.36	116.93	NaN	83.248	490990000	406260000	84723000	73031000	5462400	67569000	153070000	145310000	7755800	2425300	2425300	0	262460000	253060000	9399000
P06702	P06702	5	5	5	Protein S100-A9	S100A9	13.242	114	114	0	11.032	0.11521	0.097762	307.04	NaN	NaN	NaN	NaN	NaN	NaN	NaN	NaN	NaN	NaN	NaN	NaN	82238000	11735000	70503000	70171000	491260	69679000	2056500	1761400	295110	4901500	4707900	193600	5109400	4774700	334770
P23526-2;P23526	P23526-2;P23526	2;2	2;2	2;2	Adenosylhomocysteinase	AHCY	44.658	404	404;432	0.002611	2.0849	0.093813	0.09891	100.21	NaN	NaN	NaN	NaN	NaN	NaN	NaN	NaN	NaN	NaN	NaN	NaN	12398000	11640000	758170	0	0	0	3169000	2970800	198120	2879700	2541600	338120	6349700	6127800	221920
E7EQR4;P15311;P35241-4;P35241;P35241-5	E7EQR4;P15311	14;14;1;1;1	14;14;1;1;1	13;13;0;0;0	Ezrin	EZR	69.371	586	586;586;447;583;604	0	57.419	0.15366	0.10145	120.09	NaN	0.07795	0.19122	0.092133	NaN	0.067622	0.17467	0.063484	NaN	103.89	57.045	72.599	364330000	320360000	43964000	3224300	485820	2738500	92021000	87376000	4645000	67288000	59154000	8134500	201790000	173350000	28446000
P31947-2;P31947	P31947-2;P31947	9;9	8;8	8;8	14-3-3 protein sigma	SFN	24.336	216	216;248	0	29.982	0.15947	0.10218	193.04	NaN	NaN	NaN	0.10182	NaN	NaN	NaN	0.067496	NaN	NaN	NaN	17.687	260120000	238250000	21871000	5161100	308660	4852500	66073000	64446000	1627200	87005000	77076000	9929400	101880000	96422000	5461700
C9JMC5;A8MYB8;E9PNN6;P30838;I3L3I9;C9JKT2;I3L4E5;I3L1H6;I3L3W9	C9JMC5;A8MYB8;E9PNN6;P30838;I3L3I9;C9JKT2	7;7;7;7;5;4;3;3;2	7;7;7;7;5;4;3;3;2	7;7;7;7;5;4;3;3;2	Aldehyde dehydrogenase, dimeric NADP-preferring	ALDH3A1	41.647	372	372;389;396;453;380;259;119;131;74	0	26.423	0.13108	0.10479	127.52	NaN	0.072851	0.18266	0.06964	NaN	0.059157	0.17137	0.049767	NaN	177.19	96.109	118.66	294630000	274670000	19954000	1974800	0	1974800	83735000	80011000	3723800	52251000	46424000	5827600	156670000	148240000	8428000
H7C393;C9JIF9;P13798;F8WEH5;C9JLK2;H7C1U0	H7C393;C9JIF9;P13798;F8WEH5;C9JLK2;H7C1U0	2;2;2;1;1;1	2;2;2;1;1;1	2;2;2;1;1;1	Acylamino-acid-releasing enzyme	APEH	31.904	284	284;737;732;50;232;308	0.0027701	2.3998	0.12835	0.1078	8.9149	NaN	NaN	NaN	NaN	NaN	NaN	NaN	NaN	NaN	NaN	NaN	NaN	19867000	18875000	991790	0	0	0	5601800	5219600	382230	5011600	5011600	0	9253700	8644200	609550
P00558-2;P00558;P07205	P00558-2;P00558	14;14;3	14;14;3	14;14;3	Phosphoglycerate kinase 1	PGK1	41.428	389	389;417;417	0	102.71	0.15754	0.10803	258.25	9.6105	0.3196	NaN	0.051266	7.5125	0.24702	NaN	0.038231	136.34	20.467	NaN	106.32	311380000	272200000	39177000	37403000	5557400	31845000	49053000	46706000	2346300	16296000	15203000	1092800	208630000	204730000	3892200
A0A024RA52;P25787;H7C402;H3BT36;C9JCK5	A0A024RA52;P25787	3;3;1;1;1	3;3;1;1;1	3;3;1;1;1	Proteasome subunit alpha type;Proteasome subunit alpha type-2	PSMA2	25.898	234	234;234;36;48;164	0	4.3549	0.10927	0.11161	32.134	NaN	NaN	NaN	NaN	NaN	NaN	NaN	NaN	NaN	NaN	NaN	NaN	29141000	25787000	3353700	0	0	0	6927500	6020200	907260	6417300	5583200	834050	15796000	14184000	1612400
P07900;P07900-2;Q14568;G3V2J8	P07900;P07900-2	13;13;3;2	13;13;3;2	7;7;1;1	Heat shock protein HSP 90-alpha	HSP90AA1	84.659	732	732;854;343;174	0	28.512	0.12764	0.11257	164.55	NaN	0.16196	0.10246	0.053145	NaN	0.14875	0.097289	0.037587	NaN	154.51	71.359	116.31	205780000	187100000	18681000	9207700	559730	8648000	67849000	63582000	4266800	53029000	50418000	2611000	75691000	72536000	3155300
P14550;V9GYG2;V9GYP9;Q5T621	P14550	11;3;3;3	11;3;3;3	11;3;3;3	Alcohol dehydrogenase [NADP(+)]	AKR1A1	36.573	325	325;119;140;147	0	25.316	0.13182	0.11277	133.78	NaN	0.33949	NaN	0.044927	NaN	0.3259	NaN	0.030328	NaN	52.607	NaN	131.03	183380000	177510000	5866100	0	0	0	19196000	17539000	1656900	2768200	2505200	262990	161410000	157470000	3946200
P28838-2;P28838;H0Y9Q1;H0Y983	P28838-2;P28838	18;18;7;3	18;18;7;3	18;18;7;3	Cytosol aminopeptidase	LAP3	52.771	488	488;519;208;119	0	75.379	0.16086	0.11884	120.88	NaN	0.11	0.13218	0.16237	NaN	0.10749	0.1304	0.11884	NaN	80.933	32.851	172.82	158340000	143980000	14367000	0	0	0	57394000	55656000	1737500	15785000	15006000	778970	85163000	73313000	11850000
Q7Z406-6;Q7Z406-2;Q7Z406;Q7Z406-4;Q7Z406-5;A0A0C4DFM8;A1L2Z2;M0QY43	Q7Z406-6;Q7Z406-2;Q7Z406;Q7Z406-4;Q7Z406-5;A0A0C4DFM8;A1L2Z2	18;18;17;12;10;9;9;5	16;16;15;11;9;8;8;4	16;16;15;11;9;8;8;4	Myosin-14	MYH14	228.66	2003	2003;2036;1995;1779;1478;508;638;1002	0	25.926	0.12102	0.11926	117.71	NaN	0.099695	NaN	0.85883	NaN	0.10166	NaN	0.70292	NaN	22.582	NaN	134.86	47704000	46026000	1677600	0	0	0	12763000	12599000	164040	2564400	2564400	0	32376000	30863000	1513600
P22314-2;P22314;Q5JRR6;Q5JRS1;Q5JRS3;Q5JRS2;Q5JRR9;Q5JRS0	P22314-2;P22314	9;9;2;1;1;1;1;1	9;9;2;1;1;1;1;1	9;9;2;1;1;1;1;1	Ubiquitin-like modifier-activating enzyme 1	UBA1	113.8	1018	1018;1058;506;173;195;234;270;284	0	14.098	0.14176	0.11976	84.169	NaN	0.11086	NaN	0.12029	NaN	0.10703	NaN	0.088928	NaN	121.48	NaN	56.274	80435000	75988000	4446100	0	0	0	36226000	34573000	1653200	10030000	9614100	415630	34179000	31802000	2377300
Q6ZVX7	Q6ZVX7	2	2	2	F-box only protein 50	NCCRP1	30.847	275	275	0.0023697	1.6998	0.15107	0.11998	43.597	NaN	NaN	NaN	0.15107	NaN	NaN	NaN	0.11998	NaN	NaN	NaN	43.597	9360400	8304700	1055700	0	0	0	0	0	0	0	0	0	9360400	8304700	1055700
P07327;P00326	P07327;P00326	1;1	1;1	1;1	Alcohol dehydrogenase 1A;Alcohol dehydrogenase 1C	ADH1A;ADH1C	39.858	375	375;375	0.0067114	1.4366	0.13851	0.12208	39.501	NaN	NaN	NaN	NaN	NaN	NaN	NaN	NaN	NaN	NaN	NaN	NaN	10804000	10002000	802550	0	0	0	3816500	3529200	287240	0	0	0	6987900	6472600	515310
P36871;P36871-2;P36871-3	P36871;P36871-2;P36871-3	5;5;4	5;5;4	5;5;4	Phosphoglucomutase-1	PGM1	61.448	562	562;580;365	0	4.5418	0.15158	0.12281	16.477	NaN	NaN	NaN	0.15158	NaN	NaN	NaN	0.12281	NaN	NaN	NaN	16.477	7415800	7008600	407130	0	0	0	3061600	3061600	0	0	0	0	4354100	3947000	407130
A0A087WYS1;E7EUC7;Q16851-2;Q16851;C9JTZ5;C9JUW1;C9JWG0;C9JVG3;C9JQU9;C9JNZ1;F2Z3H1	A0A087WYS1;E7EUC7;Q16851-2;Q16851	5;5;5;5;2;2;2;2;2;2;1	5;5;5;5;2;2;2;2;2;2;1	5;5;5;5;2;2;2;2;2;2;1	UTP--glucose-1-phosphate uridylyltransferase	UGP2	56.967	508	508;517;497;508;104;135;150;170;175;212;76	0	4.5373	0.16515	0.1253	165.2	NaN	NaN	NaN	0.16515	NaN	NaN	NaN	0.1253	NaN	NaN	NaN	165.2	25324000	17327000	7997300	0	0	0	0	0	0	0	0	0	25324000	17327000	7997300
O43707;O43707-2;F5GXS2;O43707-3;H7C144;K7EJH8;M0QZQ3;C9JY79;Q9H254-2;Q9H254-4;Q9H254	O43707;O43707-2	27;21;13;13;10;5;1;1;1;1;1	27;21;13;13;10;5;1;1;1;1;1	21;17;11;11;9;4;1;1;1;1;1	Alpha-actinin-4	ACTN4	104.85	911	911;692;521;521;342;182;2002;2564;1309;2154;2564	0	31.546	0.14577	0.12856	222.27	16.086	0.17332	0.092277	0.1024	12.143	0.17526	0.088944	0.07597	66.78	147.99	161.01	95.302	270050000	216700000	53350000	33392000	1757800	31635000	32684000	24287000	8397600	22478000	16211000	6267600	181490000	174440000	7050300
P18510-4;P18510-2;P18510;P18510-3	P18510-4;P18510-2;P18510;P18510-3	4;4;4;4	4;4;4;4	4;4;4;4	Interleukin-1 receptor antagonist protein	IL1RN	16.142	143	143;159;177;180	0	8.1699	0.15186	0.12861	138.11	NaN	0.29938	NaN	0.15186	NaN	0.27395	NaN	0.11095	NaN	170.91	NaN	157.19	95549000	87245000	8304600	0	0	0	29505000	26079000	3426100	14593000	14133000	459840	51451000	47032000	4418600
P30086	P30086	5	5	5	Phosphatidylethanolamine-binding protein 1;Hippocampal cholinergic neurostimulating peptide	PEBP1	21.057	187	187	0	52.686	0.1825	0.13193	5.2776	NaN	NaN	NaN	0.1825	NaN	NaN	NaN	0.13193	NaN	NaN	NaN	5.2776	22854000	21941000	913050	0	0	0	0	0	0	0	0	0	22854000	21941000	913050
F5H018;B5MDF5;J3KQE5;P62826;H0YFC6;B4DV51	F5H018;B5MDF5;J3KQE5;P62826;H0YFC6	3;3;3;3;2;1	3;3;3;3;2;1	3;3;3;3;2;1	GTP-binding nuclear protein Ran	RAN	22.436	198	198;233;234;216;103;128	0.0029326	2.6951	0.16487	0.13311	72.309	NaN	NaN	NaN	0.15633	NaN	NaN	NaN	0.12598	NaN	NaN	NaN	7.7842	20798000	12421000	8377100	12012000	4678200	7334300	0	0	0	0	0	0	8785700	7742900	1042800
S4R3T0;M0QY62;E7ETH6	S4R3T0;M0QY62;E7ETH6	1;1;1	1;1;1	1;1;1	Zinc finger protein 587B	ZNF587B	6.6596	60	60;633;402	1	-2	0.3951	0.14011	428.46	NaN	NaN	NaN	NaN	NaN	NaN	NaN	NaN	NaN	NaN	NaN	NaN	1110300000	130940000	979380000	1049600000	71105000	978460000	60758000	59835000	922980	0	0	0	0	0	0
U3KPX2;Q92621	U3KPX2;Q92621	1;1	1;1	1;1	Nuclear pore complex protein Nup205	NUP205	30.538	273	273;2012	0.0024814	1.8699	0.38738	0.14102	144.92	NaN	NaN	0.34089	NaN	NaN	NaN	0.087036	NaN	NaN	NaN	68.251	NaN	485390000	268850000	216540000	0	0	0	0	0	0	265770000	197170000	68606000	219620000	71687000	147930000
P49773	P49773	1	1	1	Histidine triad nucleotide-binding protein 1	HINT1	13.802	126	126	0.0084746	1.2947	0.17287	0.14234	103.48	NaN	0.16201	NaN	NaN	NaN	0.15158	NaN	NaN	NaN	146.7	NaN	NaN	30560000	26989000	3570400	0	0	0	20269000	18083000	2186100	3234900	2513700	721240	7055900	6392900	663010
P67936	P67936	1	1	1	Tropomyosin alpha-4 chain	TPM4	28.521	248	248	0.039829	0.75131	0.15052	0.14572	12.718	NaN	NaN	NaN	NaN	NaN	NaN	NaN	NaN	NaN	NaN	NaN	NaN	4510100	3905200	604910	0	0	0	2317000	2138600	178370	2193100	1766500	426540	0	0	0
Q5VTE0;P68104;A0A087WVQ9;P68104-2;Q05639;A0A087WV01;A6PW80;Q5JR01	Q5VTE0;P68104;A0A087WVQ9;P68104-2;Q05639;A0A087WV01;A6PW80;Q5JR01	10;10;9;9;7;6;5;5	10;10;9;9;7;6;5;5	10;10;9;9;7;6;5;5	Putative elongation factor 1-alpha-like 3;Elongation factor 1-alpha 1;Elongation factor 1-alpha 2;Elongation factor 1-alpha	EEF1A1P5;EEF1A1;EEF1A2	50.184	462	462;462;441;441;463;426;106;145	0	24.312	0.18757	0.1512	98.805	NaN	0.091274	0.46781	0.052592	NaN	0.088416	0.43322	0.035752	NaN	123.72	23.317	67.35	539050000	503850000	35200000	30559000	19233000	11326000	174420000	168030000	6389000	49752000	40120000	9631900	284320000	276460000	7853500
K7EIK7;O95834;O95834-2;O95834-3;K7EII6;K7EKG3;A0A0C4DGQ7;C9JRL6;K7ELB2;K7ELI8	K7EIK7;O95834;O95834-2;O95834-3;K7EII6;K7EKG3;A0A0C4DGQ7;C9JRL6	4;4;4;4;3;2;2;2;1;1	4;4;4;4;3;2;2;2;1;1	4;4;4;4;3;2;2;2;1;1	Echinoderm microtubule-associated protein-like 2	EML2	84.729	773	773;649;796;850;181;223;427;603;73;121	0	5.0412	0.17632	0.15203	133.52	NaN	0.35628	NaN	0.050719	NaN	0.3491	NaN	0.039612	NaN	5.4119	NaN	78.052	29184000	26902000	2282200	0	0	0	8699900	7432300	1267600	0	0	0	20484000	19470000	1014600
Q5URX0;P07686;H0YA83;H0Y9B6	Q5URX0;P07686	3;3;1;1	3;3;1;1	3;3;1;1	Beta-hexosaminidase subunit beta;Beta-hexosaminidase subunit beta chain B;Beta-hexosaminidase subunit beta chain A	HEXB	38.258	331	331;556;170;202	0.0025381	1.9675	0.22747	0.15324	99.282	NaN	NaN	0.099134	NaN	NaN	NaN	0.089485	NaN	NaN	NaN	133.36	NaN	62430000	48921000	13509000	0	0	0	0	0	0	43715000	35994000	7720700	18715000	12927000	5788500
Q5W0H4;A0A0B4J2C3;P13693;J3KPG2;E9PJF7;P13693-2;Q56UQ5;H0YCX0	Q5W0H4;A0A0B4J2C3;P13693;J3KPG2;E9PJF7;P13693-2;Q56UQ5	4;4;4;2;2;2;2;1	4;4;4;2;2;2;2;1	4;4;4;2;2;2;2;1	Translationally-controlled tumor protein;TPT1-like protein	TPT1	21.525	188	188;197;172;160;162;138;140;77	0	4.8491	0.18461	0.15575	75.976	NaN	NaN	NaN	0.11401	NaN	NaN	NaN	0.08503	NaN	NaN	NaN	85.599	43121000	41106000	2014700	0	0	0	4471300	3774800	696530	2112800	2112800	0	36537000	35219000	1318200
Q04760-2;Q04760	Q04760-2;Q04760	2;2	2;2	2;2	Lactoylglutathione lyase	GLO1	19.043	169	169;184	0.0027248	2.2582	0.20995	0.15607	82.532	NaN	NaN	NaN	0.11827	NaN	NaN	NaN	0.085658	NaN	NaN	NaN	84.845	24916000	23132000	1783700	0	0	0	2381400	2096700	284690	0	0	0	22534000	21035000	1499000
P06396-2;Q5T0I0	P06396-2	27;7	1;1	1;1	Gelsolin	GSN	80.64	731	731;260	0.0025907	2.0577	0.23579	0.15611	295.54	NaN	NaN	NaN	NaN	NaN	NaN	NaN	NaN	NaN	NaN	NaN	NaN	92238000	55699000	36539000	29939000	935910	29003000	30146000	28080000	2065900	0	0	0	32153000	26683000	5470000
P05109	P05109	10	10	10	Protein S100-A8;Protein S100-A8, N-terminally processed	S100A8	10.834	93	93	0	34.852	0.20984	0.15633	196.07	NaN	NaN	NaN	0.20836	NaN	NaN	NaN	0.14534	NaN	NaN	NaN	23.879	413380000	68917000	344470000	331450000	2959200	328490000	6548000	4282600	2265400	6243500	2685200	3558300	69140000	58990000	10150000
A0A0A0MTS2;P06744;P06744-2;K7EQ48;A0A0J9YXP8;A0A0J9YX90;A0A0J9YYH3;K7EPY4;K7EP41;K7ENA0;K7EIL4;K7ERK8;K7ELR7;K7ERC6;K7ESF4	A0A0A0MTS2;P06744;P06744-2;K7EQ48;A0A0J9YXP8;A0A0J9YX90;A0A0J9YYH3	13;13;13;12;8;8;8;5;4;3;2;2;2;2;1	13;13;13;12;8;8;8;5;4;3;2;2;2;2;1	13;13;13;12;8;8;8;5;4;3;2;2;2;2;1	Glucose-6-phosphate isomerase	GPI	64.824	573	573;558;569;474;268;279;283;166;159;162;110;133;146;161;209	0	227.76	0.21182	0.15666	310.97	22.734	NaN	NaN	0.069033	15.818	NaN	NaN	0.050726	51.151	NaN	NaN	103.9	141180000	93874000	47301000	43647000	1396600	42251000	15759000	15245000	514380	4837700	4837700	0	76931000	72395000	4536400
E2QRB9;E9PIR7;F8W809;A0A087WSW9;A0A182DWI3;A0A087WSY9;Q16881-7;Q16881-5;Q16881-2;Q16881-4;Q16881-3;Q16881-6;Q16881;E9PKD3	E2QRB9;E9PIR7;F8W809;A0A087WSW9;A0A182DWI3;A0A087WSY9;Q16881-7;Q16881-5;Q16881-2;Q16881-4;Q16881-3;Q16881-6;Q16881;E9PKD3	2;2;2;2;2;2;2;2;2;2;2;2;2;1	2;2;2;2;2;2;2;2;2;2;2;2;2;1	2;2;2;2;2;2;2;2;2;2;2;2;2;1	Thioredoxin reductase 1, cytoplasmic	TXNRD1	50.723	460	460;482;498;548;568;648;461;499;543;551;598;614;649;175	0.002849	2.569	0.16249	0.15773	8.7418	NaN	NaN	NaN	NaN	NaN	NaN	NaN	NaN	NaN	NaN	NaN	NaN	16950000	16271000	679580	0	0	0	4955000	4690400	264610	6467600	6052700	414970	5527900	5527900	0
P13639	P13639	9	9	9	Elongation factor 2	EEF2	95.337	858	858	0	9.0485	0.20557	0.16021	153.6	NaN	0.12236	NaN	0.21841	NaN	0.11287	NaN	0.17763	NaN	219.91	NaN	103.06	63277000	55623000	7654700	0	0	0	39712000	35917000	3794600	0	0	0	23566000	19706000	3860200
Q5JNW7;A0A140T998;X5D2R7;P28062-2;P28062	Q5JNW7;A0A140T998;X5D2R7;P28062-2;P28062	2;2;2;2;2	2;2;2;2;2	2;2;2;2;2	Proteasome subunit beta type;Proteasome subunit beta type-8	PSMB8;PSM8	27.85	252	252;252;276;272;276	0.0066372	1.4055	0.19541	0.16391	24.699	NaN	NaN	NaN	0.19541	NaN	NaN	NaN	0.16391	NaN	NaN	NaN	24.699	5801600	5032600	769000	0	0	0	0	0	0	0	0	0	5801600	5032600	769000
P18206-2;P18206	P18206-2;P18206	6;6	6;6	6;6	Vinculin	VCL	116.72	1066	1066;1134	0	24.347	0.19548	0.16475	189.5	NaN	NaN	NaN	0.10141	NaN	NaN	NaN	0.082776	NaN	NaN	NaN	141.41	12078000	9420100	2658200	2016100	413810	1602300	0	0	0	0	0	0	10062000	9006300	1056000
P18669;Q8N0Y7;P15259	P18669	10;4;3	10;4;3	10;4;3	Phosphoglycerate mutase 1	PGAM1	28.804	254	254;254;253	0	83.199	0.19767	0.16741	222.54	18.917	0.15554	0.40889	0.15452	14.587	0.163	0.39767	0.11181	81.515	30.232	56.095	87.867	193140000	141270000	51870000	42950000	1756200	41194000	7102300	6542900	559420	10737000	8211800	2525300	132350000	124760000	7591700
P09211;A8MX94;A0A087X2E9;A0A087X243	P09211;A8MX94	11;9;4;1	11;9;4;1	11;9;4;1	Glutathione S-transferase P	GSTP1	23.356	210	210;174;79;69	0	323.31	0.20363	0.17404	226.13	4.7953	NaN	NaN	0.10304	1.7896	NaN	NaN	0.081024	297.66	NaN	NaN	108.12	56510000	30277000	26233000	38870000	14115000	24755000	3259400	3054700	204750	0	0	0	14380000	13107000	1273100
P52209-2;P52209;K7EMN2;K7EM49;K7EPF6	P52209-2;P52209;K7EMN2;K7EM49;K7EPF6	9;9;6;6;6	9;9;6;6;6	9;9;6;6;6	6-phosphogluconate dehydrogenase, decarboxylating	PGD	51.872	470	470;483;160;205;256	0	37.261	0.24096	0.17605	309.93	18.088	0.042183	NaN	0.031885	10.68	0.040636	NaN	0.021835	99.24	84.424	NaN	132.22	188280000	107160000	81120000	81445000	4208500	77237000	28134000	27285000	848930	0	0	0	78704000	75669000	3034800
K7EKH5;C9J8F3;J3KSV6;J3QKP5;A8MVZ9;P09972	K7EKH5;C9J8F3;J3KSV6;J3QKP5;A8MVZ9;P09972	2;2;2;2;2;2	2;2;2;2;2;2	2;2;2;2;2;2	Fructose-bisphosphate aldolase;Fructose-bisphosphate aldolase C	ALDOC	15.035	135	135;149;175;180;336;364	0	45.503	0.26007	0.1774	229.79	3.9302	NaN	NaN	0.13522	3.4853	NaN	NaN	0.10235	3.3615	NaN	NaN	117.41	78390000	66725000	11665000	7868500	1480200	6388300	0	0	0	0	0	0	70522000	65245000	5276700
P04217;P04217-2;M0R009	P04217;P04217-2;M0R009	11;8;7	11;8;7	11;8;7	Alpha-1B-glycoprotein	A1BG	54.253	495	495;373;305	0	62.124	0.18831	0.17904	202.61	7.4541	0.14681	0.27525	0.1488	5.1911	0.13308	0.27925	0.10361	63.03	72.181	95.043	94.183	269650000	150040000	119610000	115410000	10399000	105010000	49987000	46208000	3779300	29184000	23848000	5336200	75077000	69587000	5490100
P30740;P30740-2;H7BXK7;C9J7N5;A0A1B0GU38;A0A0C4DGW9;P50452-2;P50452;P50453;O75830	P30740;P30740-2	19;11;1;1;1;1;1;1;1;1	19;11;1;1;1;1;1;1;1;1	19;11;1;1;1;1;1;1;1;1	Leukocyte elastase inhibitor	SERPINB1	42.741	379	379;228;189;206;259;415;242;374;376;405	0	223.55	0.19432	0.17931	225.84	9.6792	0.10541	0.20183	0.055815	4.6045	0.1053	0.18454	0.038497	74.161	99.651	41.819	217.16	762860000	366500000	396360000	138520000	6745600	131780000	56238000	52408000	3829400	48509000	39914000	8595000	519590000	267430000	252160000
P30041	P30041	8	8	8	Peroxiredoxin-6	PRDX6	25.035	224	224	0	8.3877	0.27223	0.18095	119.89	NaN	NaN	NaN	0.27223	NaN	NaN	NaN	0.18095	NaN	NaN	NaN	119.89	124220000	115700000	8516100	3604200	0	3604200	1514900	1514900	0	2174200	2174200	0	116930000	112020000	4911900
Q96C23;H7C320;B8ZZ75	Q96C23;H7C320	3;2;1	3;2;1	3;2;1	Aldose 1-epimerase	GALM	37.765	342	342;194;194	0	5.9678	0.22526	0.1857	9.5947	NaN	NaN	NaN	NaN	NaN	NaN	NaN	NaN	NaN	NaN	NaN	NaN	11821000	10947000	873470	0	0	0	0	0	0	2244600	2173900	70678	9576300	8773500	802790
K7EM87;K7EPN4;Q9HCE0-2;Q9HCE0	K7EM87;K7EPN4;Q9HCE0-2;Q9HCE0	1;1;1;1	1;1;1;1	1;1;1;1	Ectopic P granules protein 5 homolog	EPG5	74.375	657	657;856;2481;2579	0.0023981	1.7515	1.5031	0.18621	83.564	NaN	1.7007	1.641	1.5425	NaN	0.53469	0.16908	0.87912	NaN	3.0101	8.2329	2.8304	1822300000	693010000	1129300000	80287000	56264000	24023000	298960000	85895000	213070000	1024000000	399020000	625020000	419030000	151830000	267200000
P81605;P81605-2	P81605;P81605-2	3;2	3;2	3;2	Dermcidin;Survival-promoting peptide;DCD-1	DCD	11.284	110	110;121	0.0026596	2.1826	0.61417	0.18857	6.6445	0.61417	NaN	NaN	NaN	0.18857	NaN	NaN	NaN	6.6445	NaN	NaN	NaN	105170000	65458000	39712000	103140000	65458000	37684000	0	0	0	2028600	0	2028600	0	0	0
O00299	O00299	7	7	7	Chloride intracellular channel protein 1	CLIC1	26.922	241	241	0	31.202	0.18615	0.18904	103.05	NaN	NaN	NaN	0.1217	NaN	NaN	NaN	0.087333	NaN	NaN	NaN	72.346	63821000	52289000	11532000	10768000	4033700	6734400	5599500	4801700	797750	3325500	2610500	714990	44127000	40843000	3284500
A0A0A0MSI0;Q06830;A0A0A0MRQ5;H7C3T4;Q13162	A0A0A0MSI0;Q06830	15;15;5;3;3	15;15;5;3;3	14;14;4;3;3	Peroxiredoxin-1	PRDX1	18.976	171	171;199;97;161;271	0	31.861	0.23084	0.19371	180.85	5.5836	0.029784	0.24819	0.022965	3.0041	0.023182	0.24512	0.014704	7.3514	192.26	135.05	74.364	989800000	934230000	55574000	23356000	3231400	20124000	335750000	325110000	10639000	246350000	236840000	9502900	384350000	369040000	15307000
A6NKB8;Q9H4A4;C9JMZ3	A6NKB8;Q9H4A4;C9JMZ3	2;2;1	2;2;1	2;2;1	Aminopeptidase B	RNPEP	68.168	611	611;650;344	0.0028249	2.5076	0.2435	0.20091	53.634	NaN	NaN	NaN	0.2435	NaN	NaN	NaN	0.20091	NaN	NaN	NaN	53.634	8027100	6900500	1126600	0	0	0	0	0	0	0	0	0	8027100	6900500	1126600
P25786;P25786-2;F5GX11;B4DEV8	P25786;P25786-2;F5GX11	4;4;3;1	4;4;3;1	4;4;3;1	Proteasome subunit alpha type-1	PSMA1	29.555	263	263;269;238;164	0	6.0258	0.25979	0.20127	76.418	NaN	NaN	NaN	0.25979	NaN	NaN	NaN	0.20127	NaN	NaN	NaN	76.418	26545000	22214000	4330600	0	0	0	6598700	6598700	0	1373300	1373300	0	18573000	14242000	4330600
P43034;I3L495;I3L3N5	P43034;I3L495;I3L3N5	2;1;1	2;1;1	2;1;1	Platelet-activating factor acetylhydrolase IB subunit alpha	PAFAH1B1	46.637	410	410;82;208	0.0029851	2.7976	0.24631	0.20475	132.91	NaN	NaN	NaN	0.24631	NaN	NaN	NaN	0.20475	NaN	NaN	NaN	132.91	5166300	4168900	997360	0	0	0	0	0	0	0	0	0	5166300	4168900	997360
P19971;P19971-2;C9JGI3;A0A1W2PQK0;A0A1W2PP80	P19971;P19971-2;C9JGI3	10;10;8;1;1	10;10;8;1;1	10;10;8;1;1	Thymidine phosphorylase	TYMP	49.955	482	482;487;445;56;73	0	12.688	0.26428	0.20485	115.24	NaN	0.37099	NaN	0.20678	NaN	0.31297	NaN	0.15345	NaN	210.63	NaN	95.492	114430000	102690000	11745000	0	0	0	46653000	41071000	5581700	7586500	7316700	269830	60193000	54299000	5893500
X6RJP6;P37802;P37802-2	X6RJP6;P37802;P37802-2	7;7;7	7;7;7	7;7;7	Transgelin-2	TAGLN2	21.086	187	187;199;220	0	14.993	0.24724	0.20666	156.74	NaN	NaN	NaN	0.14969	NaN	NaN	NaN	0.11117	NaN	NaN	NaN	77.333	72065000	67572000	4493700	1794400	332030	1462400	3993700	3645600	348110	0	0	0	66277000	63594000	2683200
C9J8U2;G5E977;Q6XQN6-3;Q6XQN6;Q6XQN6-2;H0YDA6;H0YF31;A0A087WUT5	C9J8U2;G5E977;Q6XQN6-3;Q6XQN6;Q6XQN6-2;H0YDA6;H0YF31;A0A087WUT5	2;2;2;2;2;1;1;1	2;2;2;2;2;1;1;1	2;2;2;2;2;1;1;1	Nicotinate phosphoribosyltransferase	NAPRT	52.161	490	490;584;525;538;567;128;163;232	0	8.0621	0.20368	0.21094	41.499	NaN	NaN	NaN	NaN	NaN	NaN	NaN	NaN	NaN	NaN	NaN	NaN	17703000	16250000	1452900	0	0	0	4128700	3720900	407870	4298100	3676000	622130	9276400	8853500	422890
P31939-2;P31939;H7C1S2;F8WEF0;C9JLK0	P31939-2;P31939	5;5;2;1;1	5;5;2;1;1	5;5;2;1;1	Bifunctional purine biosynthesis protein PURH;Phosphoribosylaminoimidazolecarboxamide formyltransferase;IMP cyclohydrolase	ATIC	64.523	591	591;592;231;84;170	0	7.6697	0.23623	0.21342	18.484	NaN	NaN	NaN	NaN	NaN	NaN	NaN	NaN	NaN	NaN	NaN	NaN	11811000	10909000	901250	0	0	0	5058700	4743200	315510	0	0	0	6752000	6166200	585730
Q9UG22	Q9UG22	1	1	1	GTPase IMAP family member 2	GIMAP2	38.017	337	337	1	-2	0.38003	0.22549	85.901	NaN	0.2591	NaN	NaN	NaN	0.17278	NaN	NaN	NaN	37.657	NaN	NaN	161070000	96116000	64958000	0	0	0	105370000	76460000	28908000	55706000	19656000	36050000	0	0	0
P07737;K7EJ44;I3L3D5	P07737;K7EJ44	10;5;4	10;5;4	10;5;4	Profilin-1	PFN1	15.054	140	140;104;165	0	131.56	0.28204	0.22738	233.45	56.792	0.10803	NaN	0.10232	18.412	0.10626	NaN	0.070052	9.2196	132.42	NaN	200.25	329880000	226890000	102990000	89854000	1263900	88591000	66521000	59942000	6578600	4587700	3675500	912200	168920000	162010000	6907000
P01624;A0A087WSY6;A0A0C4DH90;A0A0C4DH55	P01624;A0A087WSY6	3;2;1;1	3;2;1;1	2;2;0;0	Ig kappa chain V-III region POM	IGKV3D-15	12.496	115	115;115;116;119	0	162.87	0.83504	0.22765	262.92	NaN	NaN	NaN	NaN	NaN	NaN	NaN	NaN	NaN	NaN	NaN	NaN	726460000	476030000	250430000	5165100	546110	4618900	247120000	214620000	32493000	285770000	152870000	132900000	188410000	107990000	80418000
A0A0A0MSQ0;P13797-3;P13797-2;P13797;U3KQI3;H7C4N2;C9JAM8	A0A0A0MSQ0;P13797-3;P13797-2;P13797;U3KQI3;H7C4N2	6;6;6;6;3;3;1	4;4;4;4;1;3;1	2;2;2;2;1;1;0	Plastin-3	PLS3	69.334	617	617;585;617;630;164;190;266	0	9.3226	0.25649	0.23082	185.38	NaN	NaN	NaN	0.20987	NaN	NaN	NaN	0.16269	NaN	NaN	NaN	141.68	36194000	29798000	6396600	1561500	129180	1432300	7697800	7434500	263360	2294000	2294000	0	24641000	19940000	4700900
P04083;Q5T3N1;Q5T3N0	P04083;Q5T3N1	11;7;5	11;7;5	11;7;5	Annexin A1;Annexin	ANXA1	38.714	346	346;204;115	0	44.102	0.29633	0.23163	188.85	9.5487	NaN	NaN	0.18032	6.1842	NaN	NaN	0.13517	61.169	NaN	NaN	50.482	112570000	56009000	56561000	52520000	5220000	47300000	2368500	2368500	0	2798400	2798400	0	54883000	45622000	9260500
P46940;A0A0J9YXZ5;H0YLE8	P46940;A0A0J9YXZ5;H0YLE8	6;4;3	6;4;3	6;4;3	Ras GTPase-activating-like protein IQGAP1	IQGAP1	189.25	1657	1657;1191;1085	0	10.208	0.28939	0.23242	231.3	NaN	NaN	NaN	0.12596	NaN	NaN	NaN	0.09815	NaN	NaN	NaN	121.91	6387000	3001800	3385200	3050600	94020	2956600	0	0	0	0	0	0	3336400	2907700	428650
P55072	P55072	7	7	7	Transitional endoplasmic reticulum ATPase	VCP	89.321	806	806	0	8.6844	0.29835	0.23654	198.11	1.2458	NaN	NaN	0.091108	1.0554	NaN	NaN	0.067882	191.27	NaN	NaN	149.48	50072000	41013000	9058400	9741300	3810500	5930800	4508300	4508300	0	6384600	6047500	337140	29438000	26647000	2790500
P30101	P30101	8	8	8	Protein disulfide-isomerase A3	PDIA3	56.782	505	505	0	62.116	0.30311	0.2405	150.86	5.7116	NaN	0.16877	0.18282	4.7882	NaN	0.16759	0.15524	41.007	NaN	68.418	109.23	107620000	75222000	32394000	8866500	949380	7917100	25702000	20544000	5157800	18955000	15563000	3391400	54093000	38165000	15928000
H7BZK5;B8ZZK2;O75223;M0QZK8;O75223-2;O75223-4	H7BZK5;B8ZZK2;O75223;M0QZK8;O75223-2;O75223-4	2;2;2;1;1;1	2;2;2;1;1;1	2;2;2;1;1;1	Gamma-glutamylcyclotransferase	GGCT	13.06	119	119;166;188;103;114;166	0.0028986	2.64	0.30216	0.24855	42.473	NaN	NaN	NaN	0.30216	NaN	NaN	NaN	0.24855	NaN	NaN	NaN	42.473	6768600	5474100	1294600	0	0	0	0	0	0	0	0	0	6768600	5474100	1294600
P68371;Q3ZCM7;P04350;M0R0X0;M0QY85;M0QY37;M0QX14;A0A075B724;M0QZL7;M0R278	P68371;Q3ZCM7;P04350	3;2;2;1;1;1;1;1;1;1	3;2;2;1;1;1;1;1;1;1	1;1;1;1;1;1;1;1;1;1	Tubulin beta-4B chain;Tubulin beta-8 chain;Tubulin beta-4A chain	TUBB4B;TUBB8;TUBB4A	49.83	445	445;444;444;103;107;109;110;119;157;167	0	17.69	0.29774	0.25041	40.125	NaN	NaN	NaN	0.32187	NaN	NaN	NaN	0.27466	NaN	NaN	NaN	13.072	14133000	10721000	3412400	2052800	0	2052800	6328900	5962200	366750	0	0	0	5751400	4758600	992810
P11021	P11021	10	9	9	78 kDa glucose-regulated protein	HSPA5	72.332	654	654	0	19.72	0.29983	0.26146	145.24	6.1818	0.3212	NaN	0.29293	5.7063	0.33186	NaN	0.21589	9.3139	33.721	NaN	34.522	41956000	26662000	15294000	8665200	607300	8057900	5744100	4865400	878710	6262600	3571600	2691000	21284000	17618000	3666600
P28070	P28070	3	3	3	Proteasome subunit beta type-4	PSMB4	29.204	264	264	0.0035336	3.8702	0.30058	0.26503	25.13	NaN	NaN	NaN	NaN	NaN	NaN	NaN	NaN	NaN	NaN	NaN	NaN	20167000	16969000	3198200	0	0	0	8934500	7998600	935890	0	0	0	11232000	8970000	2262300
Q5VU61;A0A087WWU8;Q5HYB6;P06753-5;P06753-2;J3KN67;P06753-7;P06753-4;P06753-3;P06753-6;D6RFM2;D6R904;P06753	Q5VU61;A0A087WWU8;Q5HYB6;P06753-5;P06753-2;J3KN67;P06753-7;P06753-4;P06753-3;P06753-6	7;7;7;7;7;4;4;4;4;4;3;3;1	7;7;7;7;7;4;4;4;4;4;3;3;1	7;7;7;7;7;4;4;4;4;4;3;3;1	Tropomyosin alpha-3 chain	TPM3;DKFZp686J1372	26.056	223	223;227;232;248;248;285;158;247;247;248;49;95;285	0	31.771	0.30455	0.27881	285.52	10.885	NaN	NaN	NaN	9.0045	NaN	NaN	NaN	19.166	NaN	NaN	NaN	31106000	8671500	22435000	22818000	1393300	21425000	2677800	2660100	17743	3119000	2363800	755190	2491400	2254400	236990
P06396;A0A0A0MS51;A0A0A0MT01;P06396-4;P06396-3;A0A0U1RQL8;REV__H0YJM7;REV__Q6TDU7-4;REV__Q6TDU7-2;REV__Q6TDU7-3;REV__Q6TDU7;REV__F8W8F9	P06396;A0A0A0MS51;A0A0A0MT01;P06396-4;P06396-3	27;26;26;26;26;3;1;1;1;1;1;1	27;26;26;26;26;3;1;1;1;1;1;1	1;0;0;0;0;0;0;0;0;0;0;0	Gelsolin	GSN	85.696	782	782;748;767;739;742;232;548;657;676;690;716;722	0	206.25	0.37432	0.28107	112.38	18.563	0.52134	0.66958	0.18174	5.5247	0.42202	0.61302	0.11928	90.462	91.996	104.77	48.378	2644600000	1444800000	1199800000	403890000	27815000	376080000	759580000	418730000	340850000	414650000	242100000	172550000	1066500000	756200000	310300000
P07237;H7BZ94;I3L3U6;I3NI03;H0Y3Z3;I3L0S0;I3L3P5;I3L398;I3L312;I3L4M2	P07237;H7BZ94	11;10;5;4;4;3;3;3;3;1	11;10;5;4;4;3;3;3;3;1	11;10;5;4;4;3;3;3;3;1	Protein disulfide-isomerase	P4HB	57.116	508	508;464;188;166;274;148;156;200;208;117	0	9.8856	0.41366	0.30927	156.85	NaN	NaN	NaN	0.33806	NaN	NaN	NaN	0.25426	NaN	NaN	NaN	52.378	49020000	34216000	14804000	4913000	454000	4459000	11255000	10032000	1224000	4347900	1794800	2553100	28504000	21936000	6567900
G3V4S9;Q9UN36-2;Q9UN36-3;Q9UN36;A0A0U1RR50;G3V578;H0YJT9;A0A0A0MS87;Q9UN36-4;Q9UN36-6;G3V2A6;G3V5B7;G3V383;G3V5L7;G3V5S0;G3V392;G3V5G0;G3V2I9;G3V5H8;Q9UN36-5;G3V4X3;G3V5B5;G3V239;G3V5P9;G3V5D7;G3V420;G3V2S0;G3V3C3;G3V2Y3;G3V5G7;G3V552;G3V3X3;G3V3P6;G3V237;H0YJ56;G3V4T9;G3V2T2;G3V5A6;G3V280;G3V3P1;G3V5V9;G3V3D5;G3V3X2;G3V285;G3V4S2;G3V271;G3V358	G3V4S9;Q9UN36-2;Q9UN36-3;Q9UN36;A0A0U1RR50;G3V578;H0YJT9;A0A0A0MS87;Q9UN36-4;Q9UN36-6;G3V2A6;G3V5B7;G3V383;G3V5L7;G3V5S0;G3V392;G3V5G0;G3V2I9;G3V5H8;Q9UN36-5	4;4;4;4;3;3;3;3;3;3;2;2;2;2;2;2;2;2;2;2;1;1;1;1;1;1;1;1;1;1;1;1;1;1;1;1;1;1;1;1;1;1;1;1;1;1;1	4;4;4;4;3;3;3;3;3;3;2;2;2;2;2;2;2;2;2;2;1;1;1;1;1;1;1;1;1;1;1;1;1;1;1;1;1;1;1;1;1;1;1;1;1;1;1	4;4;4;4;3;3;3;3;3;3;2;2;2;2;2;2;2;2;2;2;1;1;1;1;1;1;1;1;1;1;1;1;1;1;1;1;1;1;1;1;1;1;1;1;1;1;1	Protein NDRG2	NDRG2	33.422	300	300;357;360;371;224;284;287;356;328;367;173;174;194;218;219;221;224;252;273;341;77;86;92;99;108;108;118;120;122;127;129;133;136;137;139;140;141;142;144;148;149;149;150;153;160;167;172	0	21.525	0.371	0.31048	63.977	NaN	NaN	NaN	0.371	NaN	NaN	NaN	0.31048	NaN	NaN	NaN	63.977	7473400	6499100	974240	0	0	0	0	0	0	0	0	0	7473400	6499100	974240
A0A075B7D0	A0A075B7D0	1	1	1		IGHV1OR15-1	13.012	117	117	0.0082645	1.226	0.60053	0.32	119.15	NaN	NaN	NaN	NaN	NaN	NaN	NaN	NaN	NaN	NaN	NaN	NaN	139390000	85070000	54319000	8514500	1429500	7085000	30562000	22629000	7933500	53489000	33523000	19967000	46823000	27489000	19334000
P04196	P04196	5	5	5	Histidine-rich glycoprotein	HRG	59.578	525	525	0	16.508	0.35146	0.33046	162.9	5.3587	NaN	NaN	0.12138	2.7425	NaN	NaN	0.092881	19.331	NaN	NaN	3.6085	44592000	17365000	27227000	30188000	4785100	25403000	2583400	1907500	675930	1803100	1574900	228230	10018000	9097300	920240
P01011;G3V3A0;G3V595;P01011-2;A0A087WY93	P01011;G3V3A0;G3V595	16;10;8;4;3	16;10;8;4;3	16;10;8;4;3	Alpha-1-antichymotrypsin;Alpha-1-antichymotrypsin His-Pro-less	SERPINA3	47.65	423	423;205;305;216;46	0	313.41	0.37892	0.34901	99.953	6.4611	0.41735	2.3412	0.28906	2.429	0.35306	1.8248	0.19279	30.304	29.359	121.67	26.186	1052700000	478290000	574450000	430340000	52011000	378330000	148370000	116870000	31493000	141410000	53997000	87413000	332630000	255410000	77223000
M0R1V7;J3QS39;Q49A90;J3QTR3;F5H6Q2;F5GYU3;F5H2Z3;F5H265;B4DV12;F5H388;F5H747;F5GXK7;J3QKN0;Q5PY61;Q96C32;P62987;P62979;P0CG47;P0CG48;J3QSA3;F5GZ39;M0R1M6;M0R2S1	M0R1V7;J3QS39;Q49A90;J3QTR3;F5H6Q2;F5GYU3;F5H2Z3;F5H265;B4DV12;F5H388;F5H747;F5GXK7;J3QKN0;Q5PY61;Q96C32;P62987;P62979;P0CG47;P0CG48;J3QSA3;F5GZ39	3;3;3;3;3;3;3;3;3;3;3;3;3;3;3;3;3;3;3;2;2;1;1	3;3;3;3;3;3;3;3;3;3;3;3;3;3;3;3;3;3;3;2;2;1;1	3;3;3;3;3;3;3;3;3;3;3;3;3;3;3;3;3;3;3;2;2;1;1	Ubiquitin-60S ribosomal protein L40;Ubiquitin;60S ribosomal protein L40;Ubiquitin-40S ribosomal protein S27a;Ubiquitin;40S ribosomal protein S27a;Polyubiquitin-B;Ubiquitin;Polyubiquitin-C;Ubiquitin	UBA52;UBB;RPS27A;UBC	7.1321	63	63;93;95;106;122;134;136;149;153;155;160;169;206;229;305;128;156;229;685;43;61;114;138	0	25.553	0.40698	0.35657	137.16	4.6501	0.17349	NaN	0.26099	1.8125	0.16492	NaN	0.18929	22.163	109.04	NaN	59.826	89118000	40084000	49034000	44511000	10275000	34236000	13259000	10770000	2489500	10195000	3558200	6636600	21154000	15482000	5672000
P08758;E9PHT9;D6RBE9;D6RBL5;D6RCN3	P08758;E9PHT9;D6RBE9;D6RBL5	3;2;2;2;1	3;2;2;2;1	3;2;2;2;1	Annexin A5;Annexin	ANXA5	35.936	320	320;163;220;260;35	0.0034483	3.6738	0.43794	0.35919	81.276	NaN	NaN	NaN	0.42401	NaN	NaN	NaN	0.3496	NaN	NaN	NaN	3.8238	7685500	4466500	3219000	2858700	614920	2243800	0	0	0	0	0	0	4826800	3851600	975160
F8WCJ1;C9J7B5;C9J4W5;I3L397;I3L504;Q9GZV4;Q6IS14;P63241;P63241-2	F8WCJ1;C9J7B5;C9J4W5;I3L397;I3L504;Q9GZV4;Q6IS14;P63241;P63241-2	1;1;1;1;1;1;1;1;1	1;1;1;1;1;1;1;1;1	1;1;1;1;1;1;1;1;1	Eukaryotic translation initiation factor 5A;Eukaryotic translation initiation factor 5A-2;Eukaryotic translation initiation factor 5A-1-like;Eukaryotic translation initiation factor 5A-1	EIF5A2;EIF5A;EIF5AL1	11.687	105	105;109;115;146;186;153;154;154;184	0.0025189	1.939	0.43617	0.37081	261.04	NaN	NaN	NaN	NaN	NaN	NaN	NaN	NaN	NaN	NaN	NaN	NaN	8874600	7129900	1744600	1632700	266310	1366300	0	0	0	0	0	0	7241900	6863600	378280
Q8WUM4;Q8WUM4-2	Q8WUM4;Q8WUM4-2	2;2	2;2	2;2	Programmed cell death 6-interacting protein	PDCD6IP	96.022	868	868;873	0.003003	2.8257	0.44919	0.3785	7.5987	NaN	NaN	NaN	0.44919	NaN	NaN	NaN	0.3785	NaN	NaN	NaN	7.5987	5494300	4214000	1280300	0	0	0	0	0	0	0	0	0	5494300	4214000	1280300
P01040	P01040	2	2	2	Cystatin-A;Cystatin-A, N-terminally processed	CSTA	11.006	98	98	0.0031949	3.2052	0.46963	0.38421	86.535	NaN	NaN	NaN	NaN	NaN	NaN	NaN	NaN	NaN	NaN	NaN	NaN	12901000	10137000	2763700	2336000	1429700	906300	0	0	0	0	0	0	10565000	8707500	1857400
P28066;P28066-2	P28066;P28066-2	2;1	2;1	2;1	Proteasome subunit alpha type-5	PSMA5	26.411	241	241;183	0	6.5021	0.4165	0.39243	164.33	NaN	NaN	NaN	NaN	NaN	NaN	NaN	NaN	NaN	NaN	NaN	NaN	26162000	13638000	12524000	13339000	1835900	11503000	0	0	0	2263100	1828300	434860	10560000	9973800	585940
P10599;P10599-2	P10599;P10599-2	2;1	2;1	2;1	Thioredoxin	TXN	11.737	105	105;85	0	36.317	0.4129	0.40841	182.07	NaN	0.4129	NaN	NaN	NaN	0.40841	NaN	NaN	NaN	124.05	NaN	NaN	41029000	20612000	20418000	21549000	3921000	17628000	7920300	6094200	1826100	0	0	0	11560000	10596000	963260
F6TLX2;Q9HC38-2;Q9HC38;I3NI27;I3NI24;I3L2C2;I3L1F4;I3L277;I3L1I0;I3L3Q4;Q9HC38-3	F6TLX2;Q9HC38-2;Q9HC38;I3NI27;I3NI24;I3L2C2;I3L1F4;I3L277;I3L1I0;I3L3Q4;Q9HC38-3	2;2;2;1;1;1;1;1;1;1;1	2;2;2;1;1;1;1;1;1;1;1	2;2;2;1;1;1;1;1;1;1;1	Glyoxalase domain-containing protein 4	GLOD4	54.719	502	502;298;313;36;36;52;59;76;115;227;188	0.0086957	1.3506	0.4072	0.4246	169.19	NaN	0.42376	NaN	NaN	NaN	0.43209	NaN	NaN	NaN	2.4727	NaN	NaN	22765000	21726000	1038900	0	0	0	7896000	7175100	720870	0	0	0	14869000	14551000	318020
P06331;P0DP08;P0DP06;A0A0C4DH41;P01825;P01824;A0A0J9YWU9;A0A087WW49;A0A075B6R2;P0DP07;A0A087WSY4	P06331;P0DP08;P0DP06;A0A0C4DH41;P01825;P01824;A0A0J9YWU9	4;3;3;3;3;3;2;1;1;1;1	4;3;3;3;3;3;2;1;1;1;1	4;3;3;3;3;3;2;1;1;1;1	Ig heavy chain V-II region ARH-77;Ig heavy chain V-II region NEWM;Ig heavy chain V-II region WAH	IGHV4-61	13.815	123	123;117;118;118;116;125;116;117;117;118;118	0	7.5504	0.60687	0.43901	58.252	NaN	NaN	2.9996	0.60687	NaN	NaN	2.7397	0.43901	NaN	NaN	152.01	60.082	81782000	39584000	42198000	0	0	0	7954000	4715700	3238300	20096000	2889400	17206000	53733000	31979000	21754000
Q5T985;P19823;Q5T987	Q5T985;P19823;Q5T987	9;9;5	9;9;5	9;9;5	Inter-alpha-trypsin inhibitor heavy chain H2	ITIH2	105.21	935	935;946;237	0	6.9214	0.60843	0.44626	195.47	4.5448	0.13223	NaN	NaN	3.7589	0.11423	NaN	NaN	57.529	12.862	NaN	NaN	121590000	65913000	55672000	64234000	11091000	53144000	28603000	26470000	2133400	9801300	9801300	0	18947000	18551000	395380
P02533;K7ESE1;C9JM50;K7ENV3;P35900;K7ELP7;Q8N1A0-2;Q8N1A0	P02533	24;3;3;2;2;1;1;1	21;3;1;2;2;1;1;1	9;0;0;0;0;0;0;0	Keratin, type I cytoskeletal 14	KRT14	51.561	472	472;95;196;48;424;49;255;295	0	142.46	1.3023	0.48922	76.532	1.2091	NaN	4.7794	1.4628	0.40357	NaN	15.475	1.0462	71.455	NaN	80.644	78.29	750610000	289570000	461030000	656500000	269430000	387080000	0	0	0	47477000	3277200	44200000	46624000	16865000	29759000
P04080;A0A1W2PQG6;A0A1W2PS52	P04080;A0A1W2PQG6	3;2;1	3;2;1	3;2;1	Cystatin-B	CSTB	11.139	98	98;54;83	0	6.6256	0.8236	0.49843	327.89	NaN	NaN	NaN	NaN	NaN	NaN	NaN	NaN	NaN	NaN	NaN	NaN	27781000	14377000	13404000	13149000	1065800	12083000	0	0	0	0	0	0	14633000	13311000	1321400
P01009;P01009-2;P01009-3	P01009;P01009-2;P01009-3	32;26;20	1;1;1	1;1;1	Alpha-1-antitrypsin;Short peptide from AAT	SERPINA1	46.736	418	418;359;306	0	30.914	0.5452	0.50722	214.29	4.9744	NaN	NaN	NaN	1.4385	NaN	NaN	NaN	84.881	NaN	NaN	NaN	182790000	81454000	101340000	115280000	18996000	96285000	30137000	29100000	1037100	9093300	6010900	3082400	28279000	27347000	932270
A0A0G2JPA2;A0A0G2JMN6	A0A0G2JPA2;A0A0G2JMN6	1;1	1;1	1;1	Leukocyte immunoglobulin-like receptor subfamily A member 6	LILRA6	54.443	504	504;504	0.0086207	1.3405	1.549	0.56151	78.783	NaN	NaN	NaN	NaN	NaN	NaN	NaN	NaN	NaN	NaN	NaN	NaN	503290000	182000000	321290000	0	0	0	132830000	40142000	92690000	187360000	73885000	113480000	183100000	67975000	115120000
P63104;E7EX29;B0AZS6;P63104-2;B7Z2E6;H0YB80;E7ESK7;E5RIR4;E9PD24;E7EVZ2;E5RGE1	P63104;E7EX29;B0AZS6;P63104-2;B7Z2E6;H0YB80	14;11;10;10;9;9;5;4;4;4;2	14;11;10;10;9;9;5;4;4;4;2	11;8;8;8;7;7;4;3;3;3;2	14-3-3 protein zeta/delta	YWHAZ	27.745	245	245;246;168;170;125;130;137;75;92;98;51	0	323.31	0.70484	0.56991	267.44	13.822	0.22004	NaN	0.12117	4.6615	0.19169	NaN	0.083923	125.87	375.24	NaN	180.1	470260000	361250000	109010000	104900000	6627800	98267000	72611000	70174000	2436700	0	0	0	292750000	284450000	8303900
P13647;F8W0C6;H0YIN9;H0YI76;F8VUG2;F8W1U3;F8VV57;F8VU69	P13647	22;10;8;8;3;3;2;1	11;2;5;5;0;0;2;1	11;2;5;5;0;0;2;1	Keratin, type II cytoskeletal 5	KRT5	62.378	590	590;178;196;201;273;289;132;147	0	103.37	1.9737	0.5908	66.366	1.9164	NaN	8.8126	2.9435	0.5908	NaN	8.8755	2.0983	62.102	NaN	40.945	34.765	490370000	158360000	332010000	400670000	142950000	257710000	8048800	715100	7333700	36866000	3790000	33076000	44785000	10904000	33881000
F8WD96;C9JH19;A0A1B0GVP3;A0A1B0GV23;A0A1B0GVD5;A0A1B0GWE8;A0A1B0GU92;A0A1B0GU03;P07339;F8W787;A0A1B0GW44;H7C469;A0A1B0GV01	F8WD96;C9JH19;A0A1B0GVP3;A0A1B0GV23;A0A1B0GVD5;A0A1B0GWE8;A0A1B0GU92;A0A1B0GU03;P07339;F8W787;A0A1B0GW44;H7C469	4;4;4;4;4;4;4;4;4;3;3;2;1	4;4;4;4;4;4;4;4;4;3;3;2;1	4;4;4;4;4;4;4;4;4;3;3;2;1	Cathepsin D;Cathepsin D light chain;Cathepsin D heavy chain	CTSD	30	276	276;299;405;406;409;410;557;582;412;199;405;336;94	0	5.2868	0.87378	0.60641	138.68	2.2118	NaN	0.598	NaN	1.5784	NaN	0.58919	NaN	18.49	NaN	233.13	NaN	61562000	34287000	27275000	14259000	3279000	10980000	8992100	7035900	1956200	15408000	8513000	6894700	22902000	15459000	7443900
P17066;P48741	P17066;P48741	6;5	1;1	1;1	Heat shock 70 kDa protein 6;Putative heat shock 70 kDa protein 7	HSPA6;HSPA7	71.027	643	643;367	0.0028902	2.6184	1.0111	0.61097	386.31	NaN	NaN	NaN	NaN	NaN	NaN	NaN	NaN	NaN	NaN	NaN	NaN	44096000	32037000	12059000	10950000	467140	10483000	0	0	0	0	0	0	33146000	31570000	1576100
C9JV77;P02765	C9JV77;P02765	6;6	6;6	6;6	Alpha-2-HS-glycoprotein;Alpha-2-HS-glycoprotein chain A;Alpha-2-HS-glycoprotein chain B	AHSG	39.411	368	368;367	0	105.03	0.67305	0.62445	210.8	8.6552	0.11884	0.15309	0.055054	3.2232	0.10355	0.15003	0.038613	119.78	21.799	90.336	60.853	216630000	93668000	122970000	119450000	7312700	112130000	18290000	16808000	1482000	32728000	25676000	7051500	46169000	43871000	2297800
Q86YZ3	Q86YZ3	6	6	6	Hornerin	HRNR	282.39	2850	2850	0	55.133	0.67647	0.62682	68.045	0.42341	NaN	NaN	NaN	0.36873	NaN	NaN	NaN	66.346	NaN	NaN	NaN	16395000	11906000	4489400	13100000	10550000	2550100	1143300	690930	452350	930780	151400	779380	1220700	513130	707560
Q7Z794	Q7Z794	4	3	3	Keratin, type II cytoskeletal 1b	KRT77	61.901	578	578	0.0022883	1.5327	0.76168	0.62764	10.882	0.76168	NaN	NaN	NaN	0.62764	NaN	NaN	NaN	10.882	NaN	NaN	NaN	10454000	4410600	6043300	10454000	4410600	6043300	0	0	0	0	0	0	0	0	0
A0A087X1J7;P22352;H0YBE4;E5RG32;H0YC19	A0A087X1J7;P22352	3;3;1;1;1	3;3;1;1;1	3;3;1;1;1	Glutathione peroxidase;Glutathione peroxidase 3	GPX3	25.402	225	225;226;79;138;174	0.0027473	2.308	0.64814	0.62962	118.63	NaN	0.36127	1.6412	NaN	NaN	0.34833	1.6153	NaN	NaN	83.715	148.14	NaN	27335000	13207000	14128000	4605700	1800100	2805600	11501000	8004900	3496300	11228000	3402000	7826000	0	0	0
Q08554-2;Q08554	Q08554-2;Q08554	2;2	2;2	2;2	Desmocollin-1	DSC1	93.834	840	840;894	0.0031646	3.1711	0.98864	0.63486	1.1954	0.98864	NaN	NaN	NaN	0.63486	NaN	NaN	NaN	1.1954	NaN	NaN	NaN	19087000	7812700	11274000	19087000	7812700	11274000	0	0	0	0	0	0	0	0	0
A0A075B6J9	A0A075B6J9	1	1	1		IGLV2-18	12.412	118	118	0.002924	2.6806	0.73642	0.64	124.89	NaN	NaN	NaN	NaN	NaN	NaN	NaN	NaN	NaN	NaN	NaN	NaN	11766000	4975400	6790800	6630900	1105200	5525700	5135400	3870300	1265100	0	0	0	0	0	0
E9PGN7;P05155-2;P05155;P05155-3;H9KV48;H0YCA1	E9PGN7;P05155-2;P05155;P05155-3;H9KV48	5;5;5;5;3;1	5;5;5;5;3;1	5;5;5;5;3;1	Plasma protease C1 inhibitor	SERPING1	59.491	543	543;448;500;505;463;86	0	9.56	0.92542	0.68885	189.56	6.2375	NaN	NaN	0.19068	3.9259	NaN	NaN	0.14295	45.529	NaN	NaN	91.502	95086000	43479000	51608000	52039000	8863800	43175000	0	0	0	3962400	851270	3111100	39085000	33764000	5321600
A0A0B4J231;B9A064;P0CG04	A0A0B4J231;B9A064;P0CG04	8;8;7	3;3;2	3;3;2	Immunoglobulin lambda-like polypeptide 5;Ig lambda-1 chain C regions	IGLL5;IGLC1	23.15	215	215;214;106	0	308.64	2.2944	0.69637	94.043	NaN	NaN	NaN	NaN	NaN	NaN	NaN	NaN	NaN	NaN	NaN	NaN	1042400000	410020000	632410000	268090000	36221000	231870000	310740000	226400000	84335000	213610000	35157000	178450000	249990000	112240000	137750000
Q6UXS9-3;Q6UXS9	Q6UXS9-3;Q6UXS9	1;1	1;1	1;1	Inactive caspase-12	CASP12	29.399	257	257;341	0.0375	0.83247	1.1163	0.69677	29.547	NaN	NaN	NaN	NaN	NaN	NaN	NaN	NaN	NaN	NaN	NaN	NaN	138020000	58571000	79449000	0	0	0	57508000	26663000	30845000	0	0	0	80512000	31908000	48604000
P02743	P02743	2	2	2	Serum amyloid P-component;Serum amyloid P-component(1-203)	APCS	25.387	223	223	0.0032154	3.2126	0.77739	0.70194	142.62	NaN	NaN	NaN	NaN	NaN	NaN	NaN	NaN	NaN	NaN	NaN	NaN	10710000	4964700	5745700	7059000	2051100	5007900	3651500	2913600	737830	0	0	0	0	0	0
H0Y332;Q5JRH0;Q5T5C0-2;Q5T5C0	H0Y332;Q5JRH0;Q5T5C0-2;Q5T5C0	2;1;1;1	2;1;1;1	2;1;1;1	Syntaxin-binding protein 5	STXBP5	18.845	174	174;263;1115;1151	0.002809	2.4705	1.1297	0.70779	113.44	NaN	NaN	NaN	NaN	NaN	NaN	NaN	NaN	NaN	NaN	NaN	NaN	143420000	56982000	86440000	52196000	7745700	44450000	17627000	14471000	3156300	36407000	10189000	26217000	37192000	24576000	12616000
P19827;P19827-3;P19827-2;H7C5I0;F8WAS2;H7C0N0	P19827;P19827-3;P19827-2	4;3;3;1;1;1	4;3;3;1;1;1	4;3;3;1;1;1	Inter-alpha-trypsin inhibitor heavy chain H1	ITIH1	101.39	911	911;623;769;74;213;464	0.0031447	3.113	0.98438	0.7362	133.76	NaN	NaN	NaN	NaN	NaN	NaN	NaN	NaN	NaN	NaN	NaN	NaN	26730000	17657000	9072800	11120000	2410100	8709600	2976200	2613100	363150	0	0	0	12634000	12634000	0
P23083;A0A0C4DH31	P23083;A0A0C4DH31	2;1	2;1	2;1	Ig heavy chain V-I region V35	IGHV1-18	13.085	117	117;117	0	68.213	1.0243	0.75047	25.667	NaN	NaN	NaN	1.0243	NaN	NaN	NaN	0.75047	NaN	NaN	NaN	25.667	13587000	7090200	6496700	0	0	0	0	0	0	0	0	0	13587000	7090200	6496700
P35908;H0YID6	P35908	32;3	31;3	24;0	Keratin, type II cytoskeletal 2 epidermal	KRT2	65.432	639	639;119	0	323.31	1.0001	0.7517	91.802	0.85546	1.8295	5.7952	1.55	0.22249	1.5742	5.874	1.0707	65.037	59.06	65.548	36.238	5720100000	2737400000	2982800000	4945800000	2518000000	2427800000	134730000	44899000	89835000	302730000	43888000	258840000	336820000	130530000	206290000
P35527;K7EQQ3	P35527;K7EQQ3	31;21	31;21	31;21	Keratin, type I cytoskeletal 9	KRT9	62.064	623	623;390	0	323.31	1.3866	0.77032	110.17	0.90631	1.4185	4.8835	1.3236	0.41194	1.1041	2.8091	0.84033	115.48	105.7	100.1	31.159	5485200000	2755400000	2729800000	4307300000	2409300000	1898000000	326450000	108210000	218240000	350220000	42096000	308130000	501200000	195790000	305410000
P08779;K7ENW6	P08779	16;3	6;2	6;2	Keratin, type I cytoskeletal 16	KRT16	51.267	473	473;162	0	11.613	1.3559	0.7725	49.335	1.3559	NaN	NaN	NaN	0.7725	NaN	NaN	NaN	49.335	NaN	NaN	NaN	51255000	20702000	30554000	51255000	20702000	30554000	0	0	0	0	0	0	0	0	0
A0A0B4J1V0	A0A0B4J1V0	4	4	2		IGHV3-15	12.926	119	119	0	8.0047	1.2736	0.77765	245.03	4.468	NaN	0.36741	1.2948	2.7883	NaN	0.231	0.86907	65.993	NaN	368.48	15.719	412010000	197190000	214830000	67008000	12715000	54293000	88420000	47610000	40810000	83925000	68718000	15207000	172660000	68145000	104520000
C9JEU5;C9JC84;P02679-2;P02679;C9JPQ9;C9JU00	C9JEU5;C9JC84;P02679-2;P02679	15;15;15;15;6;6	15;15;15;15;6;6	15;15;15;15;6;6	Fibrinogen gamma chain	FGG	50.322	445	445;461;437;453;119;123	0	179.35	3.7198	0.78997	67.427	3.7198	NaN	0.14167	0.073189	0.78997	NaN	0.1396	0.053146	67.427	NaN	17.291	41.292	316700000	115700000	201000000	259790000	63974000	195810000	5492200	5057700	434530	10533000	8652300	1880600	40887000	38016000	2871200
A0A087WYS6;O14818-2;Q8TAA3-2;O14818;Q8TAA3-5;Q8TAA3;H0Y586;O14818-4	A0A087WYS6;O14818-2;Q8TAA3-2;O14818;Q8TAA3-5;Q8TAA3;H0Y586;O14818-4	2;2;2;2;2;2;1;1	2;2;2;2;2;2;1;1	2;2;2;2;2;2;1;1	Proteasome subunit alpha type-7;Proteasome subunit alpha type-7-like	PSMA8;PSMA7	25.041	224	224;178;212;248;250;256;187;149	0.0024331	1.7662	0.97907	0.79969	156.68	NaN	NaN	NaN	NaN	NaN	NaN	NaN	NaN	NaN	NaN	NaN	NaN	15255000	12053000	3202000	2618900	447450	2171500	5817100	5817100	0	0	0	0	6818600	5788200	1030500
P13645;Q7Z3Y8;Q7Z3Z0;A0A1B0GVI3;K7EQH6;C9JTG5;F8VZY9;C4AM86;Q14525;Q15323;O76013-2;P05783;Q14532;O76014;Q92764;O76015;O76013;Q7Z3Y9	P13645	34;3;2;1;1;1;1;1;1;1;1;1;1;1;1;1;1;1	34;3;2;1;1;1;1;1;1;1;1;1;1;1;1;1;1;1	26;0;0;1;0;0;0;0;0;0;0;0;0;0;0;0;0;0	Keratin, type I cytoskeletal 10	KRT10	58.826	584	584;459;450;107;162;220;391;425;404;416;417;430;448;449;455;456;467;468	0	323.31	1.3909	0.80095	82.909	0.99096	1.5673	11.615	1.9407	0.22047	1.3107	10.038	1.267	70.186	68.099	116.23	62.443	5267900000	2256000000	3011900000	3893100000	1949200000	1943900000	203680000	70646000	133040000	528320000	40878000	487440000	642820000	195350000	447470000
A0A0C4DH73;A0A0C4DH72;P04432;P01611;P01597	A0A0C4DH73;A0A0C4DH72;P04432;P01611;P01597	2;2;2;2;2	1;1;1;1;1	1;1;1;1;1	Ig kappa chain V-I region Daudi;Ig kappa chain V-I region Wes;Ig kappa chain V-I region DEE	IGKV1-12;IGKV1-6	12.645	117	117;117;117;117;117	0.0023641	1.6933	1.0832	0.81859	101.84	NaN	NaN	4.4334	1.4164	NaN	NaN	4.2233	1.1489	NaN	NaN	138.95	47.939	47802000	24800000	23002000	0	0	0	0	0	0	36024000	19416000	16608000	11778000	5383400	6394400
A0A0J9YVU5;A0A0C4DH43	A0A0J9YVU5;A0A0C4DH43	1;1	1;1	1;1	Immunoglobulin heavy variable 2-70	IGHV2-70	13.358	119	119;119	0.028674	1.0234	1.2153	0.8252	112.2	NaN	NaN	NaN	NaN	NaN	NaN	NaN	NaN	NaN	NaN	NaN	NaN	40579000	14710000	25869000	0	0	0	4945800	3327100	1618600	17485000	3721300	13764000	18148000	7661100	10487000
P15924;P15924-2;P15924-3	P15924;P15924-2;P15924-3	13;12;12	13;12;12	13;12;12	Desmoplakin	DSP	331.77	2871	2871;2272;2428	0	33.8	1.2564	0.83359	44.491	1.2564	NaN	NaN	NaN	0.83359	NaN	NaN	NaN	44.491	NaN	NaN	NaN	57462000	30219000	27243000	57462000	30219000	27243000	0	0	0	0	0	0	0	0	0
P07355;A6NMY6;P07355-2;H0YMM1;H0YKS4;H0YMD0;H0YMU9;H0YN42;H0YKL9;H0YKZ7;H0YLV6;H0YMT9;H0YKX9;H0YMW4;H0YNP5;H0YM50;H0YLE2;H0YNB8;H0YN52;H0YMD9;H0YKN4;H0YNA0;H0YKV8;H0YN28;H0YL33	P07355;A6NMY6;P07355-2;H0YMM1;H0YKS4;H0YMD0;H0YMU9;H0YN42;H0YKL9;H0YKZ7;H0YLV6;H0YMT9;H0YKX9;H0YMW4;H0YNP5;H0YM50	4;4;4;3;3;3;3;3;2;2;2;2;2;2;2;2;1;1;1;1;1;1;1;1;1	4;4;4;3;3;3;3;3;2;2;2;2;2;2;2;2;1;1;1;1;1;1;1;1;1	4;4;4;3;3;3;3;3;2;2;2;2;2;2;2;2;1;1;1;1;1;1;1;1;1	Annexin A2;Putative annexin A2-like protein;Annexin	ANXA2;ANXA2P2	38.604	339	339;339;357;149;176;227;230;256;110;119;132;133;134;146;175;248;45;47;59;65;69;79;81;139;142	0.0031056	3.0906	1.2464	0.84021	123.94	NaN	NaN	NaN	NaN	NaN	NaN	NaN	NaN	NaN	NaN	NaN	NaN	13585000	4275000	9310300	10888000	2241900	8646100	0	0	0	0	0	0	2697200	2033100	664140
P00747;Q5TEH5;A6PVI2;Q15195	P00747	6;1;1;1	6;1;1;1	6;1;1;1	Plasminogen;Plasmin heavy chain A;Activation peptide;Angiostatin;Plasmin heavy chain A, short form;Plasmin light chain B	PLG	90.568	810	810;136;166;96	0.0035461	3.8725	1.3684	0.86113	225.52	4.0502	NaN	NaN	NaN	2.7022	NaN	NaN	NaN	42.526	NaN	NaN	NaN	31766000	14654000	17112000	17352000	3203900	14148000	8070300	7819100	251160	0	0	0	6343400	3630800	2712600
P04264;F8VP67	P04264	43;2	43;2	39;0	Keratin, type II cytoskeletal 1	KRT1	66.038	644	644;113	0	323.31	1.3136	0.86276	75.417	0.97561	2.2624	9.8729	1.7101	0.37548	1.8516	4.9169	1.0978	61.262	121.8	74.644	37.964	10896000000	5166700000	5729600000	7897800000	4303100000	3594700000	654040000	213030000	441010000	784830000	70405000	714420000	1559700000	580210000	979460000
P01024;M0QYC8;M0QXZ3;M0R0Q9	P01024	74;8;4;2	74;8;4;2	74;8;4;2	Complement C3;Complement C3 beta chain;C3-beta-c;Complement C3 alpha chain;C3a anaphylatoxin;Acylation stimulating protein;Complement C3b alpha chain;Complement C3c alpha chain fragment 1;Complement C3dg fragment;Complement C3g fragment;Complement C3d fragment;Complement C3f fragment;Complement C3c alpha chain fragment 2	C3	187.15	1663	1663;192;100;101	0	323.31	1.1333	0.86396	73.727	9.6463	0.36249	2.3065	0.62967	2.4162	0.29406	1.9376	0.43298	52.944	103.06	77.362	28.638	4457100000	1454100000	3002900000	2095000000	214390000	1880600000	385620000	297810000	87808000	1025000000	377740000	647290000	951420000	564210000	387210000
Q04695;F5GWP8;K7EPJ9;J3QR55;Q9C075	Q04695;F5GWP8;K7EPJ9	13;10;7;1;1	4;2;3;1;1	4;2;3;1;1	Keratin, type I cytoskeletal 17	KRT17	48.105	432	432;349;231;149;422	0.0035587	3.9043	1.0673	0.86569	49.134	1.1089	NaN	NaN	NaN	0.86569	NaN	NaN	NaN	34.62	NaN	NaN	NaN	34421000	17008000	17413000	23617000	9885800	13731000	0	0	0	0	0	0	10805000	7122700	3682100
Q5D862	Q5D862	2	2	2	Filaggrin-2	FLG2	248.07	2391	2391	0	5.9013	1.1376	0.87528	32.648	NaN	NaN	NaN	NaN	NaN	NaN	NaN	NaN	NaN	NaN	NaN	NaN	5601300	2801500	2799800	5249700	2665300	2584400	0	0	0	0	0	0	351600	136180	215420
A0A0A0MRZ8;P04433	A0A0A0MRZ8;P04433	3;3	3;3	3;3	Ig kappa chain V-III region VG	IGKV3D-11	12.625	115	115;115	0	24.49	1.6447	0.88935	27.907	NaN	0.42177	2.1526	1.9476	NaN	0.33197	0.54004	0.99998	NaN	28.142	83.492	25.578	372690000	145530000	227170000	47259000	6910900	40348000	65941000	46181000	19760000	136990000	46138000	90857000	122500000	46298000	76199000
P02671-2;P02671;A0A087WUA0	P02671-2;P02671	13;13;4	13;13;4	13;13;4	Fibrinogen alpha chain;Fibrinopeptide A;Fibrinogen alpha chain	FGA	69.756	644	644;866;289	0	323.31	1.5288	0.9178	71.827	1.5288	NaN	NaN	0.16646	0.9178	NaN	NaN	0.13867	71.827	NaN	NaN	116.48	669900000	229210000	440680000	600460000	165200000	435260000	18774000	17008000	1765900	7967300	6323800	1643600	42700000	40686000	2013900
P07476	P07476	4	4	4	Involucrin	IVL	68.478	585	585	0	26.399	1.0167	0.94147	3.0032	NaN	NaN	NaN	NaN	NaN	NaN	NaN	NaN	NaN	NaN	NaN	NaN	15373000	12079000	3294400	0	0	0	7950300	6821900	1128400	0	0	0	7423000	5257100	2166000
P00738;J3QLC9;A0A0C4DGL8;J3QR68;H0Y300;P00738-2;A0A087WU08;H3BS21;P00739;P00739-2;J3KRH2;A0A0A0MRD9;J3KSV1;J3QQI8;H3BMJ7;J3KTC3	P00738;J3QLC9;A0A0C4DGL8;J3QR68;H0Y300;P00738-2;A0A087WU08;H3BS21	22;20;19;19;19;19;16;11;9;9;6;6;3;3;3;3	22;20;19;19;19;19;16;11;9;9;6;6;3;3;3;3	22;20;19;19;19;19;16;11;9;9;6;6;3;3;3;3	Haptoglobin;Haptoglobin alpha chain;Haptoglobin beta chain	HP	45.205	406	406;365;347;404;442;347;281;222;348;385;149;281;88;91;92;117	0	323.31	2.8385	0.95206	59.337	6.3306	0.61482	3.4494	1.4701	2.1713	0.59634	1.4115	0.93167	54.222	97.805	80.653	62.966	4450400000	1063400000	3387000000	2429400000	356510000	2072900000	378380000	240270000	138110000	892020000	147550000	744460000	750600000	319080000	431520000
P01619;A0A0C4DH25	P01619	4;1	4;1	4;1	Ig kappa chain V-III region B6		12.557	116	116;116	0	323.31	1.3163	0.98293	1.0134	2.0673	0.67298	1.4188	1.3574	1.172	0.65019	1.3296	0.98535	111.4	104.9	187.13	1.3617	445390000	224100000	221290000	82663000	33622000	49041000	42321000	24419000	17902000	206910000	122070000	84841000	113490000	43986000	69506000
P48668;P02538;O95678	P48668;P02538	27;26;9	20;19;6	2;2;1	Keratin, type II cytoskeletal 6C;Keratin, type II cytoskeletal 6A	KRT6C;KRT6A	60.024	564	564;564;551	0	27.762	2.2519	1.0251	55.736	2.0766	NaN	8.1771	2.4076	0.75215	NaN	7.875	1.6821	63.434	NaN	46.083	40.575	511590000	155260000	356330000	390950000	130790000	260150000	0	0	0	46158000	2846500	43312000	74483000	21620000	52863000
A0A0B4J1U7	A0A0B4J1U7	1	1	1		IGHV6-1	13.481	121	121	0	7.5183	1.5581	1.0559	74.815	NaN	0.65529	3.5801	1.197	NaN	0.51156	2.5047	0.76257	NaN	37.476	27.868	46.023	214550000	82976000	131570000	23971000	3892200	20079000	41316000	25289000	16027000	67466000	15968000	51497000	81797000	37826000	43971000
A0A024R6I7;A0A0G2JRN3;G3V2B9;G3V544;G3V5R8;G3V387;A0A0B4J278	A0A024R6I7;A0A0G2JRN3	32;26;9;3;2;2;2	32;26;9;3;2;2;2	1;1;0;0;0;0;0	Alpha-1-antitrypsin	SERPINA1	46.708	418	418;359;105;156;92;117;144	0	323.31	3.3341	1.0597	189.44	8.133	0.057272	0.20416	0.047847	1.7858	0.045693	0.19169	0.030633	66.016	130.34	50.413	115.31	6018900000	2670200000	3348700000	3675800000	392040000	3283800000	531840000	518640000	13198000	125970000	104990000	20975000	1685300000	1654500000	30740000
Q13303-3	Q13303-3	1	1	1	Voltage-gated potassium channel subunit beta-2	KCNAB2	46.526	415	415	0.0030303	2.8936	1.4978	1.0739	26.083	NaN	1.4037	NaN	1.7097	NaN	1.177	NaN	1.0481	NaN	12.964	NaN	20.152	138470000	58903000	79567000	0	0	0	35863000	15729000	20134000	21968000	12114000	9854500	80639000	31060000	49578000
P00450	P00450	31	31	1	Ceruloplasmin	CP	122.2	1065	1065	0	315.53	1.3432	1.0834	61.107	5.5396	0.50816	2.4925	0.9741	2.4683	0.44216	2.4837	0.67643	57.026	88.389	79.522	28.295	1405800000	505120000	900720000	424550000	63001000	361550000	216800000	141330000	75470000	330080000	72476000	257610000	434410000	228310000	206100000
P20061	P20061	7	7	7	Transcobalamin-1	TCN1	48.206	433	433	0	233.47	1.6585	1.09	29.839	2.3579	11.781	14.175	6.4538	1.3257	10.177	9.1221	4.9038	124.75	90.339	86.254	82.932	509480000	66149000	443330000	64174000	19667000	44508000	112320000	8768100	103560000	223460000	13434000	210030000	109520000	24280000	85238000
P04114;A8MUN2	P04114	12;4	12;4	12;4	Apolipoprotein B-100;Apolipoprotein B-48	APOB	515.6	4563	4563;828	0	10.301	1.2208	1.0935	29.987	1.2208	NaN	NaN	NaN	1.0935	NaN	NaN	NaN	29.987	NaN	NaN	NaN	25745000	11706000	14039000	25745000	11706000	14039000	0	0	0	0	0	0	0	0	0
A0A1B0GUI1;H0YJB5;Q6GYQ0-4;Q6GYQ0;Q6GYQ0-7;Q6GYQ0-5;Q6GYQ0-6;Q6GYQ0-2	A0A1B0GUI1;H0YJB5;Q6GYQ0-4;Q6GYQ0;Q6GYQ0-7;Q6GYQ0-5;Q6GYQ0-6;Q6GYQ0-2	2;1;1;1;1;1;1;1	2;1;1;1;1;1;1;1	2;1;1;1;1;1;1;1	Ral GTPase-activating protein subunit alpha-1	RALGAPA1	280.41	2495	2495;722;1961;2036;2049;2073;2083;2083	0.039943	0.75267	1.442	1.1087	62.184	NaN	NaN	NaN	NaN	NaN	NaN	NaN	NaN	NaN	NaN	NaN	NaN	64422000	30335000	34086000	0	0	0	32758000	19062000	13696000	31664000	11274000	20390000	0	0	0
Q01518-2;Q01518;Q5T0R7;Q5T0R6;Q5T0R5;Q5T0R4;Q5T0R3;Q5T0R2;Q5T0R1;Q5T0R9	Q01518-2;Q01518;Q5T0R7;Q5T0R6;Q5T0R5;Q5T0R4;Q5T0R3;Q5T0R2;Q5T0R1;Q5T0R9	7;7;4;4;4;4;4;4;4;4	7;7;4;4;4;4;4;4;4;4	7;7;4;4;4;4;4;4;4;4	Adenylyl cyclase-associated protein 1;Adenylyl cyclase-associated protein	CAP1	51.83	474	474;475;174;176;179;201;203;208;215;262	0	64.841	1.6322	1.1436	288.11	12.306	NaN	NaN	NaN	10.997	NaN	NaN	NaN	255.6	NaN	NaN	NaN	67606000	31633000	35973000	51361000	16198000	35163000	4536100	4270500	265630	0	0	0	11710000	11165000	544270
P01780;A0A0B4J1V1;P01763;P01762;A0A075B7F0;A0A0C4DH32;P01766	P01780;A0A0B4J1V1;P01763;P01762	4;2;2;2;1;1;1	3;1;1;1;1;1;1	2;0;0;0;0;0;0	Ig heavy chain V-III region JON;Ig heavy chain V-III region WEA;Ig heavy chain V-III region TRO	IGHV3-21	12.943	117	117;117;117;117;116;117;116	0.0034602	3.6984	1.6016	1.1467	3.6423	NaN	NaN	18.268	1.6016	NaN	NaN	7.7366	1.0664	NaN	NaN	23.979	6.6276	321570000	42383000	279180000	112440000	9371100	103070000	20680000	6950900	13729000	136080000	7024800	129060000	52364000	19036000	33328000
P01871;A0A1B0GUU9;P01871-2;P04220	P01871;A0A1B0GUU9;P01871-2;P04220	20;19;19;10	20;19;19;10	20;19;19;10	Ig mu chain C region;Ig mu heavy chain disease protein	IGHM	49.439	453	453;474;474;391	0	323.31	1.4363	1.1472	68.19	12.562	0.36148	2.0754	1.1814	2.8833	0.28432	1.3247	0.79749	58.001	117.6	159.32	6.6205	3086500000	891410000	2195100000	1383400000	93078000	1290300000	348600000	260480000	88127000	808820000	295590000	513230000	545710000	242260000	303440000
J3KSA8;H3BMS7;Q92620-2;Q92620	J3KSA8;H3BMS7;Q92620-2;Q92620	1;1;1;1	1;1;1;1	1;1;1;1	Pre-mRNA-splicing factor ATP-dependent RNA helicase PRP16	DHX38	21.516	187	187;191;539;1227	1	-2	1.4127	1.1511	36.008	NaN	NaN	NaN	NaN	NaN	NaN	NaN	NaN	NaN	NaN	NaN	NaN	30463000	12549000	17914000	0	0	0	7590100	3273700	4316400	8091400	3642500	4448900	14781000	5633000	9148500
P01860	P01860	20	10	7	Ig gamma-3 chain C region	IGHG3	41.287	377	377	0	38.371	3.691	1.1766	226.81	6.3475	0.065801	NaN	0.055265	3.1084	0.044698	NaN	0.041316	68.294	81.36	NaN	124.26	644790000	324570000	320220000	328040000	25038000	303000000	98476000	93723000	4752700	33847000	31867000	1980700	184430000	173940000	10480000
P0DOY3;P0DOY2;P0CF74	P0DOY3;P0DOY2	11;11;4	11;11;4	5;5;0	Immunoglobulin lambda constant 3	IGLC3	11.265	106	106;106;106	0	323.31	1.9487	1.1945	117.08	2.3533	1.5211	5.807	1.4705	1.42	1.1898	3.7238	1.0502	176.01	260.73	286.81	140.83	1893600000	1138100000	755480000	1023700000	642280000	381420000	259350000	165770000	93584000	248240000	67525000	180710000	362320000	262560000	99766000
K7ELL7;P14314-2;P14314;K7EPW7;K7EKX1;K7EJ70;A0A0C4DGP4	K7ELL7;P14314-2;P14314;K7EPW7	4;4;4;2;1;1;1	4;4;4;2;1;1;1	4;4;4;2;1;1;1	Glucosidase 2 subunit beta	PRKCSH	60.192	535	535;525;528;168;140;144;200	0	8.7354	1.3352	1.2356	139.23	NaN	NaN	NaN	NaN	NaN	NaN	NaN	NaN	NaN	NaN	NaN	NaN	9291100	1811100	7480000	4288200	709170	3579000	1498600	1101900	396690	3504300	0	3504300	0	0	0
P11413;P11413-3;P11413-2;E9PD92;E7EM57;E7EUI8	P11413;P11413-3;P11413-2;E9PD92;E7EM57;E7EUI8	5;5;5;4;4;4	5;5;5;4;4;4	5;5;5;4;4;4	Glucose-6-phosphate 1-dehydrogenase	G6PD	59.256	515	515;545;561;256;320;338	0	6.3953	1.5083	1.2587	223.02	NaN	NaN	NaN	NaN	NaN	NaN	NaN	NaN	NaN	NaN	NaN	NaN	10318000	2054900	8262900	8001300	210620	7790700	0	0	0	0	0	0	2316600	1844300	472270
P01834	P01834	13	13	13	Ig kappa chain C region	IGKC	11.765	107	107	0	323.31	2.4771	1.2729	66.21	7.4017	0.64214	11.515	1.2536	2.2803	0.50814	4.0589	0.86475	7.5708	101.22	165.26	42.189	4700400000	1189900000	3510400000	2214600000	309550000	1905100000	302620000	156000000	146610000	1731300000	524690000	1206600000	451810000	199690000	252120000
P02768;A0A0C4DGB6;B7WNR0;H0YA55;D6RHD5;C9JKR2;P02768-2;A0A087WWT3;P02768-3;H7C013	P02768;A0A0C4DGB6;B7WNR0;H0YA55;D6RHD5;C9JKR2;P02768-2;A0A087WWT3;P02768-3	72;66;56;54;53;47;47;44;44;23	72;66;56;54;53;47;47;44;44;23	72;66;56;54;53;47;47;44;44;23	Serum albumin	ALB	69.366	609	609;604;494;454;459;417;417;396;396;197	0	323.31	4.6765	1.2986	263.12	9.4293	0.010698	0.40095	0.0085599	2.3877	0.0010453	0.1829	0.0035695	88.522	60.17	237.63	40.746	87014000000	52606000000	34407000000	36038000000	2521300000	33516000000	14381000000	14222000000	159170000	5848900000	5408800000	440120000	30746000000	30454000000	291750000
A0A075B6R9;A0A0C4DH68	A0A075B6R9;A0A0C4DH68	2;1	2;1	2;1		IGKV2D-24;IGKV2-24	13.079	120	120;120	0.0066079	1.4004	2.9314	1.3136	0.65427	NaN	NaN	NaN	NaN	NaN	NaN	NaN	NaN	NaN	NaN	NaN	NaN	80399000	23990000	56409000	41269000	6221300	35048000	0	0	0	0	0	0	39129000	17769000	21361000
P02766;A0A087WT59;A0A087WV45	P02766;A0A087WT59;A0A087WV45	11;9;8	11;9;8	11;9;8	Transthyretin	TTR	15.887	147	147;185;139	0	123.7	8.7376	1.3567	251.62	12.267	0.10193	0.16632	0.081896	3.6917	0.098787	0.15273	0.058895	72.283	92.58	184.82	84.081	673500000	334130000	339370000	341120000	31142000	309980000	135290000	125220000	10068000	44312000	37208000	7104600	152780000	140570000	12217000
B7ZKJ8;Q14624-4;Q14624-3;Q14624-2;Q14624;H7C0L5	B7ZKJ8;Q14624-4;Q14624-3;Q14624-2;Q14624;H7C0L5	12;12;12;12;12;8	12;12;12;12;12;8	12;12;12;12;12;8	Inter-alpha-trypsin inhibitor heavy chain H4;70 kDa inter-alpha-trypsin inhibitor heavy chain H4;35 kDa inter-alpha-trypsin inhibitor heavy chain H4	ITIH4	103.88	935	935;845;900;914;930;719	0	43	2.0385	1.3827	164.39	3.802	NaN	NaN	0.17303	3.5317	NaN	NaN	0.15063	73.062	NaN	NaN	87.5	76192000	37891000	38301000	45508000	10447000	35060000	1808100	1808100	0	905040	905040	0	27971000	24730000	3241000
P01876	P01876	21	21	7	Ig alpha-1 chain C region	IGHA1	37.654	353	353	0	323.31	2.6478	1.4156	97.107	5.3587	1.4228	15.069	3.214	1.5642	0.38986	2.1627	1.6481	66.861	130.23	200.14	36.604	38443000000	9660800000	28782000000	7479500000	1303700000	6175800000	8831100000	4142400000	4688700000	13929000000	2397400000	11532000000	8203300000	1817300000	6386000000
Q14697;F5H6X6;Q14697-2;E9PKU7;E9PNH1	Q14697;F5H6X6;Q14697-2;E9PKU7	13;12;12;9;2	13;12;12;9;2	13;12;12;9;2	Neutral alpha-glucosidase AB	GANAB	106.87	944	944;847;966;852;119	0	138.29	1.836	1.4387	31.107	NaN	1.6337	2.3087	1.8242	NaN	1.5821	2.3217	1.3198	NaN	37.767	41.085	23.987	129460000	31568000	97895000	1515000	480830	1034200	29003000	9957800	19045000	69885000	10844000	59041000	29060000	10286000	18775000
P01594;P01593	P01594;P01593	1;1	1;1	1;1	Ig kappa chain V-I region AU;Ig kappa chain V-I region AG		12.848	117	117;117	0.0034364	3.6719	1.6958	1.4421	79.615	NaN	1.4907	2.4031	0.92355	NaN	1.3496	2.2763	0.6612	NaN	67.484	5.5305	4.7056	83386000	32209000	51177000	8162200	948970	7213200	19555000	8988400	10567000	29185000	8706900	20478000	26483000	13565000	12918000
E9PKT6;A0A087X0D5;P09668	E9PKT6;A0A087X0D5;P09668	1;1;1	1;1;1	1;1;1	Pro-cathepsin H;Cathepsin H mini chain;Cathepsin H;Cathepsin H heavy chain;Cathepsin H light chain	CTSH	14.735	134	134;323;335	0.0084567	1.2917	1.7748	1.4472	73.13	NaN	NaN	NaN	NaN	NaN	NaN	NaN	NaN	NaN	NaN	NaN	NaN	7132800	1353900	5779000	4098600	825540	3273000	0	0	0	1793200	0	1793200	1241100	528320	712750
P01700;P01699	P01700;P01699	2;1	2;1	2;1	Ig lambda chain V-I region HA;Ig lambda chain V-I region VOR		12.283	117	117;117	0.0032787	3.3289	1.8365	1.481	111.81	NaN	NaN	8.4421	1.8365	NaN	NaN	8.3921	1.4374	NaN	NaN	75.195	45.221	45379000	15009000	30370000	6889100	3870000	3019100	5606800	2646500	2960300	19597000	2719900	16877000	13287000	5772200	7514400
D6RD17;P01591;D6RHJ6;C9JA05	D6RD17;P01591;D6RHJ6;C9JA05	6;6;5;4	6;6;5;4	6;6;5;4	Immunoglobulin J chain	JCHAIN;IGJ	18.02	157	157;159;157;70	0	167	4.5343	1.4849	123.2	4.7768	14.96	54.802	6.5793	1.2151	8.5932	9.9571	3.5379	52.091	178.8	225.21	57.214	2922800000	324830000	2597900000	1197100000	191480000	1005600000	435710000	56207000	379500000	702560000	24303000	678260000	587370000	52840000	534530000
Q6UX06	Q6UX06	3	3	3	Olfactomedin-4	OLFM4	57.279	510	510	0	5.1096	1.8057	1.4856	198.57	1.8057	NaN	NaN	NaN	1.4856	NaN	NaN	NaN	198.57	NaN	NaN	NaN	13252000	5140900	8111200	13252000	5140900	8111200	0	0	0	0	0	0	0	0	0
A2NJV5;A0A075B6S2;A0A0A0MRZ7;A0A075B6S6;P06310	A2NJV5;A0A075B6S2;A0A0A0MRZ7;A0A075B6S6;P06310	2;2;1;1;1	2;2;1;1;1	1;1;0;0;0	Ig kappa chain V-II region RPMI 6410	IGKV A18;IGKV2D-29;IGKV2D-26;IGKV2D-30	13.085	120	120;120;120;120;120	0	14.518	2.4062	1.4979	97.055	8.6754	1.3878	1.2988	0.88933	3.0328	0.71589	1.2719	0.6272	42.902	127.54	110.28	49.368	1425200000	407520000	1017700000	433880000	36711000	397170000	160980000	67927000	93054000	369230000	65274000	303960000	461100000	237610000	223490000
E7ETN3;B4E1Z4;P00751;H7C5H1;A0A0G2JH38;P00751-2;H7C526	E7ETN3;B4E1Z4;P00751;H7C5H1;A0A0G2JH38	15;15;15;10;8;5;1	15;15;15;10;8;5;1	15;15;15;10;8;5;1	Complement factor B;Complement factor B Ba fragment;Complement factor B Bb fragment	CFB	124.02	1115	1115;1266;764;305;589;621;68	0	75.077	2.4187	1.508	103.68	14.834	0.12575	1.7917	0.22102	4.6745	0.11647	1.7329	0.1611	34.102	100.91	80.968	48.039	529260000	172590000	356670000	336570000	29321000	307250000	56940000	52380000	4560000	61797000	32052000	29745000	73952000	58835000	15117000
P01602	P01602	3	3	2	Ig kappa chain V-I region HK102	IGKV1-5	12.781	117	117	0	10.532	2.2973	1.5097	91.59	5.7639	0.99138	5.3291	1.0185	2.1285	0.98117	5.1175	0.70796	56.757	50.841	98.868	8.0647	173960000	44451000	129510000	45400000	8621300	36778000	10042000	4587500	5454700	78295000	12003000	66292000	40223000	19239000	20984000
A0A075B6S5;A0A0C4DH67;A0A0C4DH69	A0A075B6S5;A0A0C4DH67;A0A0C4DH69	3;2;2	2;1;1	2;1;1		IGKV1-27;IGKV1-8;IGKV1-9	12.711	117	117;115;117	0.0031546	3.1647	1.9042	1.5655	96.194	NaN	NaN	0.91826	1.9504	NaN	NaN	0.88539	1.6037	NaN	NaN	80.6	12.321	40093000	11621000	28472000	16152000	725530	15426000	2205000	2205000	0	16690000	6923600	9766900	5046100	1766800	3279300
G3V1D3;G3V180;Q9NY33-4;Q9NY33;E9PQ14;Q9NY33-2;E9PNX5;E9PKK8;E9PPK9	G3V1D3;G3V180;Q9NY33-4;Q9NY33;E9PQ14;Q9NY33-2	4;4;4;4;2;2;1;1;1	4;4;4;4;2;2;1;1;1	4;4;4;4;2;2;1;1;1	Dipeptidyl peptidase 3	DPP3	84.304	756	756;757;707;737;177;317;104;170;201	0	5.324	1.7401	1.5694	167.65	NaN	NaN	2.55	0.97425	NaN	NaN	2.5481	0.73546	NaN	NaN	242.75	194.68	55422000	30815000	24607000	0	0	0	16360000	12190000	4170800	18765000	6927400	11837000	20296000	11698000	8598300
P04899-6;P04899-3;P04899-5;P04899-2;P04899;P04899-4;C9JPP4;A0A1W2PP38;P63096-2;P63096;P09471-2;P09471;P08754	P04899-6;P04899-3;P04899-5;P04899-2;P04899;P04899-4	3;3;3;3;3;3;1;1;1;1;1;1;1	3;3;3;3;3;3;1;1;1;1;1;1;1	2;2;2;2;2;2;0;0;0;0;0;0;0	Guanine nucleotide-binding protein G(i) subunit alpha-2	GNAI2	34.934	303	303;318;339;339;355;366;144;196;302;354;354;354;354	0.0033557	3.4129	1.9689	1.6071	166.01	1.9689	NaN	NaN	NaN	1.6071	NaN	NaN	NaN	166.01	NaN	NaN	NaN	14633000	4926600	9706000	14633000	4926600	9706000	0	0	0	0	0	0	0	0	0
P01599;A0A0C4DH24;A0A0A0MT36;A0A0G2JRQ6;A0A075B7D4;A0A075B6S9;A0A075B6S4;P01601	P01599;A0A0C4DH24;A0A0A0MT36;A0A0G2JRQ6;A0A075B7D4;A0A075B6S9;A0A075B6S4;P01601	2;1;1;1;1;1;1;1	1;0;0;0;0;0;0;0	1;0;0;0;0;0;0;0	Ig kappa chain V-I region Gal;Ig kappa chain V-I region HK101	IGKV6-21;IGKV6D-21;IGKV1OR2-108;IGKV1D-37;IGKV1D-17	12.778	117	117;114;114;117;117;117;117;117	0.0082305	1.2246	1.8144	1.6824	77.402	NaN	NaN	1.8144	NaN	NaN	NaN	1.6824	NaN	NaN	NaN	76.087	NaN	12291000	4221900	8069300	3452500	527290	2925200	0	0	0	5423500	1652800	3770700	3415300	2041900	1373400
A1L190	A1L190	1	1	1	Synaptonemal complex central element protein 3	SYCE3	10.601	88	88	1	-2	5.0095	1.707	54.983	NaN	NaN	NaN	NaN	NaN	NaN	NaN	NaN	NaN	NaN	NaN	NaN	317000000	60154000	256850000	0	0	0	0	0	0	167230000	9352600	157870000	149780000	50801000	98975000
P01023;P20742-2;P20742;H0YFH1;F8W7L3	P01023	45;6;6;4;3	45;6;6;4;3	45;6;6;4;3	Alpha-2-macroglobulin	A2M	163.29	1474	1474;1268;1482;73;168	0	323.31	5.7555	1.7531	58.907	5.7555	0.19022	0.061686	0.076292	1.7531	0.20266	0.057401	0.054869	58.907	112.74	82.835	110.83	2260700000	684910000	1575800000	1789000000	238890000	1550100000	104980000	95174000	9802500	69710000	67362000	2348800	297020000	283490000	13526000
A0A0A0MS15	A0A0A0MS15	5	5	4		IGHV3-49	13.056	119	119	0	5.2029	2.2161	1.7968	136	NaN	NaN	0.61953	NaN	NaN	NaN	0.5594	NaN	NaN	NaN	183.66	NaN	79900000	35814000	44086000	10483000	1102400	9380600	10585000	6484300	4100500	28368000	15000000	13368000	30464000	13227000	17237000
P06312	P06312	4	4	4	Ig kappa chain V-IV region	IGKV4-1	13.38	121	121	0	27.61	2.4581	1.7982	110.89	4.7984	1.088	NaN	1.3416	3.112	0.99559	NaN	0.92041	83.359	115.61	NaN	97.03	162080000	68618000	93465000	20821000	3696800	17124000	38836000	18152000	20683000	11099000	1589400	9509500	91328000	45180000	46148000
P40121;P40121-2;E7ENU9;H7C0X8;B8ZZL6	P40121;P40121-2;E7ENU9	8;7;5;3;3	8;7;5;3;3	8;7;5;3;3	Macrophage-capping protein	CAPG	38.498	348	348;333;253;103;218	0	15.854	2.5818	1.8445	301.82	5.5164	NaN	NaN	NaN	4.0965	NaN	NaN	NaN	112.85	NaN	NaN	NaN	40573000	27030000	13544000	16849000	3599400	13250000	4393300	4393300	0	3126500	3126500	0	16204000	15910000	293700
P0DP04;P01782	P0DP04;P01782	2;2	1;1	1;1	Ig heavy chain V-III region DOB		13.017	118	118;118	0	9.3936	2.051	1.8502	104.28	NaN	NaN	4.8944	0.90684	NaN	NaN	4.5428	0.77077	NaN	NaN	25.565	22.363	12853000	3404800	9448000	0	0	0	1365900	0	1365900	5790600	786520	5004100	5696400	2618300	3078100
P98160;A0A0U1RQT3;H0Y5A9	P98160	46;5;1	46;5;1	46;5;1	Basement membrane-specific heparan sulfate proteoglycan core protein;Endorepellin;LG3 peptide	HSPG2	468.83	4391	4391;307;197	0	239.05	2.1161	1.9437	70.794	1.9378	12.342	25.92	5.8679	1.6901	11.047	24.613	5.0149	24.579	88.824	90.054	54.131	714530000	72937000	641590000	49210000	14865000	34345000	197040000	17238000	179800000	259890000	19484000	240400000	208400000	21350000	187050000
Q13421-4;Q13421-3;Q13421-2;Q13421;H3BMA1;H3BUX1;H3BR90;H3BV92	Q13421-4;Q13421-3;Q13421-2;Q13421;H3BMA1;H3BUX1;H3BR90	24;24;24;22;14;14;13;4	24;24;24;22;14;14;13;4	24;24;24;22;14;14;13;4	Mesothelin;Megakaryocyte-potentiating factor;Mesothelin, cleaved form	MSLN	67.94	621	621;622;656;630;334;398;332;170	0	99.112	3.8187	1.9454	155.29	1.9917	8.4447	14.139	10.263	0.93239	7.5589	11.5	7.0141	128.18	121.74	127.95	58.864	1083600000	163500000	920060000	179570000	89517000	90053000	62187000	9887400	52300000	539290000	27923000	511360000	302520000	36176000	266340000
K7EL50;P27797;K7EJB9	K7EL50;P27797;K7EJB9	3;3;2	3;3;2	3;3;2	Calreticulin	CALR	19.03	163	163;417;247	0	5.1583	2.4042	1.9571	27.347	2.4042	NaN	NaN	NaN	1.9571	NaN	NaN	NaN	27.347	NaN	NaN	NaN	15679000	2617000	13062000	15679000	2617000	13062000	0	0	0	0	0	0	0	0	0
P02790;Q9BS19	P02790;Q9BS19	14;10	14;10	14;10	Hemopexin	HPX	51.676	462	462;254	0	114.31	11.039	1.9592	119.71	11.039	0.035721	0.081822	0.0404	2.2095	0.029119	0.074833	0.029465	47.567	45.485	23.193	153.72	628430000	387600000	240830000	256760000	27197000	229560000	89824000	87572000	2251700	20990000	19459000	1531300	260860000	253370000	7486300
P01031	P01031	3	3	3	Complement C5;Complement C5 beta chain;Complement C5 alpha chain;C5a anaphylatoxin;Complement C5 alpha chain	C5	188.3	1676	1676	0	4.5305	2.1989	1.9793	18.766	2.1989	NaN	NaN	NaN	1.9793	NaN	NaN	NaN	18.766	NaN	NaN	NaN	10287000	4403200	5883700	6841200	957460	5883700	3445800	3445800	0	0	0	0	0	0	0
Q5XKE5	Q5XKE5	7	1	1	Keratin, type II cytoskeletal 79	KRT79	57.835	535	535	1	-2	6.5584	1.9955	30.175	6.5584	NaN	NaN	NaN	1.9955	NaN	NaN	NaN	30.175	NaN	NaN	NaN	598010000	85298000	512710000	598010000	85298000	512710000	0	0	0	0	0	0	0	0	0
P02751-4;P02751-10;P02751-6;P02751-5;P02751-9;P02751-14;P02751-13;P02751-8;P02751-17;P02751-3;P02751;P02751-7;P02751-15;P02751-11;P02751-12;H0Y7Z1	P02751-4;P02751-10;P02751-6;P02751-5;P02751-9;P02751-14;P02751-13;P02751-8;P02751-17;P02751-3;P02751;P02751-7;P02751-15;P02751-11;P02751-12	9;9;9;9;9;9;9;9;9;9;9;9;9;8;7;4	9;9;9;9;9;9;9;9;9;9;9;9;9;8;7;4	9;9;9;9;9;9;9;9;9;9;9;9;9;8;7;4	Fibronectin;Anastellin;Ugl-Y1;Ugl-Y2;Ugl-Y3	FN1	222.97	2031	2031;2176;2184;2211;2240;2265;2267;2296;2330;2355;2386;2446;2477;2386;2008;1103	0	8.8315	2.9575	1.9996	151.2	2.9575	NaN	NaN	NaN	1.9996	NaN	NaN	NaN	151.2	NaN	NaN	NaN	52344000	20120000	32224000	52344000	20120000	32224000	0	0	0	0	0	0	0	0	0
P03950	P03950	1	1	1	Angiogenin	ANG	16.55	147	147	0.038235	0.7792	2.4807	2.0261	32.959	NaN	NaN	NaN	NaN	NaN	NaN	NaN	NaN	NaN	NaN	NaN	NaN	30348000	6412100	23936000	0	0	0	25066000	5772200	19294000	0	0	0	5281900	639860	4642000
P12273	P12273	8	8	8	Prolactin-inducible protein	PIP	16.572	146	146	0	323.31	7.3258	2.0376	78.227	2.4779	40.521	145.03	8.4596	0.45598	22.904	11.683	5.0646	42.88	131.07	213.65	69.771	13856000000	1886100000	11970000000	4127200000	1309100000	2818100000	1718700000	32399000	1686300000	5824800000	195630000	5629200000	2185500000	348980000	1836500000
E7EQB2;E7ER44;P02788;P02788-2;C9JCF5	E7EQB2;E7ER44;P02788;P02788-2	74;74;74;70;18	74;74;74;70;18	74;74;74;70;18	Lactotransferrin;Lactoferricin-H;Kaliocin-1;Lactoferroxin-A;Lactoferroxin-B;Lactoferroxin-C	LTF	76.625	696	696;708;710;666;182	0	323.31	5.2575	2.0524	84.243	3.4113	20.592	17.395	7.4225	0.94661	2.4123	2.4965	3.7739	70.184	127.57	176.14	74.644	98502000000	7054100000	91448000000	11367000000	2531300000	8835700000	21970000000	549560000	21421000000	38779000000	1091100000	37688000000	26386000000	2882100000	23504000000
P02675;D6REL8	P02675;D6REL8	15;11	15;11	15;11	Fibrinogen beta chain;Fibrinopeptide B;Fibrinogen beta chain	FGB	55.928	491	491;272	0	216.31	3.7704	2.1118	91.519	3.7704	NaN	NaN	NaN	2.1118	NaN	NaN	NaN	91.519	NaN	NaN	NaN	253360000	75789000	177570000	226380000	50939000	175440000	2375800	2375800	0	11734000	10887000	847700	12868000	11588000	1279500
Q9H2G2-2;Q9H2G2	Q9H2G2-2;Q9H2G2	2;2	2;2	2;2	STE20-like serine/threonine-protein kinase	SLK	138.99	1204	1204;1235	0.0098425	1.1645	14.714	2.1267	82.712	NaN	NaN	NaN	NaN	NaN	NaN	NaN	NaN	NaN	NaN	NaN	NaN	6665600000	696150000	5969500000	1758300000	478380000	1279900000	1167600000	32440000	1135100000	2356500000	67969000	2288500000	1383200000	117360000	1265900000
A0A0B4J1X5;A0A075B7E8;A0A0J9YVY3	A0A0B4J1X5;A0A075B7E8	4;2;1	4;2;1	2;1;0		IGHV3-74;IGHV3OR16-13	12.839	117	117;117;117	0	90.705	4.1869	2.1384	82.814	8.104	2.965	6.4791	1.5301	2.8901	2.6296	3.3619	1.0523	78.375	178.58	190.63	24.987	383970000	113320000	270650000	69015000	7302800	61713000	55812000	22371000	33441000	123320000	28865000	94460000	135820000	54781000	81040000
P02750	P02750	6	6	6	Leucine-rich alpha-2-glycoprotein	LRG1	38.177	347	347	0	17.3	3.7792	2.2279	123.17	9.1057	NaN	NaN	NaN	4.0881	NaN	NaN	NaN	117.95	NaN	NaN	NaN	64219000	11300000	52919000	58258000	7676900	50581000	0	0	0	1982000	733380	1248600	3979600	2889900	1089700
E9PK47;P06737-2;P06737;P11217-2;P11217	E9PK47;P06737-2;P06737	10;10;10;1;1	10;10;10;1;1	10;10;10;1;1	Alpha-1,4 glucan phosphorylase;Glycogen phosphorylase, liver form	PYGL	94.069	819	819;813;847;754;842	0	10.216	2.7667	2.2538	213.87	5.683	NaN	NaN	0.30805	4.6995	NaN	NaN	0.25003	148.04	NaN	NaN	160.53	39835000	18927000	20908000	18451000	2803900	15647000	0	0	0	0	0	0	21384000	16123000	5261400
P08603;A0A0D9SG88;P08603-2;Q5TFM2;A0A087WYK9;Q6NSD3;Q02985-2;Q02985	P08603;A0A0D9SG88;P08603-2	7;4;4;3;1;1;1;1	7;4;4;3;1;1;1;1	6;4;4;3;1;1;1;1	Complement factor H	CFH	139.09	1231	1231;449;449;385;195;232;269;330	0	6.3708	4.2434	2.28	207.91	7.4982	NaN	NaN	0.61227	2.3202	NaN	NaN	0.46948	53.735	NaN	NaN	276.61	1120300000	30961000	1089300000	46336000	6242800	40094000	0	0	0	0	0	0	1074000000	24718000	1049200000
P25311;C9JEV0;H7BZJ8	P25311;C9JEV0	28;22;3	28;22;3	28;22;3	Zinc-alpha-2-glycoprotein	AZGP1	34.258	298	298;227;85	0	323.31	5.2774	2.2979	109.52	2.7544	24.814	55.894	5.467	0.59602	7.2422	5.3328	3.1666	120.61	56.353	131.62	36.64	18512000000	1851200000	16661000000	4069300000	1058000000	3011300000	3284400000	81359000	3203000000	8104400000	248080000	7856300000	3053900000	463850000	2590000000
P60953	P60953	1	1	1	Cell division control protein 42 homolog	CDC42	21.258	191	191	0.024575	1.1112	2.5932	2.3278	187.93	NaN	NaN	NaN	NaN	NaN	NaN	NaN	NaN	NaN	NaN	NaN	NaN	7441500	2118200	5323300	5257300	364210	4893100	2184200	1754000	430240	0	0	0	0	0	0
P02787;H7C5E8;C9JVG0;F8WCI6;C9JB55;F8WEK9;F8WC57	P02787	46;8;4;3;2;2;1	46;8;4;3;2;2;1	46;8;4;3;2;2;1	Serotransferrin	TF	77.063	698	698;143;134;120;75;115;102	0	323.31	8.1544	2.3297	78.803	8.1544	0.071005	0.11066	0.038686	2.3297	0.063821	0.11026	0.026731	79.903	176.82	128.82	128.15	3368500000	1429900000	1938500000	2079200000	227640000	1851600000	417230000	371550000	45679000	115550000	105720000	9829100	756430000	725020000	31412000
P12429;D6RFG5;D6RCA8;D6RA82;D6RAZ8	P12429;D6RFG5;D6RCA8;D6RA82	5;4;3;3;2	5;4;3;3;2	5;4;3;3;2	Annexin A3;Annexin	ANXA3	36.375	323	323;154;134;284;104	0	6.5269	2.9285	2.4231	115.09	3.5189	NaN	NaN	NaN	2.9568	NaN	NaN	NaN	28.149	NaN	NaN	NaN	12018000	3363600	8654500	10404000	2085200	8318600	0	0	0	1614100	1278300	335820	0	0	0
O00391;O00391-2	O00391;O00391-2	4;3	4;3	4;3	Sulfhydryl oxidase 1	QSOX1	82.577	747	747;604	0	5.6778	2.7112	2.5017	48.56	NaN	NaN	2.7112	2.3153	NaN	NaN	2.5017	2.0088	NaN	NaN	51.902	25.693	26461000	4877500	21583000	0	0	0	3627200	665010	2962200	12295000	1713900	10582000	10538000	2498600	8039400
J3KQA0;O00445-2;O00445;Q8N9I0;P21579	J3KQA0;O00445-2;O00445;Q8N9I0;P21579	1;1;1;1;1	1;1;1;1;1	1;1;1;1;1	Synaptotagmin-5;Synaptotagmin-2;Synaptotagmin-1	SYT1;SYT5;SYT2	47.26	419	419;382;386;419;422	1	-2	2.898	2.5099	50.698	NaN	NaN	NaN	NaN	NaN	NaN	NaN	NaN	NaN	NaN	NaN	NaN	22155000	5399500	16755000	0	0	0	0	0	0	14120000	2839600	11280000	8034900	2559800	5475100
Q02809;Q02809-2	Q02809;Q02809-2	5;5	5;5	5;5	Procollagen-lysine,2-oxoglutarate 5-dioxygenase 1	PLOD1	83.549	727	727;774	0	4.4655	2.697	2.5498	15.115	NaN	NaN	2.9415	NaN	NaN	NaN	2.7147	NaN	NaN	NaN	21.68	NaN	15285000	1544700	13740000	1731100	288410	1442700	7695200	501540	7193700	5858200	754740	5103400	0	0	0
P01019	P01019	7	7	7	Angiotensinogen;Angiotensin-1;Angiotensin-2;Angiotensin-3;Angiotensin-4;Angiotensin 1-9;Angiotensin 1-7;Angiotensin 1-5;Angiotensin 1-4	AGT	53.154	485	485	0	8.9556	4.5016	2.5851	7.8066	4.5016	NaN	NaN	NaN	2.5851	NaN	NaN	NaN	7.8066	NaN	NaN	NaN	39244000	14994000	24250000	29897000	5939600	23958000	6085700	5793500	292250	0	0	0	3260700	3260700	0
P52566;H0YGX7;F5H2R5;F5H6Q0;F5H3P3	P52566;H0YGX7;F5H2R5;F5H6Q0;F5H3P3	5;4;3;3;3	5;4;3;3;3	5;4;3;3;3	Rho GDP-dissociation inhibitor 2	ARHGDIB	22.988	201	201;195;88;112;158	0	27.404	9.0407	2.5898	225.62	13.245	NaN	NaN	0.11422	5.4308	NaN	NaN	0.083707	67.268	NaN	NaN	87.825	99283000	24416000	74867000	77665000	3778700	73886000	4547300	4194000	353290	0	0	0	17071000	16443000	627530
U3KQK0;Q99880;Q99879;Q99877;Q93079;Q5QNW6;P62807;P58876;P57053;O60814;Q5QNW6-2	U3KQK0;Q99880;Q99879;Q99877;Q93079;Q5QNW6;P62807;P58876;P57053;O60814;Q5QNW6-2	3;3;3;3;3;3;3;3;3;3;3	3;3;3;3;3;3;3;3;3;3;3	2;2;2;2;2;2;2;2;2;2;2	Histone H2B;Histone H2B type 1-L;Histone H2B type 1-M;Histone H2B type 1-N;Histone H2B type 1-H;Histone H2B type 2-F;Histone H2B type 1-C/E/F/G/I;Histone H2B type 1-D;Histone H2B type F-S;Histone H2B type 1-K	HIST1H2BN;HIST1H2BL;HIST1H2BM;HIST1H2BH;HIST2H2BF;HIST1H2BC;HIST1H2BD;H2BFS;HIST1H2BK	18.804	166	166;126;126;126;126;126;126;126;126;126;134	0	13.607	4.146	2.5977	119.12	4.146	NaN	NaN	NaN	2.5977	NaN	NaN	NaN	119.12	NaN	NaN	NaN	65843000	23673000	42170000	65843000	23673000	42170000	0	0	0	0	0	0	0	0	0
P08238;Q58FF8;Q58FF7;F8W026;Q58FF6;Q92538-3;Q92538-2;Q92538	P08238	11;3;2;1;1;1;1;1	5;1;1;1;0;0;0;0	4;1;1;0;0;0;0;0	Heat shock protein HSP 90-beta	HSP90AB1	83.263	724	724;381;597;48;505;1855;1856;1859	0.0028329	2.5414	2.8138	2.6709	348.11	NaN	NaN	NaN	NaN	NaN	NaN	NaN	NaN	NaN	NaN	NaN	NaN	25499000	20647000	4852200	4883300	426950	4456400	9083400	8687500	395850	6195600	6195600	0	5336500	5336500	0
P01861	P01861	8	2	2	Ig gamma-4 chain C region	IGHG4	35.94	327	327	0.0034247	3.6678	3.12	2.7389	51.787	3.12	NaN	NaN	NaN	2.7389	NaN	NaN	NaN	51.787	NaN	NaN	NaN	27661000	7763300	19898000	25474000	5576500	19898000	0	0	0	0	0	0	2186900	2186900	0
P29350-2;P29350;P29350-3;P29350-4;F5GY79;F5H0N8	P29350-2;P29350;P29350-3;P29350-4;F5GY79;F5H0N8	2;2;2;2;1;1	2;2;2;2;1;1	2;2;2;2;1;1	Tyrosine-protein phosphatase non-receptor type 6	PTPN6	63.124	556	556;595;597;624;144;165	0.024621	1.1114	3.1018	2.7433	22.259	3.1018	NaN	NaN	NaN	2.7433	NaN	NaN	NaN	22.259	NaN	NaN	NaN	7121600	1160800	5960800	7121600	1160800	5960800	0	0	0	0	0	0	0	0	0
A0A0C4DH38;A0A0J9YXX1	A0A0C4DH38	3;1	3;1	3;1		IGHV5-51	12.674	117	117;117	0	18.232	3.1691	2.7975	83.519	7.9295	NaN	5.3969	1.2113	5.5734	NaN	4.8241	0.88726	86.355	NaN	44.787	21.649	74875000	16739000	58136000	20969000	2506100	18463000	4451200	1207200	3243900	29189000	5380400	23809000	20266000	7645200	12621000
X6R8F3;P80188;P80188-2	X6R8F3;P80188;P80188-2	10;10;9	10;10;9	10;10;9	Neutrophil gelatinase-associated lipocalin	LCN2	22.788	200	200;198;198	0	48.895	3.5222	2.8376	149.97	18.38	NaN	12.309	0.79806	5.4857	NaN	8.9044	0.52034	120.59	NaN	157.85	63.4	562450000	86223000	476230000	341360000	19721000	321640000	8955700	2587700	6368000	114390000	17971000	96423000	97743000	45943000	51799000
P04004	P04004	5	5	5	Vitronectin;Vitronectin V65 subunit;Vitronectin V10 subunit;Somatomedin-B	VTN	54.305	478	478	0	4.0411	3.6173	2.8774	156.48	4.4041	NaN	NaN	NaN	3.0151	NaN	NaN	NaN	19.463	NaN	NaN	NaN	26805000	8596400	18209000	21544000	4606600	16938000	0	0	0	0	0	0	5261000	3989700	1271300
C9JF17;P05090	C9JF17;P05090	3;3	3;3	3;3	Apolipoprotein D	APOD	24.158	215	215;189	0.002994	2.8002	4.5589	2.9378	55.834	8.1803	NaN	NaN	NaN	2.9378	NaN	NaN	NaN	34.503	NaN	NaN	NaN	82028000	15069000	66959000	68056000	12354000	55702000	0	0	0	9514900	1401500	8113500	4456900	1313100	3143900
Q8NBJ4-2;Q8NBJ4;F8WAT9;C9JYM4;C9J941	Q8NBJ4-2;Q8NBJ4	5;5;2;2;1	5;5;2;2;1	5;5;2;2;1	Golgi membrane protein 1	GOLM1	44.272	391	391;401;105;121;80	0	5.4755	3.7058	2.9455	62.419	NaN	NaN	7.9443	3.2889	NaN	NaN	7.714	2.5625	NaN	NaN	3.5375	47.131	29442000	6358000	23084000	5806000	1939600	3866400	3976300	1065900	2910500	14065000	1324900	12741000	5593700	2027700	3566100
H0Y5H9;P48594;P29508;P29508-2	H0Y5H9;P48594;P29508;P29508-2	2;2;2;1	2;2;2;1	2;2;2;1	Serpin B4;Serpin B3	SERPINB4;SERPINB3	42.388	371	371;390;390;338	0.0030769	2.9709	4.367	2.9836	29.59	4.367	NaN	NaN	NaN	2.9836	NaN	NaN	NaN	29.59	NaN	NaN	NaN	21970000	2396600	19574000	21970000	2396600	19574000	0	0	0	0	0	0	0	0	0
P80748	P80748	3	3	2	Ig lambda chain V-III region LOI		12.446	117	117	0	22.632	3.0913	2.9844	95.267	NaN	NaN	6.0386	1.5706	NaN	NaN	5.5662	1.1448	NaN	NaN	88.151	52.64	51308000	10840000	40468000	9399600	0	9399600	3362200	967640	2394600	21704000	2145300	19559000	16842000	7726700	9115100
P61626;F8VV32;A0A0B4J259	P61626;F8VV32;A0A0B4J259	15;9;9	15;9;9	15;9;9	Lysozyme C;Lysozyme	LYZ	16.537	148	148;104;137	0	323.31	12.93	3.0251	268.56	NaN	20.551	11.573	13.204	NaN	12.223	1.7758	8.0934	NaN	197.62	334.68	0.62267	48668000000	3598600000	45069000000	2630200000	584240000	2046000000	11861000000	290440000	11570000000	18449000000	1748600000	16700000000	15728000000	975310000	14753000000
P01859	P01859	16	8	7	Ig gamma-2 chain C region	IGHG2	35.9	326	326	0	323.31	13.193	3.1219	3.5169	13.193	0.062227	0.25501	NaN	3.1219	0.056801	0.21219	NaN	3.5169	71.345	19.851	NaN	774720000	262870000	511850000	535880000	39397000	496480000	82296000	80418000	1877600	55545000	46297000	9247800	100990000	96753000	4241100
P31946-2;P31946;Q4VY20;Q4VY19;A0A0J9YWE8;A0A0J9YWZ2	P31946-2;P31946	10;10;3;3;3;2	7;7;2;2;2;1	6;6;1;1;1;1	14-3-3 protein beta/alpha;14-3-3 protein beta/alpha, N-terminally processed	YWHAB	27.85	244	244;246;74;100;149;81	0	106.99	5.3378	3.1358	261.11	12.573	NaN	NaN	NaN	4.53	NaN	NaN	NaN	94.405	NaN	NaN	NaN	57376000	31557000	25819000	27469000	2691000	24778000	0	0	0	0	0	0	29907000	28866000	1040700
P27169	P27169	3	3	3	Serum paraoxonase/arylesterase 1	PON1	39.731	355	355	0	8.1173	4.0861	3.2376	64.833	4.0861	NaN	NaN	NaN	3.2376	NaN	NaN	NaN	64.833	NaN	NaN	NaN	25176000	4918300	20258000	25176000	4918300	20258000	0	0	0	0	0	0	0	0	0
P61769;H0YLF3;F5H6I0	P61769;H0YLF3;F5H6I0	6;4;4	6;4;4	6;4;4	Beta-2-microglobulin;Beta-2-microglobulin form pI 5.3	B2M	13.714	119	119;71;101	0	21.167	7.388	3.2537	107.16	16.549	14.04	25.469	3.8955	7.3294	9.7036	23.787	2.9551	135.92	154.53	131.62	41.877	590340000	47643000	542700000	389530000	28061000	361470000	82695000	2718900	79976000	44779000	3904100	40875000	73332000	12958000	60374000
P00491;G3V5M2	P00491;G3V5M2	2;1	2;1	2;1	Purine nucleoside phosphorylase	PNP	32.118	289	289;221	0.0024691	1.8575	3.546	3.3129	44.199	3.546	NaN	NaN	NaN	3.3129	NaN	NaN	NaN	44.199	NaN	NaN	NaN	5705100	848840	4856300	5705100	848840	4856300	0	0	0	0	0	0	0	0	0
P02749;J3QRN2;J3QLI0;J3KS17	P02749;J3QRN2;J3QLI0	4;2;2;1	4;2;2;1	4;2;2;1	Beta-2-glycoprotein 1	APOH	38.298	345	345;181;200;104	0	4.8311	8.0127	3.388	28.706	8.0127	NaN	NaN	NaN	3.388	NaN	NaN	NaN	28.706	NaN	NaN	NaN	34694000	3839000	30855000	34694000	3839000	30855000	0	0	0	0	0	0	0	0	0
V9HW75;A0A087WSV8;P80303-2;P80303;E9PKG6;Q2L696;E9PLR0;E9PLE9;H0YEG8;E9PM22;E9PJP3;H0YD18	V9HW75;A0A087WSV8;P80303-2;P80303;E9PKG6;Q2L696;E9PLR0;E9PLE9	19;19;18;18;17;17;10;10;7;6;3;2	19;19;18;18;17;17;10;10;7;6;3;2	19;19;18;18;17;17;10;10;7;6;3;2	Nucleobindin-2;Nesfatin-1	HEL-S-109;NUCB2;Nucb2	50.222	420	420;420;420;420;338;390;195;198;198;90;69;73	0	38.217	6.6638	3.4525	145.43	3.0739	29.837	32.986	8.9185	1.2055	11.827	24.969	6.4515	43.554	68.173	54.161	40.497	674600000	41701000	632900000	55974000	14395000	41579000	84572000	5551200	79021000	349740000	7332100	342410000	184320000	14423000	169890000
P02748	P02748	5	5	5	Complement component C9;Complement component C9a;Complement component C9b	C9	63.173	559	559	0	4.6374	4.1043	3.4935	77.868	4.1043	NaN	NaN	NaN	3.4935	NaN	NaN	NaN	77.868	NaN	NaN	NaN	36513000	6978100	29535000	36513000	6978100	29535000	0	0	0	0	0	0	0	0	0
A0A0G2JPR0;P0C0L4;A0A140TA49;A0A140TA44;A0A140TA32;P0C0L4-2	A0A0G2JPR0;P0C0L4;A0A140TA49;A0A140TA44;A0A140TA32;P0C0L4-2	18;18;17;17;17;17	18;18;17;17;17;17	1;1;1;1;1;1	Complement C4-A;Complement C4 beta chain;Complement C4-A alpha chain;C4a anaphylatoxin;C4b-A;C4d-A;Complement C4 gamma chain	C4A	192.87	1744	1744;1744;1698;1698;1698;1698	0	176.26	6.7659	3.5183	139.67	6.7659	0.18287	NaN	0.11641	3.5183	0.18233	NaN	0.085205	139.67	36.265	NaN	73.974	310510000	127240000	183270000	229120000	53602000	175520000	23092000	19858000	3233900	0	0	0	58293000	53777000	4515900
H7BZI1;Q02818;C9JKZ2;C9JBD3;C9J3C1	H7BZI1;Q02818;C9JKZ2	5;5;4;2;2	5;5;4;2;2	5;5;4;2;2	Nucleobindin-1	NUCB1	34.773	295	295;461;267;110;124	0	6.8025	3.7074	3.6192	156.74	NaN	NaN	7.8987	NaN	NaN	NaN	7.6947	NaN	NaN	NaN	104.13	NaN	25467000	4758500	20708000	3113500	0	3113500	4591200	932090	3659100	9905000	807510	9097500	7857300	3018900	4838400
P01833	P01833	36	36	35	Polymeric immunoglobulin receptor;Secretory component	PIGR	83.283	764	764	0	323.31	8.0944	3.6242	121.87	6.3077	9.8344	44.861	8.3721	1.3147	6.6791	7.4938	5.1151	75.436	98.306	97.374	100.17	9182000000	666960000	8515100000	3050100000	421980000	2628100000	692880000	32435000	660450000	4068900000	74870000	3994100000	1370100000	137680000	1232400000
P01037	P01037	7	4	4	Cystatin-SN	CST1	16.387	141	141	0	24.332	4.5343	3.6245	68.933	NaN	NaN	13.834	3.6171	NaN	NaN	12.197	2.6389	NaN	NaN	63.887	48.921	58763000	7084100	51679000	0	0	0	8399700	804540	7595200	27541000	2518100	25023000	22822000	3761400	19061000
A0A0J9YY99;P0DP03;P01768;P01764	A0A0J9YY99;P0DP03;P01768;P01764	4;3;3;3	3;2;2;2	2;1;1;1	Ig heavy chain V-III region CAM;Ig heavy chain V-III region 23	IGHV3-23	12.965	117	117;117;117;117	0	44.823	3.9733	3.6473	87.376	NaN	NaN	7.0194	NaN	NaN	NaN	6.5569	NaN	NaN	NaN	82.95	NaN	53048000	9529000	43519000	28530000	3789300	24740000	4902400	1097800	3804600	11979000	1371200	10608000	7637000	3270700	4366300
P02763	P02763	4	4	4	Alpha-1-acid glycoprotein 1	ORM1	23.511	201	201	0	50.094	9.4951	3.6901	223.33	14.388	NaN	NaN	NaN	5.6699	NaN	NaN	NaN	39.205	NaN	NaN	NaN	185790000	42159000	143630000	147080000	7135800	139940000	4048400	3183100	865300	8228500	6986800	1241700	26431000	24853000	1577600
P01036	P01036	9	9	4	Cystatin-S	CST4	16.214	141	141	0	309.4	3.9219	3.7102	138.67	0.46709	4.6234	571.47	5.4526	0.38531	4.6337	144.5	3.9841	332.86	91.25	81.526	50.83	2090800000	352030000	1738800000	292890000	278510000	14374000	261420000	7286000	254130000	979580000	27807000	951770000	556930000	38428000	518510000
P19652	P19652	2	2	2	Alpha-1-acid glycoprotein 2	ORM2	23.602	201	201	0.0026882	2.2146	5.442	3.7752	201.91	5.442	NaN	NaN	NaN	3.7752	NaN	NaN	NaN	201.91	NaN	NaN	NaN	17357000	3716100	13641000	15042000	1401600	13641000	0	0	0	0	0	0	2314600	2314600	0
P02647;F8W696	P02647;F8W696	8;6	8;6	8;6	Apolipoprotein A-I;Proapolipoprotein A-I;Truncated apolipoprotein A-I	APOA1	30.777	267	267;245	0	71.987	12.745	3.8856	48.062	12.745	NaN	NaN	NaN	3.8856	NaN	NaN	NaN	48.062	NaN	NaN	NaN	512520000	48988000	463540000	512520000	48988000	463540000	0	0	0	0	0	0	0	0	0
Q6WN33;Q6WN34;Q6WN34-2	Q6WN33;Q6WN34;Q6WN34-2	1;1;1	1;1;1	1;1;1	Chordin-like protein 2	CHL2;CHRDL2	33.87	308	308;429;451	1	-2	6.7573	3.9408	146	NaN	NaN	9.7837	6.7573	NaN	NaN	3.6026	4.1206	NaN	NaN	12.692	193.26	1261100000	214920000	1046200000	674600000	155080000	519530000	113310000	3177100	110130000	171400000	14841000	156560000	301820000	41826000	260000000
P43652	P43652	6	6	6	Afamin	AFM	69.068	599	599	0	157.03	4.939	4.002	150.41	5.4175	NaN	NaN	NaN	4.6346	NaN	NaN	NaN	54.191	NaN	NaN	NaN	24331000	6226700	18104000	20351000	2566000	17785000	0	0	0	0	0	0	3979700	3660700	319040
A0A0G2JMB2;P01877	A0A0G2JMB2;P01877	18;11	4;3	4;3	Ig alpha-2 chain C region	IGHA2	36.508	340	340;340	0	323.31	21.032	4.0238	120.04	0.94694	17.995	140.61	6.5754	0.60193	3.8274	8.0789	5.2916	67.295	51.575	116.55	63.396	1719100000	229710000	1489400000	380110000	189120000	190980000	254440000	18339000	236100000	976050000	8642200	967410000	108500000	13606000	94894000
Q08380;K7EP36;K7ESM3;K7EKQ5;K7ERZ6;K7EJY8;K7EJD3	Q08380	12;3;2;2;1;1;1	12;3;2;2;1;1;1	12;3;2;2;1;1;1	Galectin-3-binding protein	LGALS3BP	65.33	585	585;259;209;210;131;144;205	0	34.976	4.6163	4.1241	77.128	4.5149	13.331	17.337	3.7041	1.6327	10.349	8.8922	2.6153	85.85	59.052	68.609	13.975	562370000	66711000	495660000	101730000	20996000	80739000	218370000	15993000	202380000	146820000	9094900	137720000	95449000	20628000	74821000
P01008;Q8TCE1	P01008;Q8TCE1	14;8	14;8	14;8	Antithrombin-III	SERPINC1	52.602	464	464;259	0	28.092	8.0599	4.1725	41.659	8.0599	NaN	0.20743	0.055368	4.1725	NaN	0.19218	0.040137	41.659	NaN	37.232	90.332	228160000	111780000	116380000	128760000	18356000	110410000	16516000	16023000	493450	7240500	5944700	1295800	75635000	71456000	4178700
P10909-4;P10909;P10909-5;P10909-2;H0YLK8;E7ERK6;H0YC35;P10909-3;E7ETB4;E5RG36;E5RGB0;E5RH61;E5RJZ5;H0YAS8	P10909-4;P10909;P10909-5;P10909-2;H0YLK8;E7ERK6;H0YC35;P10909-3	11;11;11;11;7;6;6;6;5;4;4;4;4;3	11;11;11;11;7;6;6;6;5;4;4;4;4;3	11;11;11;11;7;6;6;6;5;4;4;4;4;3	Clusterin;Clusterin beta chain;Clusterin alpha chain;Clusterin	CLU	48.803	416	416;449;460;501;297;204;284;274;271;82;129;135;139;140	0	323.31	11.514	4.313	28.239	11.514	11.096	26.068	7.2668	4.1743	8.1604	11.476	4.3624	51.311	41.961	118.64	33.321	1275400000	105690000	1169700000	400860000	39815000	361050000	135620000	11185000	124430000	433580000	11712000	421870000	305350000	42978000	262370000
Q96S96	Q96S96	5	5	5	Phosphatidylethanolamine-binding protein 4	PEBP4	25.733	227	227	0	12.8	5.203	4.319	62.129	NaN	NaN	5.6937	3.4506	NaN	NaN	5.7444	2.6749	NaN	NaN	42.811	53.619	46591000	5441900	41149000	0	0	0	3877200	992670	2884500	28874000	2013000	26861000	13840000	2436300	11403000
Q9Y490;H0YMT1;A0A1B0GVU7;Q9Y4G6	Q9Y490	5;1;1;1	5;1;1;1	5;1;1;1	Talin-1	TLN1	269.76	2541	2541;1471;1567;2542	0	4.5893	4.6287	4.3256	28.868	4.6287	NaN	NaN	NaN	4.3256	NaN	NaN	NaN	28.868	NaN	NaN	NaN	8271300	706670	7564700	8271300	706670	7564700	0	0	0	0	0	0	0	0	0
Q14515-2;Q14515	Q14515-2;Q14515	7;7	7;7	7;7	SPARC-like protein 1	SPARCL1	61.759	539	539;664	0	76.171	4.3881	4.3661	46.654	NaN	NaN	6.2854	NaN	NaN	NaN	6.164	NaN	NaN	NaN	64.498	NaN	69038000	4399900	64638000	3090000	716180	2373800	13637000	950910	12686000	41977000	1585000	40392000	10333000	1147800	9185700
A0M8Q6	A0M8Q6	4	1	1	Ig lambda-7 chain C region	IGLC7	11.253	106	106	1	-2	5.2603	4.4079	87.773	NaN	NaN	NaN	NaN	NaN	NaN	NaN	NaN	NaN	NaN	NaN	NaN	2156300	355460	1800800	0	0	0	0	0	0	1129000	104280	1024700	1027300	251180	776130
P35579;P35579-2;P35749-4;P35749-3;P35749;P35749-2;Q5BKV1;P35580;P35580-5;P35580-2;P35580-3;P35580-4;REV__S4R3H4;REV__E7EQT4;REV__Q9UKV3-5;REV__Q9UKV3	P35579;P35579-2	22;15;5;5;5;5;2;2;2;2;2;2;1;1;1;1	22;15;5;5;5;5;2;2;2;2;2;2;1;1;1;1	20;13;3;3;3;3;2;1;1;1;1;1;1;1;1;1	Myosin-9	MYH9	226.53	1960	1960;1382;1938;1945;1972;1979;218;1976;1985;1992;1997;2007;1283;1301;1328;1341	0	217.24	5.6354	4.4161	76.133	5.653	NaN	NaN	NaN	4.4975	NaN	NaN	NaN	51.106	NaN	NaN	NaN	112360000	16977000	95383000	104920000	10059000	94857000	1389400	863760	525650	0	0	0	6054000	6054000	0
C9JT67;A2RUR9-2;A2RUR9-3;Q8IYA2;A2RUR9;E7ESJ3;Q9UPS8-2;Q9UPS8;Q9UPS8-3	C9JT67;A2RUR9-2;A2RUR9-3;Q8IYA2;A2RUR9;E7ESJ3;Q9UPS8-2;Q9UPS8;Q9UPS8-3	2;2;2;2;2;1;1;1;1	2;2;2;2;2;1;1;1;1	2;2;2;2;2;1;1;1;1	Coiled-coil domain-containing protein 144A;Putative coiled-coil domain-containing protein 144C;Ankyrin repeat domain-containing protein 26	CCDC144A;CCDC144CP;ANKRD26	165.12	1425	1425;691;1154;1237;1427;1726;1267;1709;1710	0.02439	1.1014	5.5378	4.4874	85.165	NaN	NaN	NaN	NaN	NaN	NaN	NaN	NaN	NaN	NaN	NaN	NaN	21163000	3666400	17496000	0	0	0	0	0	0	9686500	1484900	8201600	11476000	2181500	9294600
A0A087WY73;Q16378	A0A087WY73;Q16378	4;4	4;4	4;4	Proline-rich protein 4	PRR4	16.89	147	147;134	0	140.14	7.5989	4.6272	205.44	0.10441	NaN	9.7161	11.06	0.088882	NaN	6.1455	6.6709	195.82	NaN	159.35	111.08	1917200000	90310000	1826900000	42662000	15017000	27645000	955690000	5373300	950320000	355640000	35768000	319880000	563180000	34152000	529030000
E9PHK0;P05452	E9PHK0;P05452	2;2	2;2	2;2	Tetranectin	CLEC3B	17.794	160	160;202	0.0029674	2.7611	5.1139	4.6364	61.454	5.1139	NaN	NaN	NaN	4.6364	NaN	NaN	NaN	61.454	NaN	NaN	NaN	6700200	880710	5819500	6700200	880710	5819500	0	0	0	0	0	0	0	0	0
P31146;H3BRY3;H3BNA2;H3BU76;H3BSL1;H3BTU6;H3BRJ0	P31146;H3BRY3	4;3;1;1;1;1;1	4;3;1;1;1;1;1	4;3;1;1;1;1;1	Coronin-1A;Coronin	CORO1A	51.026	461	461;389;148;165;218;246;249	0	28.997	8.7004	4.6763	167.41	8.7004	NaN	NaN	NaN	4.6763	NaN	NaN	NaN	167.41	NaN	NaN	NaN	49194000	6100300	43093000	49194000	6100300	43093000	0	0	0	0	0	0	0	0	0
Q9UGM3-4;Q9UGM3-8;Q9UGM3-2;Q9UGM3-5;Q9UGM3-3;Q9UGM3;Q9UGM3-7;Q9UGM3-6;Q9UGM3-9	Q9UGM3-4;Q9UGM3-8;Q9UGM3-2;Q9UGM3-5;Q9UGM3-3;Q9UGM3;Q9UGM3-7;Q9UGM3-6;Q9UGM3-9	14;14;14;14;14;14;14;14;13	14;14;14;14;14;14;14;14;13	14;14;14;14;14;14;14;14;13	Deleted in malignant brain tumors 1 protein	DMBT1	166.5	1527	1527;1662;1785;2393;2403;2413;2532;2542;1133	0	315.53	11.645	4.6924	153.52	8.7635	4.7105	28.249	18.57	2.8011	4.5046	16.624	11.941	142.18	49.615	118.77	36.331	3583400000	198740000	3384700000	606620000	112180000	494430000	397360000	13981000	383380000	1714100000	15621000	1698500000	865350000	56958000	808390000
P29401;P29401-2;A0A0B4J1R6;E9PFF2;F8W888;F8WAX4	P29401;P29401-2;A0A0B4J1R6;E9PFF2	13;13;10;8;3;1	13;13;10;8;3;1	13;13;10;8;3;1	Transketolase	TKT	67.877	623	623;631;457;334;153;81	0	118.27	6.1452	4.7771	284.58	44.241	0.14859	NaN	0.063841	13.088	0.15164	NaN	0.051209	75.458	212.91	NaN	96.052	192820000	67575000	125250000	119390000	3227400	116170000	29969000	21802000	8167000	0	0	0	43461000	42546000	914450
P06727	P06727	2	2	2	Apolipoprotein A-IV	APOA4	45.398	396	396	0.0025253	1.9501	5.3372	4.8709	1.8357	5.3372	NaN	NaN	NaN	4.8709	NaN	NaN	NaN	1.8357	NaN	NaN	NaN	5392400	717520	4674800	5392400	717520	4674800	0	0	0	0	0	0	0	0	0
P31025;Q5VSP4	P31025	24;4	24;4	24;4	Lipocalin-1	LCN1	19.25	176	176;162	0	323.31	13.566	4.9335	82.306	7.6968	33.032	3.3972	19.603	1.5138	4.5599	1.2347	8.7898	102.43	77.052	129.39	65.678	258610000000	9709500000	248900000000	21368000000	1626200000	19741000000	72543000000	612000000	71931000000	61125000000	3223700000	57902000000	103570000000	4247700000	99326000000
Q16651-2;Q16651	Q16651-2;Q16651	1;1	1;1	1;1	Prostasin;Prostasin light chain;Prostasin heavy chain	PRSS8	30.519	289	289;343	0	4.7134	5.7436	5.096	11.748	NaN	NaN	NaN	NaN	NaN	NaN	NaN	NaN	NaN	NaN	NaN	NaN	13982000	1238000	12744000	4778000	793440	3984500	0	0	0	9203600	444540	8759100	0	0	0
P07195;F5H793;C9J7H8;A8MW50	P07195	7;3;3;3	7;3;3;3	7;3;3;3	L-lactate dehydrogenase B chain	LDHB	36.638	334	334;102;136;232	0	123.19	6.0494	5.2407	193.89	8.7402	NaN	NaN	0.46108	7.1681	NaN	NaN	0.33397	34.213	NaN	NaN	183.86	51932000	29852000	22079000	15049000	1268400	13781000	12005000	12005000	0	2252000	2252000	0	22626000	14327000	8298500
O43852-2;O43852;O43852-4;O43852-3;O43852-12;O43852-13;O43852-14;O43852-9;O43852-7;O43852-11;O43852-8;O43852-10;O43852-5;O43852-6;H0Y875;O43852-15	O43852-2;O43852;O43852-4;O43852-3;O43852-12;O43852-13;O43852-14;O43852-9;O43852-7;O43852-11;O43852-8;O43852-10;O43852-5;O43852-6	3;3;3;3;2;2;2;2;2;2;2;2;2;2;1;1	3;3;3;3;2;2;2;2;2;2;2;2;2;2;1;1	3;3;3;3;2;2;2;2;2;2;2;2;2;2;1;1	Calumenin	CALU	37.134	315	315;315;323;323;74;139;147;154;161;170;201;224;229;265;147;164	0.003413	3.6382	5.4703	5.256	61.012	NaN	NaN	5.4703	NaN	NaN	NaN	5.256	NaN	NaN	NaN	61.012	NaN	24077000	1236100	22841000	0	0	0	0	0	0	24077000	1236100	22841000	0	0	0
P09960-4;P09960;P09960-3;P09960-2	P09960-4;P09960;P09960-3;P09960-2	7;7;6;6	7;7;6;6	7;7;6;6	Leukotriene A-4 hydrolase	LTA4H	66.851	587	587;611;508;532	0	30.635	5.8122	5.2879	208.14	9.0896	NaN	NaN	NaN	6.3531	NaN	NaN	NaN	67.677	NaN	NaN	NaN	33145000	6471800	26673000	29788000	3298700	26490000	1396600	1396600	0	0	0	0	1960100	1776500	183590
D3DSM0;P05107;J3KNI6	D3DSM0;P05107;J3KNI6	2;2;1	2;2;1	2;2;1	Integrin beta;Integrin beta-2	ITGB2	78.354	712	712;769;322	0.0067265	1.441	6.0956	5.3368	79.25	6.0956	NaN	NaN	NaN	5.3368	NaN	NaN	NaN	79.25	NaN	NaN	NaN	7400800	1015700	6385200	7400800	1015700	6385200	0	0	0	0	0	0	0	0	0
F8VPF3;F8W1R7;J3KND3;G8JLA2;G3V1V0;B7Z6Z4;P60660-2;P60660;F8VZU9;G3V1Y7;F8W1I5;F8W180;P14649	F8VPF3;F8W1R7;J3KND3;G8JLA2;G3V1V0;B7Z6Z4;P60660-2;P60660;F8VZU9;G3V1Y7;F8W1I5;F8W180;P14649	2;2;2;2;2;2;2;2;1;1;1;1;1	2;2;2;2;2;2;2;2;1;1;1;1;1	2;2;2;2;2;2;2;2;1;1;1;1;1	Myosin light polypeptide 6;Myosin light chain 6B	MYL6;MYL6B	14.436	130	130;145;152;152;161;238;151;151;103;115;175;196;208	0.0033333	3.4011	13.381	5.3954	57.806	13.381	NaN	NaN	NaN	5.3954	NaN	NaN	NaN	57.806	NaN	NaN	NaN	41965000	10777000	31188000	32554000	1366000	31188000	1873800	1873800	0	0	0	0	7537000	7537000	0
A0A1B0GTP7;A0A1B0GUE3;A0A1B0GUW4;E7EMM4;A0A1B0GW68;A0A1B0GUA4;A0A1B0GTM3;A0A1B0GTZ5;A0A1B0GUH5;Q13510;Q13510-2;A0A1B0GV06;A0A1B0GUG1;Q13510-3;A0A1B0GVA3;A0A1B0GW66;A0A1B0GV95;A0A1B0GUJ3;A0A1B0GW48;A0A1B0GVJ1;A0A1B0GVE7;A0A1B0GU62;A0A1B0GU06;A0A1B0GUB3;A0A1B0GVG2	A0A1B0GTP7;A0A1B0GUE3;A0A1B0GUW4;E7EMM4;A0A1B0GW68;A0A1B0GUA4;A0A1B0GTM3;A0A1B0GTZ5;A0A1B0GUH5;Q13510;Q13510-2;A0A1B0GV06;A0A1B0GUG1;Q13510-3	3;3;3;3;3;3;3;3;3;3;3;2;2;2;1;1;1;1;1;1;1;1;1;1;1	3;3;3;3;3;3;3;3;3;3;3;2;2;2;1;1;1;1;1;1;1;1;1;1;1	3;3;3;3;3;3;3;3;3;3;3;2;2;2;1;1;1;1;1;1;1;1;1;1;1	Acid ceramidase;Acid ceramidase subunit alpha;Acid ceramidase subunit beta	ASAH1	32.573	288	288;330;368;370;374;375;376;386;393;395;411;200;366;389;110;125;140;151;173;175;184;185;191;246;341	0	4.5713	6.5593	5.5615	20.766	6.5593	NaN	NaN	NaN	5.5615	NaN	NaN	NaN	20.766	NaN	NaN	NaN	14969000	2455700	12513000	14969000	2455700	12513000	0	0	0	0	0	0	0	0	0
P02760;S4R471;S4R3Y4	P02760;S4R471;S4R3Y4	3;2;2	3;2;2	3;2;2	Protein AMBP;Alpha-1-microglobulin;Inter-alpha-trypsin inhibitor light chain;Trypstatin	AMBP	38.999	352	352;193;238	0.0034965	3.8038	7.1901	5.5913	241.6	7.8502	NaN	NaN	NaN	6.4849	NaN	NaN	NaN	20.967	NaN	NaN	NaN	13998000	4034600	9963800	10647000	1145400	9502000	0	0	0	0	0	0	3351100	2889200	461830
P19961-2;P19961;P04746;P04745;Q5T085;P04746-2;H7BZQ8;C9JWK7;C9J2Z5;Q5T084	P19961-2;P19961;P04746;P04745;Q5T085;P04746-2	5;5;5;5;3;3;2;1;1;1	5;5;5;5;3;3;2;1;1;1	5;5;5;5;3;3;2;1;1;1	Alpha-amylase 2B;Pancreatic alpha-amylase;Alpha-amylase 1;Alpha-amylase	AMY2B;AMY2A;AMY1A;AMY1B	42.021	370	370;511;511;511;226;265;209;86;96;105	0	5.666	5.8649	5.6723	64.434	NaN	9.0975	NaN	NaN	NaN	9.2902	NaN	NaN	NaN	68.204	NaN	NaN	16871000	1769300	15102000	0	0	0	13771000	1500300	12271000	3100000	268980	2831000	0	0	0
A0A0C4DGN4;Q96DA0;I3L1H9;I3L3X0	A0A0C4DGN4;Q96DA0	6;6;2;2	6;6;2;2	6;6;2;2	Zymogen granule protein 16 homolog B	ZG16B	19.6	178	178;208;69;95	0	42.267	7.551	5.6823	196	0.90335	13.081	277.01	5.8276	0.52521	13.5	31.757	4.5675	87.975	99.346	158.27	164.08	725700000	35961000	689740000	45203000	17610000	27593000	69392000	4784400	64607000	342360000	3035600	339320000	268740000	10530000	258210000
K7ERE3;P13646-3;P13646;P13646-2;K7EMD9;P19012-2;A8MT21	K7ERE3;P13646-3;P13646;P13646-2;K7EMD9	18;18;18;14;10;4;4	11;11;11;9;5;1;1	7;7;7;6;3;0;0	Keratin, type I cytoskeletal 13	KRT13	45.26	415	415;420;458;355;165;251;291	0	316.88	13.916	5.7569	93.811	13.683	NaN	14.891	NaN	5.0298	NaN	15.123	NaN	89.532	NaN	8.0201	NaN	506080000	56882000	449200000	490550000	56193000	434350000	1782900	0	1782900	12184000	688860	11496000	1571000	0	1571000
P49788;P49788-2	P49788;P49788-2	5;4	5;4	5;4	Retinoic acid receptor responder protein 1	RARRES1	33.285	294	294;228	0.003367	3.4282	5.9861	5.8047	84.084	13.646	NaN	4.1553	NaN	10.68	NaN	3.9333	NaN	5.8982	NaN	55.04	NaN	25822000	4525400	21296000	13585000	1253000	12332000	0	0	0	7804500	1722900	6081600	4431800	1549500	2882400
P04040	P04040	2	2	2	Catalase	CAT	59.755	527	527	0.0024213	1.7569	7.1154	5.8274	15.164	7.1154	NaN	NaN	NaN	5.8274	NaN	NaN	NaN	15.164	NaN	NaN	NaN	13292000	1811400	11481000	13292000	1811400	11481000	0	0	0	0	0	0	0	0	0
Q5HY54;Q60FE5;P21333-2;P21333;A0A087WWY3;F8WE98;H0Y5C6	Q5HY54;Q60FE5;P21333-2;P21333;A0A087WWY3	10;10;10;10;8;3;1	10;10;10;10;8;3;1	10;10;10;10;8;3;1	Filamin-A	FLNA	276.55	2607	2607;2620;2639;2647;2315;604;281	0	40.819	6.5424	6.0159	40.235	6.5424	NaN	NaN	NaN	6.0159	NaN	NaN	NaN	40.235	NaN	NaN	NaN	25125000	2019400	23105000	25125000	2019400	23105000	0	0	0	0	0	0	0	0	0
P08727;K7EMS3	P08727;K7EMS3	10;5	5;3	5;3	Keratin, type I cytoskeletal 19	KRT19	44.105	400	400;181	0	8.558	7.9988	6.1418	95.711	7.9988	NaN	NaN	NaN	6.1418	NaN	NaN	NaN	95.711	NaN	NaN	NaN	18834000	1249100	17584000	18834000	1249100	17584000	0	0	0	0	0	0	0	0	0
O75556	O75556	5	5	5	Mammaglobin-B	SCGB2A1	10.884	95	95	0	323.31	10.905	6.165	114.84	6.1172	6.9968	26.084	NaN	4.114	6.6505	17.184	NaN	111.23	4.122	24.911	NaN	1077000000	124530000	952470000	968160000	120400000	847760000	15425000	732060	14693000	78687000	2285800	76401000	14729000	1109800	13619000
Q9BRK5;H0Y3T6;G3V1E2;Q9BRK5-4;Q9BRK5-3;Q9BRK5-2;Q9BRK5-6;Q9BRK5-5	Q9BRK5;H0Y3T6;G3V1E2;Q9BRK5-4;Q9BRK5-3;Q9BRK5-2;Q9BRK5-6	3;2;2;2;2;2;2;1	3;2;2;2;2;2;2;1	3;2;2;2;2;2;2;1	45 kDa calcium-binding protein	SDF4	41.806	362	362;243;254;202;254;259;348;130	0	4.915	6.3455	6.1935	23.106	NaN	6.5376	5.3372	NaN	NaN	6.5037	5.3503	NaN	NaN	16.83	30.614	NaN	27450000	1942700	25507000	0	0	0	15740000	1337500	14402000	11710000	605220	11105000	0	0	0
P07858;R4GMQ5;E9PS78;E9PR54;E9PJ67;E9PCB3;E9PKQ7;E9PNL5;E9PHZ5;E9PLY3;E9PSG5;E9PQM1	P07858	3;1;1;1;1;1;1;1;1;1;1;1	3;1;1;1;1;1;1;1;1;1;1;1	3;1;1;1;1;1;1;1;1;1;1;1	Cathepsin B;Cathepsin B light chain;Cathepsin B heavy chain	CTSB	37.821	339	339;76;92;98;101;110;136;143;148;165;170;175	0.0030395	2.9166	6.5433	6.2419	34.17	NaN	7.9312	5.8804	NaN	NaN	7.6496	5.6453	NaN	NaN	28.761	38.685	NaN	47196000	6146600	41049000	0	0	0	15781000	1610700	14171000	9595000	1471700	8123300	21820000	3064300	18755000
P02814	P02814	2	2	2	Submaxillary gland androgen-regulated protein 3B;Peptide P-A;Peptide D1A	SMR3B	8.1875	79	79	0	26.013	17.339	6.3325	3.5392	19.068	61.618	43.391	9.1752	5.846	12.395	22.627	4.823	32.875	63.82	17.643	20.953	2764700000	119530000	2645200000	1657400000	57918000	1599500000	479690000	5616300	474070000	114250000	3071800	111180000	513320000	52928000	460400000
P22079;F5H386;P22079-2;J3KT11;J3QSD8;H0Y3I2	P22079;F5H386;P22079-2	18;17;16;2;2;1	18;17;16;2;2;1	18;17;16;2;2;1	Lactoperoxidase	LPO	80.287	712	712;653;629;95;123;117	0	86.727	36.592	6.9094	81.643	3.0457	5.5268	13.516	8.9998	2.461	5.3165	11.117	6.4048	75.022	72.898	41.869	85.287	432410000	30982000	401430000	35118000	7983800	27134000	57750000	4394600	53355000	255810000	11919000	243890000	83736000	6685100	77051000
P19013;F8VX05;F8VZR6	P19013	17;1;1	16;1;1	12;1;1	Keratin, type II cytoskeletal 4	KRT4	57.285	534	534;78;86	0	52.601	15.723	7.0779	97.945	25.453	NaN	2.812	NaN	10.86	NaN	2.6559	NaN	70.622	NaN	105.32	NaN	369580000	39355000	330230000	333760000	19996000	313760000	0	0	0	35824000	19359000	16465000	0	0	0
P62805	P62805	3	3	3	Histone H4	HIST1H4A	11.367	103	103	0	36.033	14.103	7.1036	91.832	14.103	NaN	NaN	NaN	7.1036	NaN	NaN	NaN	91.832	NaN	NaN	NaN	149820000	4697200	145120000	149820000	4697200	145120000	0	0	0	0	0	0	0	0	0
P13796;P13796-2;Q5TBN3;Q5TBN5	P13796	14;5;4;1	14;5;4;1	12;5;2;1	Plastin-2	LCP1	70.288	627	627;196;246;66	0	25.73	87.899	7.3198	145.04	39.77	0.22277	NaN	NaN	8.3261	0.23202	NaN	NaN	59.563	66.802	NaN	NaN	152570000	16387000	136180000	140450000	5295100	135160000	10379000	9356700	1022300	1735100	1735100	0	0	0	0
X6R9L0;Q13217	X6R9L0;Q13217	8;8	8;8	8;8	DnaJ homolog subfamily C member 3	DNAJC3	51.911	453	453;504	0	8.9338	7.2933	7.3649	114.15	NaN	NaN	7.2933	NaN	NaN	NaN	7.3649	NaN	NaN	NaN	114.15	NaN	38452000	3690700	34761000	0	0	0	2596300	0	2596300	35856000	3690700	32165000	0	0	0
P26038	P26038	4	3	3	Moesin	MSN	67.819	577	577	0	33.436	12.055	7.5729	213.25	12.055	NaN	NaN	NaN	7.5729	NaN	NaN	NaN	213.25	NaN	NaN	NaN	22910000	3931900	18978000	21956000	2978700	18978000	0	0	0	0	0	0	953150	953150	0
P23280;P23280-2;Q8N4G4;P23280-3	P23280;P23280-2;Q8N4G4;P23280-3	2;2;1;1	2;2;1;1	2;2;1;1	Carbonic anhydrase 6	CA6	35.366	308	308;313;179;248	0.0067568	1.4589	1.5719	7.9761	126.28	NaN	NaN	NaN	NaN	NaN	NaN	NaN	NaN	NaN	NaN	NaN	NaN	30328000	7277100	23051000	0	0	0	8884600	3607200	5277400	15841000	1366400	14475000	5601700	2303500	3298200
Q8N474;Q6ZSL4	Q8N474	4;1	4;1	4;1	Secreted frizzled-related protein 1	SFRP1	35.385	314	314;178	0	25.783	14.637	8.0786	140.17	2.457	31.63	53.957	30.648	0.82199	8.1946	32.617	19.232	13.594	76.898	122.85	102.64	361970000	22735000	339230000	48287000	10577000	37710000	68479000	4042300	64437000	171620000	5098400	166530000	73575000	3017400	70557000
P12814-2;P12814;P12814-3;P12814-4;H9KV75;G3V2W4;G3V2N5;Q08043;A0A087WSZ2;P35609-2;P35609;G3V2E8;G3V5M4;G3V2X9;H0YJ11;H0YJW3;D6RH00;K7EP19;H7C5W8;F6THM6	P12814-2;P12814;P12814-3;P12814-4;H9KV75	10;10;10;10;9;4;4;4;3;3;3;2;2;2;2;2;1;1;1;1	4;4;4;4;4;2;2;0;0;0;0;0;0;0;1;1;0;0;0;0	3;3;3;3;3;2;2;0;0;0;0;0;0;0;0;0;0;0;0;0	Alpha-actinin-1	ACTN1	102.71	887	887;892;914;930;822;238;260;901;944;894;894;85;126;144;207;251;72;105;297;686	0.0031348	3.1039	9.905	8.2842	33.637	9.905	NaN	NaN	NaN	8.2842	NaN	NaN	NaN	33.637	NaN	NaN	NaN	50744000	908090	49836000	50744000	908090	49836000	0	0	0	0	0	0	0	0	0
P05164-2;P05164;P05164-3;J3QSF7;P11678	P05164-2;P05164;P05164-3	7;7;7;3;1	7;7;7;3;1	7;7;7;3;1	Myeloperoxidase;Myeloperoxidase;89 kDa myeloperoxidase;84 kDa myeloperoxidase;Myeloperoxidase light chain;Myeloperoxidase heavy chain	MPO	73.853	650	650;745;777;86;715	0	9.128	20.553	8.4553	84.571	20.553	NaN	NaN	NaN	8.4553	NaN	NaN	NaN	84.571	NaN	NaN	NaN	85975000	3987500	81988000	85975000	3987500	81988000	0	0	0	0	0	0	0	0	0
P01034	P01034	3	3	3	Cystatin-C	CST3	15.799	146	146	0	4.1244	16.894	8.5196	80.09	NaN	21.873	31.408	6.0449	NaN	18.423	17.391	4.085	NaN	76.907	52.429	13.014	224850000	18815000	206040000	37612000	1805600	35807000	40138000	3380600	36758000	85983000	3855200	82128000	61118000	9773400	51345000
P34096	P34096	3	3	3	Ribonuclease 4	RNASE4	16.84	147	147	0.00271	2.2404	9.8937	8.835	49.506	NaN	NaN	13.077	NaN	NaN	NaN	12.486	NaN	NaN	NaN	43.995	NaN	29861000	2849400	27012000	0	0	0	294040	13451	280590	20624000	1502000	19122000	8943800	1333900	7609800
A0A0X1KG71;Q8WX92	A0A0X1KG71;Q8WX92	1;1	1;1	1;1	Negative elongation factor B	NELFB	70.038	628	628;580	1	-2	12.679	9.0686	66.872	NaN	7.9497	NaN	NaN	NaN	6.1435	NaN	NaN	NaN	73.628	NaN	NaN	108920000	9559200	99365000	0	0	0	76757000	7725900	69031000	0	0	0	32168000	1833300	30334000
P22894;H7C1M3	P22894	3;1	3;1	3;1	Neutrophil collagenase	MMP8	53.411	467	467;344	0.002907	2.641	12.32	9.431	98.044	12.32	NaN	NaN	NaN	9.431	NaN	NaN	NaN	98.044	NaN	NaN	NaN	18852000	921620	17930000	18852000	921620	17930000	0	0	0	0	0	0	0	0	0
P43490;A0A0C4DFS8	P43490;A0A0C4DFS8	4;3	4;3	4;3	Nicotinamide phosphoribosyltransferase	NAMPT	55.52	491	491;368	0	48.545	12.659	9.7543	59.944	12.659	NaN	NaN	NaN	9.7543	NaN	NaN	NaN	59.944	NaN	NaN	NaN	28824000	13579000	15245000	16357000	1111700	15245000	0	0	0	0	0	0	12467000	12467000	0
P41218;H0Y6P3	P41218	4;1	4;1	4;1	Myeloid cell nuclear differentiation antigen	MNDA	45.836	407	407;104	0	32.742	15.726	10.147	118.28	15.726	NaN	NaN	NaN	10.147	NaN	NaN	NaN	118.28	NaN	NaN	NaN	25009000	1205700	23803000	25009000	1205700	23803000	0	0	0	0	0	0	0	0	0
E9PFZ2;D6RE86	E9PFZ2	31;4	2;0	0;0	Ceruloplasmin	CP	108.82	946	946;178	0.0023041	1.5481	14.424	10.592	51.283	NaN	NaN	12.664	NaN	NaN	NaN	12.385	NaN	NaN	NaN	71.393	NaN	16818000	752880	16065000	0	0	0	0	0	0	10208000	416390	9791600	6609700	336490	6273200
P14555	P14555	5	5	5	Phospholipase A2, membrane associated	PLA2G2A	16.083	144	144	0	6.1008	15.509	11.277	172.09	6.9862	NaN	NaN	NaN	2.471	NaN	NaN	NaN	119.39	NaN	NaN	NaN	152890000	14789000	138100000	121960000	13637000	108330000	6073100	6153.7	6067000	0	0	0	24850000	1145900	23704000
B0YJC4;P08670;B0YJC5;A0A1B0GTT5;H7C5W5;F8W835;P41219;P41219-2	B0YJC4;P08670;B0YJC5	8;8;4;3;1;1;1;1	7;7;4;2;1;1;1;1	6;6;3;2;1;1;1;1	Vimentin	VIM	49.653	431	431;466;228;149;200;207;470;471	0	7.4355	29.57	11.651	190.92	36.105	NaN	NaN	NaN	14.822	NaN	NaN	NaN	117.26	NaN	NaN	NaN	81236000	9272000	71964000	77082000	5386200	71696000	0	0	0	0	0	0	4153500	3885800	267700
Q9GZZ8;F8W0V3;H0YI00	Q9GZZ8;F8W0V3	7;5;1	7;5;1	7;5;1	Extracellular glycoprotein lacritin	LACRT	14.246	138	138;127;85	0	309.15	33.99	11.953	131.96	NaN	417.18	264.58	21.004	NaN	17.232	13.472	9.4038	NaN	80.524	129.5	36.665	6722800000	296430000	6426400000	793770000	216440000	577330000	1891600000	10772000	1880800000	3007100000	17408000	2989600000	1030400000	51808000	978560000
P28325	P28325	4	4	4	Cystatin-D	CST5	16.08	142	142	0.0033003	3.3534	37.263	12.45	91.074	37.263	NaN	NaN	NaN	12.45	NaN	NaN	NaN	91.074	NaN	NaN	NaN	106280000	2615000	103670000	106280000	2615000	103670000	0	0	0	0	0	0	0	0	0
O95968	O95968	4	4	4	Secretoglobin family 1D member 1	SCGB1D1	9.898	90	90	0	5.5203	35.829	17.989	132.31	24.894	43.383	177.81	36.636	6.1076	35.926	30.802	22.988	98.187	71.729	146.53	142.04	6667500000	203160000	6464400000	3016800000	162700000	2854100000	1386100000	3194200	1382900000	511120000	3768100	507350000	1753500000	33503000	1720000000
C9JIZ6;P07602;P07602-2;P07602-3;A0A0J9YXB8;Q5BJH1	C9JIZ6;P07602;P07602-2;P07602-3;A0A0J9YXB8;Q5BJH1	4;4;4;4;2;2	4;4;4;4;2;2	4;4;4;4;2;2	Prosaposin;Saposin-A;Saposin-B-Val;Saposin-B;Saposin-C;Saposin-D	PSAP	58.44	527	527;524;526;527;167;240	0	4.1711	31.033	20.011	114.66	NaN	NaN	26.33	NaN	NaN	NaN	23.068	NaN	NaN	NaN	5.8837	NaN	47686000	1569900	46116000	1816200	314510	1501700	11061000	320090	10741000	34809000	935310	33873000	0	0	0
Q99935	Q99935	6	6	6	Proline-rich protein 1;Opiorphin	PROL1	27.216	248	248	0	217.28	28.007	21.258	8.341	NaN	NaN	NaN	NaN	NaN	NaN	NaN	NaN	NaN	NaN	NaN	NaN	50005000	1322900	48682000	0	0	0	0	0	0	11851000	172530	11678000	38155000	1150400	37004000
P14780	P14780	5	5	5	Matrix metalloproteinase-9;67 kDa matrix metalloproteinase-9;82 kDa matrix metalloproteinase-9	MMP9	78.457	707	707	0	10.867	78.604	24.712	88.368	78.604	NaN	NaN	NaN	24.712	NaN	NaN	NaN	88.368	NaN	NaN	NaN	65400000	1969500	63431000	65400000	1969500	63431000	0	0	0	0	0	0	0	0	0
P02649;H0Y7L5;E9PEV4;E7ERP7	P02649;H0Y7L5;E9PEV4;E7ERP7	5;4;3;3	5;4;3;3	5;4;3;3	Apolipoprotein E	APOE	36.154	317	317;269;216;219	0	9.7958	29.728	28.622	163.36	29.728	NaN	NaN	NaN	28.622	NaN	NaN	NaN	163.36	NaN	NaN	NaN	5785700	710010	5075700	5785700	710010	5075700	0	0	0	0	0	0	0	0	0
P55058;P55058-4;P55058-3;P55058-2	P55058;P55058-4;P55058-3;P55058-2	9;8;7;7	9;8;7;7	9;8;7;7	Phospholipid transfer protein	PLTP	54.739	493	493;405;398;441	0	40.047	75.414	65.294	131.29	2.0228	7.451	16.913	6.6308	1.765	6.6974	15.755	5.162	35.646	147.49	112.55	68.427	187660000	14672000	172990000	11971000	4225600	7745100	66306000	2519300	63787000	60896000	3155300	57741000	48489000	4772200	43717000
E7EVG6;Q5VV67-2;Q5VV67;X6R7H2	E7EVG6;Q5VV67-2;Q5VV67;X6R7H2	2;2;2;1	2;2;2;1	2;2;2;1	Peroxisome proliferator-activated receptor gamma coactivator-related protein 1	PPRC1	149.19	1400	1400;1542;1664;631	0.027972	0.97695	1479.6	131.33	22.758	NaN	NaN	NaN	NaN	NaN	NaN	NaN	NaN	NaN	NaN	NaN	NaN	9121700000	10121000	9111600000	2004700000	6863800	1997900000	0	0	0	7117000000	3257400	7113700000	0	0	0
A0A024QZ33;Q9H0G5	A0A024QZ33;Q9H0G5	1;1	1;1	1;1	Nuclear speckle splicing regulatory protein 1	CCDC55;NSRP1	60.441	504	504;558	1	-2	NaN	NaN	NaN	NaN	NaN	NaN	NaN	NaN	NaN	NaN	NaN	NaN	NaN	NaN	NaN	0	0	0	0	0	0	0	0	0	0	0	0	0	0	0
A0A024QZX5;A0A087X1N8;P35237	A0A024QZX5;A0A087X1N8;P35237	1;1;1	1;1;1	1;1;1	Serpin B6	SERPINB6	43.024	380	380;395;376	1	-2	NaN	NaN	NaN	NaN	NaN	NaN	NaN	NaN	NaN	NaN	NaN	NaN	NaN	NaN	NaN	0	0	0	0	0	0	0	0	0	0	0	0	0	0	0
A0A024R3M2;J3KNL5;A0A1B0GWG7;A0A1B0GUD6;Q3KR37-3;Q3KR37-2;Q3KR37;Q3KR37-4	A0A024R3M2;J3KNL5;A0A1B0GWG7;A0A1B0GUD6;Q3KR37-3;Q3KR37-2;Q3KR37;Q3KR37-4	1;1;1;1;1;1;1;1	1;1;1;1;1;1;1;1	1;1;1;1;1;1;1;1	GRAM domain-containing protein 1B	hCG_39893;GRAMD1B	80.628	694	694;738;767;877;425;698;738;745	1	-2	NaN	NaN	NaN	NaN	NaN	NaN	NaN	NaN	NaN	NaN	NaN	NaN	NaN	NaN	NaN	0	0	0	0	0	0	0	0	0	0	0	0	0	0	0
A0A024R7P0;O14593-2;O14593-3;O14593	A0A024R7P0;O14593-2;O14593-3;O14593	1;1;1;1	1;1;1;1	1;1;1;1	DNA-binding protein RFXANK	RFXANK	25.58	237	237;223;238;260	0.027829	1.0801	NaN	NaN	NaN	NaN	NaN	NaN	NaN	NaN	NaN	NaN	NaN	NaN	NaN	NaN	NaN	0	0	0	0	0	0	0	0	0	0	0	0	0	0	0
A0A075B6E5	A0A075B6E5	1	1	1	Protein enabled homolog	ENAH	24.92	213	213	1	-2	NaN	NaN	NaN	NaN	NaN	NaN	NaN	NaN	NaN	NaN	NaN	NaN	NaN	NaN	NaN	0	0	0	0	0	0	0	0	0	0	0	0	0	0	0
H0Y7V4;A0A075B6F3;Q96JB1-2;Q96JB1	H0Y7V4;A0A075B6F3;Q96JB1-2;Q96JB1	1;1;1;1	1;1;1;1	1;1;1;1	Dynein heavy chain 8, axonemal	DNAH8	478.87	4188	4188;4707;4454;4490	1	-2	NaN	NaN	NaN	NaN	NaN	NaN	NaN	NaN	NaN	NaN	NaN	NaN	NaN	NaN	NaN	0	0	0	0	0	0	0	0	0	0	0	0	0	0	0
A0A075B6G6;Q7Z7B0-3;Q7Z7B0-2;Q7Z7B0	A0A075B6G6;Q7Z7B0-3;Q7Z7B0-2;Q7Z7B0	2;2;2;2	2;2;2;2	2;2;2;2	Filamin-A-interacting protein 1	FILIP1	127.2	1114	1114;965;1177;1213	0.038922	0.79485	NaN	NaN	NaN	NaN	NaN	NaN	NaN	NaN	NaN	NaN	NaN	NaN	NaN	NaN	NaN	0	0	0	0	0	0	0	0	0	0	0	0	0	0	0
A0A075B6H7	A0A075B6H7	2	1	1		IGKV3-7	12.783	116	116	0.027675	1.074	NaN	NaN	NaN	NaN	NaN	NaN	NaN	NaN	NaN	NaN	NaN	NaN	NaN	NaN	NaN	3275000	3275000	0	0	0	0	0	0	0	3275000	3275000	0	0	0	0
A0A075B6K5	A0A075B6K5	2	1	1		IGLV3-9	12.332	115	115	1	-2	NaN	NaN	NaN	NaN	NaN	NaN	NaN	NaN	NaN	NaN	NaN	NaN	NaN	NaN	NaN	4296900	309450	3987500	0	0	0	0	0	0	4296900	309450	3987500	0	0	0
E5RHX9;E5RGD6;E5RFN5;H0YBT9;A0A075B6P0;Q330K2-2;Q330K2	E5RHX9;E5RGD6;E5RFN5;H0YBT9;A0A075B6P0;Q330K2-2;Q330K2	1;1;1;1;1;1;1	1;1;1;1;1;1;1	1;1;1;1;1;1;1	NADH dehydrogenase (ubiquinone) complex I, assembly factor 6	NDUFAF6	11.361	95	95;102;133;142;241;281;333	1	-2	NaN	NaN	NaN	NaN	NaN	NaN	NaN	NaN	NaN	NaN	NaN	NaN	NaN	NaN	NaN	0	0	0	0	0	0	0	0	0	0	0	0	0	0	0
A0A075B6R8;B7ZB24;H0YGQ3;F5H1U9;O75970-5;O75970-3;O75970-2;O75970	A0A075B6R8;B7ZB24;H0YGQ3;F5H1U9;O75970-5;O75970-3;O75970-2;O75970	2;2;2;2;2;2;2;2	2;2;2;2;2;2;2;2	2;2;2;2;2;2;2;2	Multiple PDZ domain protein	MPDZ	63.814	611	611;929;1006;2084;2008;2037;2041;2070	0.039161	0.74407	NaN	NaN	NaN	NaN	NaN	NaN	NaN	NaN	NaN	NaN	NaN	NaN	NaN	NaN	NaN	0	0	0	0	0	0	0	0	0	0	0	0	0	0	0
H0YN88;A0A075B716;P08708	H0YN88;A0A075B716;P08708	1;1;1	1;1;1	1;1;1	40S ribosomal protein S17	RPS17	15.919	136	136;191;135	0.038168	0.81066	NaN	NaN	NaN	NaN	NaN	NaN	NaN	NaN	NaN	NaN	NaN	NaN	NaN	NaN	NaN	0	0	0	0	0	0	0	0	0	0	0	0	0	0	0
E9PQG4;A0A0A0MRL8;A0A0A0MRL9;E9PL24;A0A0C4DFQ0;A0A087WVF8;A0A0A0MRM0;A0A0A0MRM1;A0A087WX83;A0A075B749;Q5VU43-6;Q5VU43-7;Q5VU43-2;Q5VU43-3;Q5VU43;Q5VU43-4	E9PQG4;A0A0A0MRL8;A0A0A0MRL9;E9PL24;A0A0C4DFQ0;A0A087WVF8;A0A0A0MRM0;A0A0A0MRM1;A0A087WX83;A0A075B749;Q5VU43-6;Q5VU43-7;Q5VU43-2;Q5VU43-3;Q5VU43;Q5VU43-4	1;1;1;1;1;1;1;1;1;1;1;1;1;1;1;1	1;1;1;1;1;1;1;1;1;1;1;1;1;1;1;1	1;1;1;1;1;1;1;1;1;1;1;1;1;1;1;1	Myomegalin	PDE4DIP	85.353	740	740;969;988;1116;1132;2240;2346;2362;2431;2482;969;988;1132;2240;2346;2362	0.027422	1.0551	NaN	NaN	NaN	NaN	NaN	NaN	NaN	NaN	NaN	NaN	NaN	NaN	NaN	NaN	NaN	0	0	0	0	0	0	0	0	0	0	0	0	0	0	0
P0DN26;A0A0H2UH34;A0A075B759;F5H284	P0DN26;A0A0H2UH34;A0A075B759;F5H284	1;1;1;1	1;1;1;1	1;1;1;1	Peptidyl-prolyl cis-trans isomerase;Peptidyl-prolyl cis-trans isomerase A-like 4D	PPIAL4E;PPIAL4D	18.197	164	164;164;164;164	1	-2	NaN	NaN	NaN	NaN	NaN	NaN	NaN	NaN	NaN	NaN	NaN	NaN	NaN	NaN	NaN	0	0	0	0	0	0	0	0	0	0	0	0	0	0	0
A0A075B7B7;Q8NHY3	A0A075B7B7;Q8NHY3	1;1	1;1	1;1	GAS2-like protein 2	GAS2L2	94.844	864	864;880	1	-2	NaN	NaN	NaN	NaN	NaN	NaN	NaN	NaN	NaN	NaN	NaN	NaN	NaN	NaN	NaN	0	0	0	0	0	0	0	0	0	0	0	0	0	0	0
A0A075B7B8	A0A075B7B8	2	1	1		IGHV3OR16-12	12.874	117	117	0.027682	0.96982	NaN	NaN	NaN	NaN	NaN	NaN	NaN	NaN	NaN	NaN	NaN	NaN	NaN	NaN	NaN	8047300	2713700	5333600	0	0	0	0	0	0	0	0	0	8047300	2713700	5333600
U3KQE2;K7EM73;K7EIV0;A0A075B7C0;A0A0C4DGQ5;P04632;K7ELJ7;U3KPR7;K7EKD8	U3KQE2;K7EM73;K7EIV0;A0A075B7C0;A0A0C4DGQ5;P04632;K7ELJ7	3;3;3;3;3;3;2;1;1	3;3;3;3;3;3;2;1;1	3;3;3;3;3;3;2;1;1	Calpain small subunit 1	CAPNS1	18.445	161	161;163;196;197;322;268;278;100;238	0	4.9279	NaN	NaN	NaN	NaN	NaN	NaN	NaN	NaN	NaN	NaN	NaN	NaN	NaN	NaN	NaN	6924200	6234800	689390	0	0	0	0	0	0	0	0	0	6924200	6234800	689390
A0A075B7D8	A0A075B7D8	1	1	1		IGHV3OR15-7	13.08	119	119	0.030508	0.92965	NaN	NaN	NaN	NaN	NaN	NaN	NaN	NaN	NaN	NaN	NaN	NaN	NaN	NaN	NaN	9308200	2490000	6818100	0	0	0	0	0	0	9308200	2490000	6818100	0	0	0
A0A075B7F2;Q92804-2;Q92804	A0A075B7F2;Q92804-2;Q92804	1;1;1	1;1;1	1;1;1	TATA-binding protein-associated factor 2N	TAF15	26.158	239	239;589;592	1	-2	NaN	NaN	NaN	NaN	NaN	NaN	NaN	NaN	NaN	NaN	NaN	NaN	NaN	NaN	NaN	0	0	0	0	0	0	0	0	0	0	0	0	0	0	0
A0A087WY75;A0A075B7F8;A6NF01;A8CG34-2;A8CG34	A0A087WY75;A0A075B7F8;A6NF01;A8CG34-2;A8CG34	1;1;1;1;1	1;1;1;1;1	1;1;1;1;1	Putative nuclear envelope pore membrane protein POM 121B;Nuclear envelope pore membrane protein POM 121C	POM121C;POM121B	99.135	987	987;1229;834;987;1229	1	-2	NaN	NaN	NaN	NaN	NaN	NaN	NaN	NaN	NaN	NaN	NaN	NaN	NaN	NaN	NaN	0	0	0	0	0	0	0	0	0	0	0	0	0	0	0
A0A075B7G3;A0A075B7G4;Q7Z3I0	A0A075B7G3;A0A075B7G4;Q7Z3I0	1;1;1	1;1;1	1;1;1	Zinc finger protein 595	ZNF595	53.305	465	465;616;648	1	-2	NaN	NaN	NaN	NaN	NaN	NaN	NaN	NaN	NaN	NaN	NaN	NaN	NaN	NaN	NaN	0	0	0	0	0	0	0	0	0	0	0	0	0	0	0
A0A075B7G6	A0A075B7G6	1	1	1	Zinc finger protein 100	ZNF100	65.477	566	566	1	-2	NaN	NaN	NaN	NaN	NaN	NaN	NaN	NaN	NaN	NaN	NaN	NaN	NaN	NaN	NaN	0	0	0	0	0	0	0	0	0	0	0	0	0	0	0
A0A087WSX6;O95170-2;O95170	A0A087WSX6;O95170-2;O95170	2;2;2	2;2;2	1;1;1	CMT1A duplicated region transcript 1 protein	CDRT1	82.056	714	714;252;752	1	-2	NaN	NaN	NaN	NaN	NaN	NaN	NaN	NaN	NaN	NaN	NaN	NaN	NaN	NaN	NaN	0	0	0	0	0	0	0	0	0	0	0	0	0	0	0
Q5T0B5;A0A087WSY1;O15146-3;O15146-2;O15146	Q5T0B5;A0A087WSY1;O15146-3;O15146-2;O15146	1;1;1;1;1	1;1;1;1;1	1;1;1;1;1	Receptor protein-tyrosine kinase;Muscle, skeletal receptor tyrosine-protein kinase	MUSK	87.544	783	783;861;773;783;869	1	-2	NaN	NaN	NaN	NaN	NaN	NaN	NaN	NaN	NaN	NaN	NaN	NaN	NaN	NaN	NaN	0	0	0	0	0	0	0	0	0	0	0	0	0	0	0
A0A1B0GW62;A0A0D9SGI7;H0YCJ2;A0A0D9SF51;A0A0D9SG17;A0A1B0GWB6;A0A087WW73;A0A087WT80;Q9NQ66-2;Q9NQ66	A0A1B0GW62;A0A0D9SGI7;H0YCJ2;A0A0D9SF51;A0A0D9SG17;A0A1B0GWB6;A0A087WW73;A0A087WT80;Q9NQ66-2;Q9NQ66	1;1;1;1;1;1;1;1;1;1	1;1;1;1;1;1;1;1;1;1	1;1;1;1;1;1;1;1;1;1	Phosphoinositide phospholipase C;1-phosphatidylinositol 4,5-bisphosphate phosphodiesterase beta-1	PLCB1	23.747	199	199;231;914;960;961;1072;1093;1136;1173;1216	1	-2	NaN	NaN	NaN	NaN	NaN	NaN	NaN	NaN	NaN	NaN	NaN	NaN	NaN	NaN	NaN	0	0	0	0	0	0	0	0	0	0	0	0	0	0	0
A0A087WTF0;A2A3K4;A2A3K4-2	A0A087WTF0;A2A3K4;A2A3K4-2	1;1;1	1;1;1	1;1;1	Protein tyrosine phosphatase domain-containing protein 1	PTPDC1	90.258	808	808;754;806	1	-2	NaN	NaN	NaN	NaN	NaN	NaN	NaN	NaN	NaN	NaN	NaN	NaN	NaN	NaN	NaN	0	0	0	0	0	0	0	0	0	0	0	0	0	0	0
A0A087WTI0;A0A087WTQ9;A0A0A0MRC2;Q8WY21-4;Q8WY21;Q8WY21-3;Q8WY21-2	A0A087WTI0;A0A087WTQ9;A0A0A0MRC2;Q8WY21-4;Q8WY21;Q8WY21-3;Q8WY21-2	1;1;1;1;1;1;1	1;1;1;1;1;1;1	1;1;1;1;1;1;1	VPS10 domain-containing receptor SorCS1	SORCS1	104.02	926	926;937;945;1159;1168;1179;1198	1	-2	NaN	NaN	NaN	NaN	NaN	NaN	NaN	NaN	NaN	NaN	NaN	NaN	NaN	NaN	NaN	0	0	0	0	0	0	0	0	0	0	0	0	0	0	0
E9PPH3;E9PJ83;A0A087WTK0;A0A087WVC6;Q12913-2;Q12913	E9PPH3;E9PJ83;A0A087WTK0;A0A087WVC6;Q12913-2;Q12913	1;1;1;1;1;1	1;1;1;1;1;1	1;1;1;1;1;1	Protein-tyrosine-phosphatase;Receptor-type tyrosine-protein phosphatase eta	PTPRJ	13.291	120	120;146;1338;1342;539;1337	1	-2	NaN	NaN	NaN	NaN	NaN	NaN	NaN	NaN	NaN	NaN	NaN	NaN	NaN	NaN	NaN	0	0	0	0	0	0	0	0	0	0	0	0	0	0	0
M0QYH3;M0R0I5;A0A087WTP3;Q92945	M0QYH3;M0R0I5;A0A087WTP3;Q92945	1;1;1;1	1;1;1;1	1;1;1;1	Far upstream element-binding protein 2	KHSRP	18.017	169	169;279;711;711	0.0084211	1.2896	NaN	NaN	NaN	NaN	NaN	NaN	NaN	NaN	NaN	NaN	NaN	NaN	NaN	NaN	NaN	0	0	0	0	0	0	0	0	0	0	0	0	0	0	0
H0YB86;H0YAW6;A0A087WTT1;E7EQV3;E7ERJ7;P11940-2;P11940	H0YB86;H0YAW6;A0A087WTT1;E7EQV3;E7ERJ7;P11940-2;P11940	1;1;1;1;1;1;1	1;1;1;1;1;1;1	1;1;1;1;1;1;1	Polyadenylate-binding protein;Polyadenylate-binding protein 1	PABPC1	17.985	165	165;187;522;591;604;547;636	1	-2	NaN	NaN	NaN	NaN	NaN	NaN	NaN	NaN	NaN	NaN	NaN	NaN	NaN	NaN	NaN	0	0	0	0	0	0	0	0	0	0	0	0	0	0	0
A0A087WV20;A0A087WTU9;A0A087WZY3;Q8TCU4-3;Q8TCU4-2;Q8TCU4	A0A087WV20;A0A087WTU9;A0A087WZY3;Q8TCU4-3;Q8TCU4-2;Q8TCU4	1;1;1;1;1;1	1;1;1;1;1;1	1;1;1;1;1;1	Alstrom syndrome protein 1	ALMS1	425.23	3859	3859;4126;4168;3858;4120;4167	1	-2	NaN	NaN	NaN	NaN	NaN	NaN	NaN	NaN	NaN	NaN	NaN	NaN	NaN	NaN	NaN	0	0	0	0	0	0	0	0	0	0	0	0	0	0	0
A0A087WUB2;P0C7T3	A0A087WUB2;P0C7T3	1;1	1;1	1;1	Olfactory receptor 56A5	OR56A5	27.673	246	246;313	1	-2	NaN	NaN	NaN	NaN	NaN	NaN	NaN	NaN	NaN	NaN	NaN	NaN	NaN	NaN	NaN	0	0	0	0	0	0	0	0	0	0	0	0	0	0	0
A0A087WUH1	A0A087WUH1	1	1	1	Tripartite motif-containing protein 46	TRIM46	81.824	746	746	1	-2	NaN	NaN	NaN	NaN	NaN	NaN	NaN	NaN	NaN	NaN	NaN	NaN	NaN	NaN	NaN	0	0	0	0	0	0	0	0	0	0	0	0	0	0	0
A0A087WZG9;B4DSP0;A0A087WXK2;A0A087WUL4;A0A087WX23;Q86TG7-2;Q86TG7	A0A087WZG9;B4DSP0;A0A087WXK2;A0A087WUL4;A0A087WX23;Q86TG7-2;Q86TG7	1;1;1;1;1;1;1	1;1;1;1;1;1;1	1;1;1;1;1;1;1	Retrotransposon-derived protein PEG10	PEG10	40.471	359	359;401;707;741;783;325;708	1	-2	NaN	NaN	NaN	NaN	NaN	NaN	NaN	NaN	NaN	NaN	NaN	NaN	NaN	NaN	NaN	0	0	0	0	0	0	0	0	0	0	0	0	0	0	0
A0A087WUQ6;P07203	A0A087WUQ6;P07203	1;1	1;1	1;1	Glutathione peroxidase;Glutathione peroxidase 1	GPX1	21.938	202	202;203	0.0083682	1.2698	NaN	NaN	NaN	NaN	NaN	NaN	NaN	NaN	NaN	NaN	NaN	NaN	NaN	NaN	NaN	4978000	4978000	0	0	0	0	1506900	1506900	0	0	0	0	3471200	3471200	0
J3KRZ8;A0A087WVA8;Q8IWB9;Q8IWB9-2	J3KRZ8;A0A087WVA8;Q8IWB9;Q8IWB9-2	1;1;1;1	1;1;1;1	1;1;1;1	Testis-expressed sequence 2 protein	TEX2	70.972	626	626;1127;1127;1134	0.0027548	2.3726	NaN	NaN	NaN	NaN	NaN	NaN	NaN	NaN	NaN	NaN	NaN	NaN	NaN	NaN	NaN	0	0	0	0	0	0	0	0	0	0	0	0	0	0	0
A0A087WVF5;A0A0A0MSK4;A0A0A0MRC4;Q86YR5-3;Q86YR5-4;Q86YR5	A0A087WVF5;A0A0A0MSK4;A0A0A0MRC4;Q86YR5-3;Q86YR5-4;Q86YR5	1;1;1;1;1;1	1;1;1;1;1;1	1;1;1;1;1;1	G-protein-signaling modulator 1	GPSM1	49.656	457	457;675;707;457;652;675	1	-2	NaN	NaN	NaN	NaN	NaN	NaN	NaN	NaN	NaN	NaN	NaN	NaN	NaN	NaN	NaN	0	0	0	0	0	0	0	0	0	0	0	0	0	0	0
A0A087WVQ6;Q00610-2;Q00610	A0A087WVQ6;Q00610-2;Q00610	1;1;1	1;1;1	1;1;1	Clathrin heavy chain;Clathrin heavy chain 1	CLTC	192.06	1679	1679;1639;1675	0.039454	0.80498	NaN	NaN	NaN	NaN	NaN	NaN	NaN	NaN	NaN	NaN	NaN	NaN	NaN	NaN	NaN	0	0	0	0	0	0	0	0	0	0	0	0	0	0	0
A0A087WWX0;A0A087WVZ9;A0A0A0MQR7;P19388	A0A087WWX0;A0A087WVZ9;A0A0A0MQR7;P19388	1;1;1;1	1;1;1;1	1;1;1;1	DNA-directed RNA polymerases I, II, and III subunit RPABC1	POLR2E	15.421	134	134;184;204;210	1	-2	NaN	NaN	NaN	NaN	NaN	NaN	NaN	NaN	NaN	NaN	NaN	NaN	NaN	NaN	NaN	0	0	0	0	0	0	0	0	0	0	0	0	0	0	0
A0A1B0GTI4;B5TYJ1;A0A1B0GVQ9;A0A1B0GU74;A0A1B0GTW2;A0A1B0GUS3;A0A1B0GU81;A0A1B0GTN7;A0A1C7CYY9;A0A087WW63;O00555-5;O00555-3;O00555-2;O00555-6;O00555-4;O00555;O00555-8;A0A1B0GVX1;A0A1B0GUM7;K7EKF7;K7EQ95	A0A1B0GTI4;B5TYJ1;A0A1B0GVQ9;A0A1B0GU74;A0A1B0GTW2;A0A1B0GUS3;A0A1B0GU81;A0A1B0GTN7;A0A1C7CYY9;A0A087WW63;O00555-5;O00555-3;O00555-2;O00555-6;O00555-4;O00555;O00555-8;A0A1B0GVX1;A0A1B0GUM7;K7EKF7;K7EQ95	2;2;2;2;2;2;2;2;2;2;2;2;2;2;2;2;2;1;1;1;1	2;2;2;2;2;2;2;2;2;2;2;2;2;2;2;2;2;1;1;1;1	2;2;2;2;2;2;2;2;2;2;2;2;2;2;2;2;2;1;1;1;1	Voltage-dependent P/Q-type calcium channel subunit alpha-1A	CACNA1A	256.87	2262	2262;2263;2266;2302;2460;2495;2507;2507;2508;2512;2249;2261;2261;2493;2505;2505;2506;459;550;881;981	0.038748	0.79324	NaN	NaN	NaN	NaN	NaN	NaN	NaN	NaN	NaN	NaN	NaN	NaN	NaN	NaN	NaN	0	0	0	0	0	0	0	0	0	0	0	0	0	0	0
A0A087X0K8;A0A087WW83;Q6PRD1	A0A087X0K8;A0A087WW83;Q6PRD1	1;1;1	1;1;1	1;1;1	Probable G-protein coupled receptor 179	GPR179	257.34	2367	2367;2368;2367	1	-2	NaN	NaN	NaN	NaN	NaN	NaN	NaN	NaN	NaN	NaN	NaN	NaN	NaN	NaN	NaN	0	0	0	0	0	0	0	0	0	0	0	0	0	0	0
A0A087WYS5;A0A087WWM0;O43617-2;O43617	A0A087WYS5;A0A087WWM0;O43617-2;O43617	1;1;1;1	1;1;1;1	1;1;1;1	Trafficking protein particle complex subunit 3	TRAPPC3	12.778	114	114;188;134;180	1	-2	NaN	NaN	NaN	NaN	NaN	NaN	NaN	NaN	NaN	NaN	NaN	NaN	NaN	NaN	NaN	0	0	0	0	0	0	0	0	0	0	0	0	0	0	0
A0A087WWW7;E9PGF5;E9PF55;Q9HBL0	A0A087WWW7;E9PGF5;E9PF55;Q9HBL0	1;1;1;1	1;1;1;1	1;1;1;1	Tensin-1	TNS1	143.52	1365	1365;1714;1721;1735	1	-2	NaN	NaN	NaN	NaN	NaN	NaN	NaN	NaN	NaN	NaN	NaN	NaN	NaN	NaN	NaN	0	0	0	0	0	0	0	0	0	0	0	0	0	0	0
A0A087WWY0;P08519	A0A087WWY0;P08519	1;1	1;1	1;1	Apolipoprotein(a)	LPA	62.553	571	571;4548	0.038052	0.80697	NaN	NaN	NaN	NaN	NaN	NaN	NaN	NaN	NaN	NaN	NaN	NaN	NaN	NaN	NaN	1878400	196880	1681500	1878400	196880	1681500	0	0	0	0	0	0	0	0	0
H3BPF5;H3BS47;A0A087WX34;H3BV03;Q68CZ1-2;Q68CZ1	H3BPF5;H3BS47;A0A087WX34;H3BV03;Q68CZ1-2;Q68CZ1	1;1;1;1;1;1	1;1;1;1;1;1	1;1;1;1;1;1	Protein fantom	RPGRIP1L	41.26	354	354;1253;1269;1281;1235;1315	0.027523	1.0645	NaN	NaN	NaN	NaN	NaN	NaN	NaN	NaN	NaN	NaN	NaN	NaN	NaN	NaN	NaN	0	0	0	0	0	0	0	0	0	0	0	0	0	0	0
H0Y8C9;H0Y8D6;J3QSS3;A0A087WXK5;Q9BZC7-2;Q9BZC7;Q9BZC7-3	H0Y8C9;H0Y8D6;J3QSS3;A0A087WXK5;Q9BZC7-2;Q9BZC7;Q9BZC7-3	1;1;1;1;1;1;1	1;1;1;1;1;1;1	1;1;1;1;1;1;1	ATP-binding cassette sub-family A member 2	ABCA2	118.13	1066	1066;1441;2436;2466;2090;2435;2436	0.039301	0.77032	NaN	NaN	NaN	NaN	NaN	NaN	NaN	NaN	NaN	NaN	NaN	NaN	NaN	NaN	NaN	0	0	0	0	0	0	0	0	0	0	0	0	0	0	0
A0A087WXP9;Q8IY47	A0A087WXP9;Q8IY47	1;1	1;1	1;1	Kelch repeat and BTB domain-containing protein 2	KBTBD2	38.191	334	334;623	1	-2	NaN	NaN	NaN	NaN	NaN	NaN	NaN	NaN	NaN	NaN	NaN	NaN	NaN	NaN	NaN	0	0	0	0	0	0	0	0	0	0	0	0	0	0	0
A0A087WY56;G3V3X1;J3QKW1;M0R0P9;P31749-2;P31751-2;Q9Y243-2;Q9Y243;P31749;P31751	A0A087WY56;G3V3X1;J3QKW1;M0R0P9;P31749-2;P31751-2;Q9Y243-2;Q9Y243;P31749;P31751	1;1;1;1;1;1;1;1;1;1	1;1;1;1;1;1;1;1;1;1	1;1;1;1;1;1;1;1;1;1	RAC-alpha serine/threonine-protein kinase;RAC-beta serine/threonine-protein kinase;RAC-gamma serine/threonine-protein kinase	AKT1;AKT2;AKT3	16.712	146	146;170;292;450;418;438;465;479;480;481	1	-2	NaN	NaN	NaN	NaN	NaN	NaN	NaN	NaN	NaN	NaN	NaN	NaN	NaN	NaN	NaN	0	0	0	0	0	0	0	0	0	0	0	0	0	0	0
A0A140T9S0;A0A0G2JLV0;A0A087WYD6;X5CMH5;E7ENX8;Q03519-2;Q03519	A0A140T9S0;A0A0G2JLV0;A0A087WYD6;X5CMH5;E7ENX8;Q03519-2;Q03519	1;1;1;1;1;1;1	1;1;1;1;1;1;1	1;1;1;1;1;1;1	Antigen peptide transporter 2	TAP2	72.046	653	653;702;702;703;843;653;686	1	-2	NaN	NaN	NaN	NaN	NaN	NaN	NaN	NaN	NaN	NaN	NaN	NaN	NaN	NaN	NaN	0	0	0	0	0	0	0	0	0	0	0	0	0	0	0
B1AVV0;R4GN92;Q8N5B3;A0A0A0MS94;A0A087WYR8;A0A087X097;A0A0A0MQS6;Q9H251-6;Q9H251-4;Q9H251-2;Q9H251-3;Q9H251;Q9H251-8	B1AVV0;R4GN92;Q8N5B3;A0A0A0MS94;A0A087WYR8;A0A087X097;A0A0A0MQS6;Q9H251-6;Q9H251-4;Q9H251-2;Q9H251-3;Q9H251;Q9H251-8	1;1;1;1;1;1;1;1;1;1;1;1;1	1;1;1;1;1;1;1;1;1;1;1;1;1	1;1;1;1;1;1;1;1;1;1;1;1;1	Cadherin-23	CDH23	88.048	803	803;954;1061;1380;1381;3354;3359;1212;3319;3352;3353;3354;3357	1	-2	NaN	NaN	NaN	NaN	NaN	NaN	NaN	NaN	NaN	NaN	NaN	NaN	NaN	NaN	NaN	0	0	0	0	0	0	0	0	0	0	0	0	0	0	0
A0A087WZ06;Q13188;Q13188-2	A0A087WZ06;Q13188;Q13188-2	1;1;1	1;1;1	1;1;1	Serine/threonine-protein kinase 3;Serine/threonine-protein kinase 3 36kDa subunit;Serine/threonine-protein kinase 3 20kDa subunit	STK3	43.952	380	380;491;519	1	-2	NaN	NaN	NaN	NaN	NaN	NaN	NaN	NaN	NaN	NaN	NaN	NaN	NaN	NaN	NaN	0	0	0	0	0	0	0	0	0	0	0	0	0	0	0
E9PPX7;F8W8H2;Q0D2I5-4;Q0D2I5-5;A0A087WZ16	E9PPX7;F8W8H2;Q0D2I5-4;Q0D2I5-5;A0A087WZ16	1;1;1;1;1	1;1;1;1;1	1;1;1;1;1	Non-homologous end joining factor IFFO1	IFFO1	29.29	255	255;256;562;563;571	1	-2	NaN	NaN	NaN	NaN	NaN	NaN	NaN	NaN	NaN	NaN	NaN	NaN	NaN	NaN	NaN	0	0	0	0	0	0	0	0	0	0	0	0	0	0	0
A0A087WZ58	A0A087WZ58	1	1	1	Protein Mdm4	MDM4	43.96	392	392	1	-2	NaN	NaN	NaN	NaN	NaN	NaN	NaN	NaN	NaN	NaN	NaN	NaN	NaN	NaN	NaN	0	0	0	0	0	0	0	0	0	0	0	0	0	0	0
A0A087WZ65	A0A087WZ65	1	1	1	Ankyrin-3	ANK3	108.6	973	973	1	-2	NaN	NaN	NaN	NaN	NaN	NaN	NaN	NaN	NaN	NaN	NaN	NaN	NaN	NaN	NaN	0	0	0	0	0	0	0	0	0	0	0	0	0	0	0
C9JZ58;C9JLX5;A0A087WZ84;Q3ZCX4	C9JZ58;C9JLX5;A0A087WZ84;Q3ZCX4	1;1;1;1	1;1;1;1	1;1;1;1	Zinc finger protein 568	ZNF568	19.58	171	171;583;635;644	1	-2	NaN	NaN	NaN	NaN	NaN	NaN	NaN	NaN	NaN	NaN	NaN	NaN	NaN	NaN	NaN	0	0	0	0	0	0	0	0	0	0	0	0	0	0	0
A0A087WZK9;B3KS98;O15372	A0A087WZK9;B3KS98;O15372	1;1;1	1;1;1	1;1;1	Eukaryotic translation initiation factor 3 subunit H	EIF3H	39.589	349	349;366;352	1	-2	NaN	NaN	NaN	NaN	NaN	NaN	NaN	NaN	NaN	NaN	NaN	NaN	NaN	NaN	NaN	0	0	0	0	0	0	0	0	0	0	0	0	0	0	0
A0A087WZU1;A0A087X0B9;Q9UMZ3	A0A087WZU1;A0A087X0B9;Q9UMZ3	1;1;1	1;1;1	1;1;1	Protein-tyrosine-phosphatase;Phosphatidylinositol phosphatase PTPRQ	PTPRQ	257.26	2299	2299;2332;2332	1	-2	NaN	NaN	NaN	NaN	NaN	NaN	NaN	NaN	NaN	NaN	NaN	NaN	NaN	NaN	NaN	0	0	0	0	0	0	0	0	0	0	0	0	0	0	0
A0A087X014;Q7Z570	A0A087X014;Q7Z570	1;1	1;1	1;1	Zinc finger protein 804A	ZNF804A	126.92	1124	1124;1209	0.039098	0.79689	NaN	NaN	NaN	NaN	NaN	NaN	NaN	NaN	NaN	NaN	NaN	NaN	NaN	NaN	NaN	39738000	0	39738000	0	0	0	0	0	0	0	0	0	39738000	0	39738000
A0A087X054;Q9Y4L1	A0A087X054;Q9Y4L1	1;1	1;1	1;1	Hypoxia up-regulated protein 1	HYOU1	104.78	937	937;999	1	-2	NaN	NaN	NaN	NaN	NaN	NaN	NaN	NaN	NaN	NaN	NaN	NaN	NaN	NaN	NaN	0	0	0	0	0	0	0	0	0	0	0	0	0	0	0
H0Y5N9;A0A087X0A8;D6RGG3;Q99715-2;Q99715-4;Q99715	H0Y5N9;A0A087X0A8;D6RGG3;Q99715-2;Q99715-4;Q99715	1;1;1;1;1;1	1;1;1;1;1;1	1;1;1;1;1;1	Collagen alpha-1(XII) chain	COL12A1	79.771	756	756;1874;3062;1899;2987;3063	0.039716	0.74988	NaN	NaN	NaN	NaN	NaN	NaN	NaN	NaN	NaN	NaN	NaN	NaN	NaN	NaN	NaN	0	0	0	0	0	0	0	0	0	0	0	0	0	0	0
A0A087X0B3;E9PNW8;P33260-2;P33260;Q8WVX9	A0A087X0B3;E9PNW8;P33260-2;P33260;Q8WVX9	1;1;1;1;1	1;1;1;1;1	1;1;1;1;1	Cytochrome P450 2C18;Fatty acyl-CoA reductase 1	FAR1;CYP2C18	38.484	334	334;335;431;490;515	0.027923	0.97671	NaN	NaN	NaN	NaN	NaN	NaN	NaN	NaN	NaN	NaN	NaN	NaN	NaN	NaN	NaN	0	0	0	0	0	0	0	0	0	0	0	0	0	0	0
A0A087X0F7;Q9H4K1	A0A087X0F7;Q9H4K1	1;1	1;1	1;1	RIB43A-like with coiled-coils protein 2	RIBC2	45.427	382	382;309	1	-2	NaN	NaN	NaN	NaN	NaN	NaN	NaN	NaN	NaN	NaN	NaN	NaN	NaN	NaN	NaN	0	0	0	0	0	0	0	0	0	0	0	0	0	0	0
A0A087X0P4;P40424-2	A0A087X0P4;P40424-2	1;1	1;1	1;1	Pre-B-cell leukemia transcription factor 1	PBX1	28.859	259	259;347	1	-2	NaN	NaN	NaN	NaN	NaN	NaN	NaN	NaN	NaN	NaN	NaN	NaN	NaN	NaN	NaN	0	0	0	0	0	0	0	0	0	0	0	0	0	0	0
A0A087X0Q9;Q9BVL4	A0A087X0Q9;Q9BVL4	1;1	1;1	1;1	Selenoprotein O	SELO	73.338	668	668;669	1	-2	NaN	NaN	NaN	NaN	NaN	NaN	NaN	NaN	NaN	NaN	NaN	NaN	NaN	NaN	NaN	0	0	0	0	0	0	0	0	0	0	0	0	0	0	0
A0A087X0R1	A0A087X0R1	1	1	1	Dehydrogenase/reductase SDR family member 11	DHRS11	12.177	109	109	1	-2	NaN	NaN	NaN	NaN	NaN	NaN	NaN	NaN	NaN	NaN	NaN	NaN	NaN	NaN	NaN	0	0	0	0	0	0	0	0	0	0	0	0	0	0	0
R4GMU4;A0A087X0R8;Q5T7R7	R4GMU4;A0A087X0R8;Q5T7R7	1;1;1	1;1;1	1;1;1	Uncharacterized protein C1orf185	C1orf185	15.46	138	138;195;199	1	-2	NaN	NaN	NaN	NaN	NaN	NaN	NaN	NaN	NaN	NaN	NaN	NaN	NaN	NaN	NaN	0	0	0	0	0	0	0	0	0	0	0	0	0	0	0
A0A087X0T3;A7E2Y1	A0A087X0T3;A7E2Y1	1;1	1;1	1;1	Myosin-7B	MYH7B	225.71	1982	1982;1941	1	-2	NaN	NaN	NaN	NaN	NaN	NaN	NaN	NaN	NaN	NaN	NaN	NaN	NaN	NaN	NaN	0	0	0	0	0	0	0	0	0	0	0	0	0	0	0
A0A087X1J3;A0A0G2JNH6;A0A0G2JM30;A0A087X0T7;A0A0J9YW09;A0A0M3HER8;A6NEM1;A6NEY3;A6NI86;H0YKK7	A0A087X1J3;A0A0G2JNH6;A0A0G2JM30;A0A087X0T7;A0A0J9YW09;A0A0M3HER8;A6NEM1;A6NEY3;A6NI86;H0YKK7	1;1;1;1;1;1;1;1;1;1	1;1;1;1;1;1;1;1;1;1	1;1;1;1;1;1;1;1;1;1	Golgin subfamily A member 6-like protein 9;Putative golgin subfamily A member 6-like protein 3;Putative golgin subfamily A member 6-like protein 10;Putative golgin subfamily A member 6-like protein 19	GOLGA6L10;GOLGA6L9;GOLGA6L3;GOLGA6L19	50.094	439	439;474;474;475;522;536;432;463;522;550	0.02807	0.98548	NaN	NaN	NaN	NaN	NaN	NaN	NaN	NaN	NaN	NaN	NaN	NaN	NaN	NaN	NaN	0	0	0	0	0	0	0	0	0	0	0	0	0	0	0
A0A087X1N7;P20929-4;P20929;P20929-3;P20929-2	A0A087X1N7;P20929-4;P20929;P20929-3;P20929-2	2;2;2;2;2	2;2;2;2;2	1;1;1;1;1	Nebulin	NEB	990.84	8560	8560;6669;6669;8525;8525	1	-2	NaN	NaN	NaN	NaN	NaN	NaN	NaN	NaN	NaN	NaN	NaN	NaN	NaN	NaN	NaN	0	0	0	0	0	0	0	0	0	0	0	0	0	0	0
A0A087X1Q6;B6A8C7;B6A8C7-2	A0A087X1Q6;B6A8C7;B6A8C7-2	1;1;1	1;1;1	1;1;1	T-cell-interacting, activating receptor on myeloid cells protein 1	TARM1	30.664	279	279;271;279	1	-2	NaN	NaN	NaN	NaN	NaN	NaN	NaN	NaN	NaN	NaN	NaN	NaN	NaN	NaN	NaN	0	0	0	0	0	0	0	0	0	0	0	0	0	0	0
A0A087X1Z3;Q9UL46;H0YM70	A0A087X1Z3;Q9UL46;H0YM70	3;3;2	3;3;2	3;3;2	Proteasome activator complex subunit 2	PSME2	29.126	254	254;239;228	0.0030488	2.9184	NaN	NaN	NaN	NaN	NaN	NaN	NaN	NaN	NaN	NaN	NaN	NaN	NaN	NaN	NaN	14959000	14959000	0	0	0	0	0	0	0	0	0	0	14959000	14959000	0
A0A087X232;P09871;F8WCZ6;H0Y5D1;F5H7T4;B5MCV4	A0A087X232;P09871;F8WCZ6;H0Y5D1	4;4;3;2;1;1	4;4;3;2;1;1	4;4;3;2;1;1	Complement C1s subcomponent;Complement C1s subcomponent heavy chain;Complement C1s subcomponent light chain	C1S	75.905	682	682;688;521;355;157;168	0	7.1652	NaN	NaN	NaN	NaN	NaN	NaN	NaN	NaN	NaN	NaN	NaN	NaN	NaN	NaN	NaN	9260100	3870300	5389700	6234200	844510	5389700	3025800	3025800	0	0	0	0	0	0	0
A0A087X253;P63010-3;Q10567-4;P63010;Q10567-3;Q10567-2;Q10567;P63010-2	A0A087X253;P63010-3;Q10567-4;P63010;Q10567-3;Q10567-2;Q10567;P63010-2	1;1;1;1;1;1;1;1	1;1;1;1;1;1;1;1	1;1;1;1;1;1;1;1	AP-2 complex subunit beta;AP-1 complex subunit beta-1	AP2B1;AP1B1	101.33	913	913;880;919;937;939;942;949;951	1	-2	NaN	NaN	NaN	NaN	NaN	NaN	NaN	NaN	NaN	NaN	NaN	NaN	NaN	NaN	NaN	0	0	0	0	0	0	0	0	0	0	0	0	0	0	0
A0A087X294;Q13177;O75914-2;O75914;O75914-4;O75914-3	A0A087X294;Q13177;O75914-2;O75914;O75914-4;O75914-3	1;1;1;1;1;1	1;1;1;1;1;1	1;1;1;1;1;1	Non-specific serine/threonine protein kinase;Serine/threonine-protein kinase PAK 2;PAK-2p27;PAK-2p34;Serine/threonine-protein kinase PAK 3	PAK3;PAK2	60.626	543	543;524;544;559;565;580	0.0084926	1.3001	NaN	NaN	NaN	NaN	NaN	NaN	NaN	NaN	NaN	NaN	NaN	NaN	NaN	NaN	NaN	1914400	1914400	0	0	0	0	0	0	0	0	0	0	1914400	1914400	0
E7EQ67;H7BY63;A0A087X2A7;Q8NB25-4;Q8NB25-2;Q8NB25-3;Q8NB25	E7EQ67;H7BY63;A0A087X2A7;Q8NB25-4;Q8NB25-2;Q8NB25-3;Q8NB25	1;1;1;1;1;1;1	1;1;1;1;1;1;1	1;1;1;1;1;1;1	Protein FAM184A	FAM184A	61.449	529	529;936;1098;971;1056;1116;1140	0.0027174	2.2469	NaN	NaN	NaN	NaN	NaN	NaN	NaN	NaN	NaN	NaN	NaN	NaN	NaN	NaN	NaN	0	0	0	0	0	0	0	0	0	0	0	0	0	0	0
A0A088AWM3;Q8IV33	A0A088AWM3;Q8IV33	1;1	1;1	1;1	Uncharacterized protein KIAA0825	KIAA0825	147.73	1275	1275;1275	1	-2	NaN	NaN	NaN	NaN	NaN	NaN	NaN	NaN	NaN	NaN	NaN	NaN	NaN	NaN	NaN	0	0	0	0	0	0	0	0	0	0	0	0	0	0	0
A0A096LNW2;A2VEC9	A0A096LNW2;A2VEC9	1;1	1;1	1;1	SCO-spondin	SSPO	547.84	5150	5150;5147	0.03005	0.90802	NaN	NaN	NaN	NaN	NaN	NaN	NaN	NaN	NaN	NaN	NaN	NaN	NaN	NaN	NaN	0	0	0	0	0	0	0	0	0	0	0	0	0	0	0
A0A096LP81;Q9NRJ7	A0A096LP81;Q9NRJ7	1;1	1;1	1;1	Protocadherin beta-16	PCDHB16	24.105	222	222;776	1	-2	NaN	NaN	NaN	NaN	NaN	NaN	NaN	NaN	NaN	NaN	NaN	NaN	NaN	NaN	NaN	0	0	0	0	0	0	0	0	0	0	0	0	0	0	0
A0A0A0MQS0;F8W9L8;A8MW92	A0A0A0MQS0;F8W9L8;A8MW92	1;1;1	1;1;1	1;1;1	PHD finger protein 20-like protein 1	PHF20L1	112.26	991	991;992;1017	1	-2	NaN	NaN	NaN	NaN	NaN	NaN	NaN	NaN	NaN	NaN	NaN	NaN	NaN	NaN	NaN	0	0	0	0	0	0	0	0	0	0	0	0	0	0	0
A0A0A0MQV9;Q9UPS6-2;Q9UPS6	A0A0A0MQV9;Q9UPS6-2;Q9UPS6	1;1;1	1;1;1	1;1;1	Histone-lysine N-methyltransferase;Histone-lysine N-methyltransferase SETD1B	SETD1B	208.77	1923	1923;1923;1966	1	-2	NaN	NaN	NaN	NaN	NaN	NaN	NaN	NaN	NaN	NaN	NaN	NaN	NaN	NaN	NaN	0	0	0	0	0	0	0	0	0	0	0	0	0	0	0
D6RGD1;A0A0A0MQX1;Q9HD67	D6RGD1;A0A0A0MQX1;Q9HD67	1;1;1	1;1;1	1;1;1	Unconventional myosin-X	MYO10	96.122	830	830;2069;2058	0	4.3505	NaN	NaN	NaN	NaN	NaN	NaN	NaN	NaN	NaN	NaN	NaN	NaN	NaN	NaN	NaN	0	0	0	0	0	0	0	0	0	0	0	0	0	0	0
A0A140T8W4;A0A0A0MQZ2;B7ZCA0;Q96PV0-3;Q96PV0-2;Q96PV0-4;Q96PV0	A0A140T8W4;A0A0A0MQZ2;B7ZCA0;Q96PV0-3;Q96PV0-2;Q96PV0-4;Q96PV0	1;1;1;1;1;1;1	1;1;1;1;1;1;1	1;1;1;1;1;1;1	Ras/Rap GTPase-activating protein SynGAP	SYNGAP1	50.958	487	487;1284;1306;1284;1285;1299;1343	1	-2	NaN	NaN	NaN	NaN	NaN	NaN	NaN	NaN	NaN	NaN	NaN	NaN	NaN	NaN	NaN	0	0	0	0	0	0	0	0	0	0	0	0	0	0	0
A0A0A0MR20;E9PDN6;Q9C0A0	A0A0A0MR20;E9PDN6;Q9C0A0	1;1;1	1;1;1	1;1;1	Contactin-associated protein-like 4	CNTNAP4	145.3	1308	1308;1311;1308	1	-2	NaN	NaN	NaN	NaN	NaN	NaN	NaN	NaN	NaN	NaN	NaN	NaN	NaN	NaN	NaN	0	0	0	0	0	0	0	0	0	0	0	0	0	0	0
H7C2P5;A0A0A0MRL4;A0A0A0MR30;F8WEZ8;Q13002-3;Q13002-6;Q13002-7;Q13002-4;Q13002-2;Q13002-5;Q13002	H7C2P5;A0A0A0MRL4;A0A0A0MR30;F8WEZ8;Q13002-3;Q13002-6;Q13002-7;Q13002-4;Q13002-2;Q13002-5;Q13002	1;1;1;1;1;1;1;1;1;1;1	1;1;1;1;1;1;1;1;1;1;1	1;1;1;1;1;1;1;1;1;1;1	Glutamate receptor ionotropic, kainate 2	GRIK2	20.39	182	182;831;854;870;584;682;687;832;869;892;908	1	-2	NaN	NaN	NaN	NaN	NaN	NaN	NaN	NaN	NaN	NaN	NaN	NaN	NaN	NaN	NaN	0	0	0	0	0	0	0	0	0	0	0	0	0	0	0
A0A0A0MR81;F5GXF5;E7ETD6;Q12830-4;Q12830-2;Q12830	A0A0A0MR81;F5GXF5;E7ETD6;Q12830-4;Q12830-2;Q12830	1;1;1;1;1;1	1;1;1;1;1;1	1;1;1;1;1;1	Nucleosome-remodeling factor subunit BPTF	BPTF	91.899	810	810;2457;2764;2903;2920;3046	1	-2	NaN	NaN	NaN	NaN	NaN	NaN	NaN	NaN	NaN	NaN	NaN	NaN	NaN	NaN	NaN	0	0	0	0	0	0	0	0	0	0	0	0	0	0	0
H0Y702;Q5T0C7;A0A0A0MR87;E9PSF2;Q15468;Q15468-2	H0Y702;Q5T0C7;A0A0A0MR87;E9PSF2;Q15468;Q15468-2	1;1;1;1;1;1	1;1;1;1;1;1	1;1;1;1;1;1	SCL-interrupting locus protein	STIL	23.034	211	211;918;1241;1270;1287;1288	1	-2	NaN	NaN	NaN	NaN	NaN	NaN	NaN	NaN	NaN	NaN	NaN	NaN	NaN	NaN	NaN	0	0	0	0	0	0	0	0	0	0	0	0	0	0	0
A0A0A0MRA3;A0A0A0MTS7;Q8WZ42-3;Q8WZ42-10;Q8WZ42-9;Q8WZ42-5;Q8WZ42-11;Q8WZ42-4;Q8WZ42-7;Q8WZ42-2;Q8WZ42;Q8WZ42-8;Q8WZ42-13;Q8WZ42-12	A0A0A0MRA3;A0A0A0MTS7;Q8WZ42-3;Q8WZ42-10;Q8WZ42-9;Q8WZ42-5;Q8WZ42-11;Q8WZ42-4;Q8WZ42-7;Q8WZ42-2;Q8WZ42;Q8WZ42-8;Q8WZ42-13;Q8WZ42-12	5;5;5;5;5;5;5;5;5;5;5;5;5;5	5;5;5;5;5;5;5;5;5;5;5;5;5;5	3;3;3;3;3;3;3;3;3;3;3;3;3;3	Titin	TTN	3014	27118	27118;35991;26926;27051;27118;32900;33423;33445;33615;34258;34350;34475;34484;35991	0.0026178	2.0965	NaN	NaN	NaN	NaN	NaN	NaN	NaN	NaN	NaN	NaN	NaN	NaN	NaN	NaN	NaN	0	0	0	0	0	0	0	0	0	0	0	0	0	0	0
J3KPG0;A0A0A0MRB6;A0A1W2PPX4;O43316-2;O43316	J3KPG0;A0A0A0MRB6;A0A1W2PPX4;O43316-2;O43316	1;1;1;1;1	1;1;1;1;1	1;1;1;1;1	Paired box protein Pax-4	PAX4	37.549	348	348;349;351;273;350	1	-2	NaN	NaN	NaN	NaN	NaN	NaN	NaN	NaN	NaN	NaN	NaN	NaN	NaN	NaN	NaN	0	0	0	0	0	0	0	0	0	0	0	0	0	0	0
G3V5X4;A0A0A0MRE3;Q8WXH0;Q8WXH0-2	G3V5X4;A0A0A0MRE3;Q8WXH0;Q8WXH0-2	1;1;1;1	1;1;1;1	1;1;1;1	Nesprin-2	SYNE2	787.71	6818	6818;6824;6885;6907	1	-2	NaN	NaN	NaN	NaN	NaN	NaN	NaN	NaN	NaN	NaN	NaN	NaN	NaN	NaN	NaN	0	0	0	0	0	0	0	0	0	0	0	0	0	0	0
A0A0A0MRE4;Q9Y5P4-2;Q9Y5P4;Q9Y5P4-3	A0A0A0MRE4;Q9Y5P4-2;Q9Y5P4;Q9Y5P4-3	1;1;1;1	1;1;1;1	1;1;1;1	Collagen type IV alpha-3-binding protein	COL4A3BP	26.631	234	234;598;624;752	1	-2	NaN	NaN	NaN	NaN	NaN	NaN	NaN	NaN	NaN	NaN	NaN	NaN	NaN	NaN	NaN	0	0	0	0	0	0	0	0	0	0	0	0	0	0	0
H7BYL6;A0A0A0MRF6;Q99996-5;Q99996-3;Q99996-2;Q99996;Q99996-6	H7BYL6;A0A0A0MRF6;Q99996-5;Q99996-3;Q99996-2;Q99996;Q99996-6	1;1;1;1;1;1;1	1;1;1;1;1;1;1	1;1;1;1;1;1;1	A-kinase anchor protein 9	AKAP9	204.02	1769	1769;3910;3857;3899;3907;3911;3929	1	-2	NaN	NaN	NaN	NaN	NaN	NaN	NaN	NaN	NaN	NaN	NaN	NaN	NaN	NaN	NaN	0	0	0	0	0	0	0	0	0	0	0	0	0	0	0
A0A0A0MRG2;E9PG40;P05067-10;P05067-3;P05067-4;P05067-5;P05067-6;P05067-7;P05067-11;P05067-8;P05067-9;P05067	A0A0A0MRG2;E9PG40;P05067-10;P05067-3;P05067-4;P05067-5;P05067-6;P05067-7;P05067-11;P05067-8;P05067-9;P05067	1;1;1;1;1;1;1;1;1;1;1;1	1;1;1;1;1;1;1;1;1;1;1;1	1;1;1;1;1;1;1;1;1;1;1;1	Amyloid beta A4 protein;N-APP;Soluble APP-alpha;Soluble APP-beta;C99;Beta-amyloid protein 42;Beta-amyloid protein 40;C83;P3(42);P3(40);C80;Gamma-secretase C-terminal fragment 59;Gamma-secretase C-terminal fragment 57;Gamma-secretase C-terminal fragment 50;C31	APP	75.109	660	660;714;639;677;695;696;714;733;746;751;752;770	1	-2	NaN	NaN	NaN	NaN	NaN	NaN	NaN	NaN	NaN	NaN	NaN	NaN	NaN	NaN	NaN	0	0	0	0	0	0	0	0	0	0	0	0	0	0	0
Q5JTU8;B1AMJ5;A0A0A0MRG9;Q96SN8-4;Q96SN8-3;Q96SN8-2;Q96SN8	Q5JTU8;B1AMJ5;A0A0A0MRG9;Q96SN8-4;Q96SN8-3;Q96SN8-2;Q96SN8	1;1;1;1;1;1;1	1;1;1;1;1;1;1	1;1;1;1;1;1;1	CDK5 regulatory subunit-associated protein 2	CDK5RAP2	102.32	903	903;1287;1663;1814;1852;1861;1893	1	-2	NaN	NaN	NaN	NaN	NaN	NaN	NaN	NaN	NaN	NaN	NaN	NaN	NaN	NaN	NaN	0	0	0	0	0	0	0	0	0	0	0	0	0	0	0
H0YD55;H0YE21;E9PKM2;B4DXL1;A0A0A0MRH1;Q8N6T0;Q8N6T0-4	H0YD55;H0YE21;E9PKM2;B4DXL1;A0A0A0MRH1;Q8N6T0;Q8N6T0-4	1;1;1;1;1;1;1	1;1;1;1;1;1;1	1;1;1;1;1;1;1	Uncharacterized protein C11orf80	C11orf80	22.922	210	210;459;460;511;572;577;677	1	-2	NaN	NaN	NaN	NaN	NaN	NaN	NaN	NaN	NaN	NaN	NaN	NaN	NaN	NaN	NaN	0	0	0	0	0	0	0	0	0	0	0	0	0	0	0
F6S8N6;A0A0A0MRJ6;H7BY58;P22061;P22061-2	F6S8N6;A0A0A0MRJ6;H7BY58;P22061;P22061-2	1;1;1;1;1	1;1;1;1;1	1;1;1;1;1	Protein-L-isoaspartate O-methyltransferase;Protein-L-isoaspartate(D-aspartate) O-methyltransferase	PCMT1	26.626	250	250;285;286;227;228	0.0023148	1.5732	NaN	NaN	NaN	NaN	NaN	NaN	NaN	NaN	NaN	NaN	NaN	NaN	NaN	NaN	NaN	2931600	2552500	379140	0	0	0	0	0	0	0	0	0	2931600	2552500	379140
A0A0A0MRM2;Q86VF7-4;Q86VF7-3;Q86VF7;Q86VF7-2	A0A0A0MRM2;Q86VF7-4;Q86VF7-3;Q86VF7;Q86VF7-2	1;1;1;1;1	1;1;1;1;1	1;1;1;1;1	Nebulin-related-anchoring protein	NRAP	197.2	1731	1731;1695;1703;1730;1738	1	-2	NaN	NaN	NaN	NaN	NaN	NaN	NaN	NaN	NaN	NaN	NaN	NaN	NaN	NaN	NaN	0	0	0	0	0	0	0	0	0	0	0	0	0	0	0
Q5T457;A0A0A0MRN9	Q5T457;A0A0A0MRN9	1;1	1;1	1;1	Ankyrin repeat domain-containing protein 2	ANKRD2	33.454	300	300;333	1	-2	NaN	NaN	NaN	NaN	NaN	NaN	NaN	NaN	NaN	NaN	NaN	NaN	NaN	NaN	NaN	0	0	0	0	0	0	0	0	0	0	0	0	0	0	0
A0A0A0MRP6;B7ZLQ5;P28370-2;O60264;P28370	A0A0A0MRP6;B7ZLQ5;P28370-2;O60264;P28370	1;1;1;1;1	1;1;1;1;1	1;1;1;1;1	Probable global transcription activator SNF2L1;SWI/SNF-related matrix-associated actin-dependent regulator of chromatin subfamily A member 5	SMARCA1;SMARCA5	122.86	1058	1058;1070;1042;1052;1054	1	-2	NaN	NaN	NaN	NaN	NaN	NaN	NaN	NaN	NaN	NaN	NaN	NaN	NaN	NaN	NaN	0	0	0	0	0	0	0	0	0	0	0	0	0	0	0
A0A0A0MRS8;Q9P2E2-3;Q9P2E2	A0A0A0MRS8;Q9P2E2-3;Q9P2E2	1;1;1	1;1;1	1;1;1	Kinesin-like protein;Kinesin-like protein KIF17	KIF17	104.02	929	929;1028;1029	1	-2	NaN	NaN	NaN	NaN	NaN	NaN	NaN	NaN	NaN	NaN	NaN	NaN	NaN	NaN	NaN	0	0	0	0	0	0	0	0	0	0	0	0	0	0	0
H0Y4F7;A0A0A0MRX9;Q5JRX3-3;Q5JRX3;Q5JRX3-2	H0Y4F7;A0A0A0MRX9;Q5JRX3-3;Q5JRX3;Q5JRX3-2	1;1;1;1;1	1;1;1;1;1	1;1;1;1;1	Presequence protease, mitochondrial	PITRM1	26.371	233	233;595;939;1037;1038	1	-2	NaN	NaN	NaN	NaN	NaN	NaN	NaN	NaN	NaN	NaN	NaN	NaN	NaN	NaN	NaN	0	0	0	0	0	0	0	0	0	0	0	0	0	0	0
E9PQX8;H7C433;A0A0A0MS29;Q9GZY8-2	E9PQX8;H7C433;A0A0A0MS29;Q9GZY8-2	1;1;1;1	1;1;1;1	1;1;1;1	Mitochondrial fission factor	MFF	7.5874	69	69;154;221;291	1	-2	NaN	NaN	NaN	NaN	NaN	NaN	NaN	NaN	NaN	NaN	NaN	NaN	NaN	NaN	NaN	0	0	0	0	0	0	0	0	0	0	0	0	0	0	0
F6X344;A0A0A0MS57;Q96JA4-2;Q96JA4;Q96JA4-5	F6X344;A0A0A0MS57;Q96JA4-2;Q96JA4;Q96JA4-5	1;1;1;1;1	1;1;1;1;1	1;1;1;1;1	Membrane-spanning 4-domains subfamily A member 14	MS4A14	64.302	567	567;695;662;679;712	1	-2	NaN	NaN	NaN	NaN	NaN	NaN	NaN	NaN	NaN	NaN	NaN	NaN	NaN	NaN	NaN	0	0	0	0	0	0	0	0	0	0	0	0	0	0	0
A0A0A0MSA0;Q16787-3;Q16787;K7EIP4;A0A0A0MTS5;A0A0A6YYF2;Q16787-4;Q16787-1	A0A0A0MSA0;Q16787-3;Q16787	3;3;3;1;1;1;1;1	3;3;3;1;1;1;1;1	3;3;3;1;1;1;1;1	Laminin subunit alpha-3	LAMA3	360.18	3277	3277;3277;3333;1147;1668;1724;1668;1724	0.0098814	1.1674	NaN	NaN	NaN	NaN	NaN	NaN	NaN	NaN	NaN	NaN	NaN	NaN	NaN	NaN	NaN	0	0	0	0	0	0	0	0	0	0	0	0	0	0	0
A0A0A0MSD0;Q4LDE5-2;Q4LDE5-4;Q4LDE5	A0A0A0MSD0;Q4LDE5-2;Q4LDE5-4;Q4LDE5	1;1;1;1	1;1;1;1	1;1;1;1	Sushi, von Willebrand factor type A, EGF and pentraxin domain-containing protein 1	SVEP1	390.47	3574	3574;868;1546;3571	0.028169	1.0018	NaN	NaN	NaN	NaN	NaN	NaN	NaN	NaN	NaN	NaN	NaN	NaN	NaN	NaN	NaN	0	0	0	0	0	0	0	0	0	0	0	0	0	0	0
F8W9B8;A0A0A0MSI8;O00471	F8W9B8;A0A0A0MSI8;O00471	1;1;1	1;1;1	1;1;1	Exocyst complex component 5	EXOC5	74.34	643	643;711;708	1	-2	NaN	NaN	NaN	NaN	NaN	NaN	NaN	NaN	NaN	NaN	NaN	NaN	NaN	NaN	NaN	0	0	0	0	0	0	0	0	0	0	0	0	0	0	0
D6RA44;A0A0A0MSJ6;Q07002;Q07002-2;Q07002-3	D6RA44;A0A0A0MSJ6;Q07002;Q07002-2;Q07002-3	1;1;1;1;1	1;1;1;1;1	1;1;1;1;1	Cyclin-dependent kinase 18	CDK18	20.824	180	180;283;472;474;504	1	-2	NaN	NaN	NaN	NaN	NaN	NaN	NaN	NaN	NaN	NaN	NaN	NaN	NaN	NaN	NaN	0	0	0	0	0	0	0	0	0	0	0	0	0	0	0
A0A0A0MSK0	A0A0A0MSK0	1	1	1	Putative KRAB domain-containing protein ZNF788	ZNF788	7.2753	62	62	1	-2	NaN	NaN	NaN	NaN	NaN	NaN	NaN	NaN	NaN	NaN	NaN	NaN	NaN	NaN	NaN	0	0	0	0	0	0	0	0	0	0	0	0	0	0	0
A0A0A0MSK6;Q13017-2;Q13017	A0A0A0MSK6;Q13017-2;Q13017	1;1;1	1;1;1	1;1;1	Rho GTPase-activating protein 5	ARHGAP5	171.68	1498	1498;1501;1502	1	-2	NaN	NaN	NaN	NaN	NaN	NaN	NaN	NaN	NaN	NaN	NaN	NaN	NaN	NaN	NaN	0	0	0	0	0	0	0	0	0	0	0	0	0	0	0
Q5TBM3;A0A0A0MSM0;Q92598-2;Q92598-3;Q92598;Q92598-4	Q5TBM3;A0A0A0MSM0;Q92598-2;Q92598-3;Q92598;Q92598-4	1;1;1;1;1;1	1;1;1;1;1;1	1;1;1;1;1;1	Heat shock protein 105 kDa	HSPH1	13.18	115	115;782;814;817;858;860	1	-2	NaN	NaN	NaN	NaN	NaN	NaN	NaN	NaN	NaN	NaN	NaN	NaN	NaN	NaN	NaN	0	0	0	0	0	0	0	0	0	0	0	0	0	0	0
A0A0A0MSQ3;Q96PU4-2;Q96PU4	A0A0A0MSQ3;Q96PU4-2;Q96PU4	1;1;1	1;1;1	1;1;1	E3 ubiquitin-protein ligase UHRF2	UHRF2	12.741	112	112;503;802	1	-2	NaN	NaN	NaN	NaN	NaN	NaN	NaN	NaN	NaN	NaN	NaN	NaN	NaN	NaN	NaN	0	0	0	0	0	0	0	0	0	0	0	0	0	0	0
A0A0A0MSS2;Q3ZCN5	A0A0A0MSS2;Q3ZCN5	1;1	1;1	1;1	Otogelin-like protein	OTOGL	263.53	2344	2344;2332	0.029364	0.88613	NaN	NaN	NaN	NaN	NaN	NaN	NaN	NaN	NaN	NaN	NaN	NaN	NaN	NaN	NaN	0	0	0	0	0	0	0	0	0	0	0	0	0	0	0
A0A0A0MSV6;D6R934;P02746	A0A0A0MSV6;D6R934;P02746	1;1;1	1;1;1	1;1;1	Complement C1q subcomponent subunit B	C1QB	24.03	228	228;251;253	0.010225	1.2188	NaN	NaN	NaN	NaN	NaN	NaN	NaN	NaN	NaN	NaN	NaN	NaN	NaN	NaN	NaN	4182100	344740	3837400	4182100	344740	3837400	0	0	0	0	0	0	0	0	0
B7ZAV2;H0Y837;A0A0A0MSW3;P35658-2;P35658-4;P35658;P35658-3;P35658-5	B7ZAV2;H0Y837;A0A0A0MSW3;P35658-2;P35658-4;P35658;P35658-3;P35658-5	1;1;1;1;1;1;1;1	1;1;1;1;1;1;1;1	1;1;1;1;1;1;1;1	Nuclear pore complex protein Nup214	NUP214	87.972	916	916;967;1519;2079;2080;2090;2091;2093	1	-2	NaN	NaN	NaN	NaN	NaN	NaN	NaN	NaN	NaN	NaN	NaN	NaN	NaN	NaN	NaN	0	0	0	0	0	0	0	0	0	0	0	0	0	0	0
B3KYB6;B3KYB7;A0A0A0MSW4;P48739;P48739-2;P48739-3	B3KYB6;B3KYB7;A0A0A0MSW4;P48739;P48739-2;P48739-3	1;1;1;1;1;1	1;1;1;1;1;1	1;1;1;1;1;1	Phosphatidylinositol transfer protein beta isoform	PITPNB	13.781	120	120;167;271;271;272;273	0.039106	0.74377	NaN	NaN	NaN	NaN	NaN	NaN	NaN	NaN	NaN	NaN	NaN	NaN	NaN	NaN	NaN	850020	850020	0	0	0	0	0	0	0	0	0	0	850020	850020	0
H7BZR5;A0A0A0MSY6	H7BZR5;A0A0A0MSY6	1;1	1;1	1;1	Dynein regulatory complex protein 11	IQCA1	63.482	536	536;830	1	-2	NaN	NaN	NaN	NaN	NaN	NaN	NaN	NaN	NaN	NaN	NaN	NaN	NaN	NaN	NaN	0	0	0	0	0	0	0	0	0	0	0	0	0	0	0
A0A0A0MT16;Q86UQ4;Q86UQ4-4	A0A0A0MT16;Q86UQ4;Q86UQ4-4	1;1;1	1;1;1	1;1;1	ATP-binding cassette sub-family A member 13	ABCA13	576.15	5058	5058;5058;5059	0.0024038	1.7519	NaN	NaN	NaN	NaN	NaN	NaN	NaN	NaN	NaN	NaN	NaN	NaN	NaN	NaN	NaN	0	0	0	0	0	0	0	0	0	0	0	0	0	0	0
K4DIA1;A0A0A0MT39;E9PHB6;H9KVD2;Q14524-5;Q14524-3;Q14524-2;Q14524-4;Q14524	K4DIA1;A0A0A0MT39;E9PHB6;H9KVD2;Q14524-5;Q14524-3;Q14524-2;Q14524-4;Q14524	1;1;1;1;1;1;1;1;1	1;1;1;1;1;1;1;1;1	1;1;1;1;1;1;1;1;1	Sodium channel protein;Sodium channel protein type 5 subunit alpha	SCN5A	221.3	1962	1962;1962;1983;2016;1962;1983;2015;2016;2016	0.0026667	2.1845	NaN	NaN	NaN	NaN	NaN	NaN	NaN	NaN	NaN	NaN	NaN	NaN	NaN	NaN	NaN	0	0	0	0	0	0	0	0	0	0	0	0	0	0	0
H3BUD4;A0A0A0MT40;Q15111-2;Q15111	H3BUD4;A0A0A0MT40;Q15111-2;Q15111	1;1;1;1	1;1;1;1	1;1;1;1	Phosphoinositide phospholipase C;Inactive phospholipase C-like protein 1	PLCL1	114.69	1012	1012;1018;997;1095	1	-2	NaN	NaN	NaN	NaN	NaN	NaN	NaN	NaN	NaN	NaN	NaN	NaN	NaN	NaN	NaN	3554900	3554900	0	0	0	0	3554900	3554900	0	0	0	0	0	0	0
A0A0A0MT60;Q5T1M5-2;Q5T1M5	A0A0A0MT60;Q5T1M5-2;Q5T1M5	1;1;1	1;1;1	1;1;1	Peptidyl-prolyl cis-trans isomerase;FK506-binding protein 15	FKBP15	136.27	1244	1244;1209;1219	1	-2	NaN	NaN	NaN	NaN	NaN	NaN	NaN	NaN	NaN	NaN	NaN	NaN	NaN	NaN	NaN	0	0	0	0	0	0	0	0	0	0	0	0	0	0	0
A0A0A0MTR7;A0A0A0MTC1;Q63HN8;Q63HN8-4	A0A0A0MTR7;A0A0A0MTC1;Q63HN8;Q63HN8-4	1;1;1;1	1;1;1;1	1;1;1;1	E3 ubiquitin-protein ligase RNF213	RNF213	591.4	5207	5207;5256;5207;5256	1	-2	NaN	NaN	NaN	NaN	NaN	NaN	NaN	NaN	NaN	NaN	NaN	NaN	NaN	NaN	NaN	0	0	0	0	0	0	0	0	0	0	0	0	0	0	0
A0A0A0MTD2;Q5TDP6-3;Q5TDP6-2;Q5TDP6	A0A0A0MTD2;Q5TDP6-3;Q5TDP6-2;Q5TDP6	1;1;1;1	1;1;1;1	1;1;1;1	Lengsin	LGSN	21.895	191	191;118;208;509	1	-2	NaN	NaN	NaN	NaN	NaN	NaN	NaN	NaN	NaN	NaN	NaN	NaN	NaN	NaN	NaN	0	0	0	0	0	0	0	0	0	0	0	0	0	0	0
B8ZWD1;A0A0A0MTI5;P07108;P07108-3;P07108-2;P07108-4;P07108-5	B8ZWD1;A0A0A0MTI5;P07108;P07108-3;P07108-2;P07108-4;P07108-5	1;1;1;1;1;1;1	1;1;1;1;1;1;1	1;1;1;1;1;1;1	Acyl-CoA-binding protein	DBI	11.15	97	97;143;87;88;104;129;148	0.0023753	1.7139	NaN	NaN	NaN	NaN	NaN	NaN	NaN	NaN	NaN	NaN	NaN	NaN	NaN	NaN	NaN	7111500	6630300	481270	0	0	0	0	0	0	0	0	0	7111500	6630300	481270
A0A0A0MTM4	A0A0A0MTM4	1	1	1	Zinc finger protein 793	ZNF793	34.421	305	305	1	-2	NaN	NaN	NaN	NaN	NaN	NaN	NaN	NaN	NaN	NaN	NaN	NaN	NaN	NaN	NaN	0	0	0	0	0	0	0	0	0	0	0	0	0	0	0
Q5T2B5;A0A0A0MTN0;Q13617;Q13617-2	Q5T2B5;A0A0A0MTN0;Q13617;Q13617-2	1;1;1;1	1;1;1;1	1;1;1;1	Cullin-2	CUL2	82.358	706	706;758;745;764	1	-2	NaN	NaN	NaN	NaN	NaN	NaN	NaN	NaN	NaN	NaN	NaN	NaN	NaN	NaN	NaN	0	0	0	0	0	0	0	0	0	0	0	0	0	0	0
A0A0B4J1U6	A0A0B4J1U6	1	1	1	T cell receptor beta variable 9	TRBV9	12.608	114	114	1	-2	NaN	NaN	NaN	NaN	NaN	NaN	NaN	NaN	NaN	NaN	NaN	NaN	NaN	NaN	NaN	0	0	0	0	0	0	0	0	0	0	0	0	0	0	0
A0A0B4J1X8	A0A0B4J1X8	2	1	1		IGHV3-43	13.077	118	118	0.0032895	3.3326	NaN	NaN	NaN	NaN	NaN	NaN	NaN	NaN	NaN	NaN	NaN	NaN	NaN	NaN	NaN	0	0	0	0	0	0	0	0	0	0	0	0	0	0	0
A0A0B4J1Y9	A0A0B4J1Y9	4	2	2		IGHV3-72	13.203	119	119	0.0085288	1.3079	NaN	NaN	NaN	NaN	NaN	NaN	NaN	NaN	NaN	NaN	NaN	NaN	NaN	NaN	NaN	2087300	418040	1669300	2087300	418040	1669300	0	0	0	0	0	0	0	0	0
F8VSH2;A0A0B4J253;Q8N394	F8VSH2;A0A0B4J253;Q8N394	1;1;1	1;1;1	1;1;1	Transmembrane and TPR repeat-containing protein 2	TMTC2	71.423	637	637;830;836	1	-2	NaN	NaN	NaN	NaN	NaN	NaN	NaN	NaN	NaN	NaN	NaN	NaN	NaN	NaN	NaN	0	0	0	0	0	0	0	0	0	0	0	0	0	0	0
A0A0B4J2A0;Q9UHJ6	A0A0B4J2A0;Q9UHJ6	1;1	1;1	1;1	Sedoheptulokinase	TRPV1;SHPK	51.504	478	478;478	1	-2	NaN	NaN	NaN	NaN	NaN	NaN	NaN	NaN	NaN	NaN	NaN	NaN	NaN	NaN	NaN	0	0	0	0	0	0	0	0	0	0	0	0	0	0	0
S4R460;A0A0B4J2B5	S4R460;A0A0B4J2B5	2;2	1;1	1;1		IGHV3OR16-9	10.429	96	96;98	0	79.931	NaN	NaN	NaN	NaN	NaN	NaN	NaN	NaN	NaN	NaN	NaN	NaN	NaN	NaN	NaN	0	0	0	0	0	0	0	0	0	0	0	0	0	0	0
P0DP09;A0A0B4J2D9	P0DP09;A0A0B4J2D9	2;2	1;1	1;1		IGKV1D-13	12.569	117	117;117	0.0099206	1.1765	NaN	NaN	NaN	NaN	NaN	NaN	NaN	NaN	NaN	NaN	NaN	NaN	NaN	NaN	NaN	7078800	1394400	5684400	0	0	0	0	0	0	7078800	1394400	5684400	0	0	0
A0A0B4J2H0;P01742	A0A0B4J2H0;P01742	1;1	1;1	1;1	Ig heavy chain V-I region EU	IGHV1-69-2	12.66	117	117;117	0.0028818	2.5979	NaN	NaN	NaN	NaN	NaN	NaN	NaN	NaN	NaN	NaN	NaN	NaN	NaN	NaN	NaN	22979000	1195500	21784000	22979000	1195500	21784000	0	0	0	0	0	0	0	0	0
A0A140T9N0;A0A140T9A1;A0A140T9W8;A2AAS7;A0A140T9X7;A0A0G2JI07;A0A140T9I7;H0YIS1;A0A140TA54;Q4VXY6;A0A140T9N1;A0A140TA43;A0A0G2JL35;A0A0C4DFS1;P13942-9;P13942-8;P13942-6;P13942-7;P13942-4;P13942-5;P13942-2;P13942-3;P13942	A0A140T9N0;A0A140T9A1;A0A140T9W8;A2AAS7;A0A140T9X7;A0A0G2JI07;A0A140T9I7;H0YIS1;A0A140TA54;Q4VXY6;A0A140T9N1;A0A140TA43;A0A0G2JL35;A0A0C4DFS1;P13942-9;P13942-8;P13942-6;P13942-7;P13942-4;P13942-5;P13942-2;P13942-3;P13942	1;1;1;1;1;1;1;1;1;1;1;1;1;1;1;1;1;1;1;1;1;1;1	1;1;1;1;1;1;1;1;1;1;1;1;1;1;1;1;1;1;1;1;1;1;1	1;1;1;1;1;1;1;1;1;1;1;1;1;1;1;1;1;1;1;1;1;1;1	Collagen alpha-2(XI) chain	COL11A2	28.944	263	263;290;597;624;624;624;1623;1629;1629;1650;1650;1736;1736;1736;290;1629;1650;1655;1676;1689;1710;1715;1736	1	-2	NaN	NaN	NaN	NaN	NaN	NaN	NaN	NaN	NaN	NaN	NaN	NaN	NaN	NaN	NaN	0	0	0	0	0	0	0	0	0	0	0	0	0	0	0
F5H3C5;A0A0C4DG56;F5H4R2;F5GYZ5;A0A0C4DFU2;P04179-3;P04179-4;P04179;G8JLJ2;G5E9P6;F5GXZ9;A0A0C4DFU1;P04179-2	F5H3C5;A0A0C4DG56;F5H4R2;F5GYZ5;A0A0C4DFU2;P04179-3;P04179-4;P04179;G8JLJ2;G5E9P6;F5GXZ9;A0A0C4DFU1;P04179-2	2;2;2;2;2;2;2;2;1;1;1;1;1	2;2;2;2;2;2;2;2;1;1;1;1;1	2;2;2;2;2;2;2;2;1;1;1;1;1	Superoxide dismutase;Superoxide dismutase [Mn], mitochondrial	SOD2	12.13	111	111;162;183;190;222;162;176;222;61;140;141;183;183	0.0030211	2.8886	NaN	NaN	NaN	NaN	NaN	NaN	NaN	NaN	NaN	NaN	NaN	NaN	NaN	NaN	NaN	12248000	11449000	799350	0	0	0	0	0	0	0	0	0	12248000	11449000	799350
C9JCA9;B8ZZ38;A0A0C4DG06;P42704	C9JCA9;B8ZZ38;A0A0C4DG06;P42704	1;1;1;1	1;1;1;1	1;1;1;1	Leucine-rich PPR motif-containing protein, mitochondrial	LRPPRC	40.126	359	359;504;531;1394	1	-2	NaN	NaN	NaN	NaN	NaN	NaN	NaN	NaN	NaN	NaN	NaN	NaN	NaN	NaN	NaN	0	0	0	0	0	0	0	0	0	0	0	0	0	0	0
F8WD59;C9J9K3;A0A0C4DG17;P08865	F8WD59;C9J9K3;A0A0C4DG17;P08865	1;1;1;1	1;1;1;1	1;1;1;1	40S ribosomal protein SA	RPSA	12.647	116	116;263;300;295	0.002584	2.0506	NaN	NaN	NaN	NaN	NaN	NaN	NaN	NaN	NaN	NaN	NaN	NaN	NaN	NaN	NaN	0	0	0	0	0	0	0	0	0	0	0	0	0	0	0
F5GXQ8;E7ENN3;A0A0C4DG40;Q8NF91-5;Q8NF91-6;Q8NF91-10;Q8NF91-7;Q8NF91-4;Q8NF91	F5GXQ8;E7ENN3;A0A0C4DG40;Q8NF91-5;Q8NF91-6;Q8NF91-10;Q8NF91-7;Q8NF91-4;Q8NF91	1;1;1;1;1;1;1;1;1	1;1;1;1;1;1;1;1;1	1;1;1;1;1;1;1;1;1	Nesprin-1	SYNE1	166.12	1433	1433;8392;8749;1443;1725;3032;5580;8749;8797	1	-2	NaN	NaN	NaN	NaN	NaN	NaN	NaN	NaN	NaN	NaN	NaN	NaN	NaN	NaN	NaN	0	0	0	0	0	0	0	0	0	0	0	0	0	0	0
A0A0C4DG47;C9JAG2;P15036	A0A0C4DG47;C9JAG2;P15036	1;1;1	1;1;1	1;1;1	Protein C-ets-2	ETS2	19.085	168	168;270;469	1	-2	NaN	NaN	NaN	NaN	NaN	NaN	NaN	NaN	NaN	NaN	NaN	NaN	NaN	NaN	NaN	0	0	0	0	0	0	0	0	0	0	0	0	0	0	0
E9PFG0;A0A0C4DG85;P40394;P40394-2	E9PFG0;A0A0C4DG85;P40394;P40394-2	2;2;2;2	2;2;2;2	2;2;2;2	Alcohol dehydrogenase class 4 mu/sigma chain	ADH7	33.746	317	317;374;386;394	0.024345	1.1008	NaN	NaN	NaN	NaN	NaN	NaN	NaN	NaN	NaN	NaN	NaN	NaN	NaN	NaN	NaN	6417400	5138800	1278600	0	0	0	6417400	5138800	1278600	0	0	0	0	0	0
A0A0C4DGC1;O95715	A0A0C4DGC1;O95715	1;1	1;1	1;1	C-X-C motif chemokine 14	CXCL14	11.772	99	99;111	1	-2	NaN	NaN	NaN	NaN	NaN	NaN	NaN	NaN	NaN	NaN	NaN	NaN	NaN	NaN	NaN	0	0	0	0	0	0	0	0	0	0	0	0	0	0	0
A0A0C4DGF7;Q6UXC1-3;Q6UXC1-2;Q6UXC1	A0A0C4DGF7;Q6UXC1-3;Q6UXC1-2;Q6UXC1	1;1;1;1	1;1;1;1	1;1;1;1	Apical endosomal glycoprotein	MAMDC4	26.187	236	236;960;1137;1216	1	-2	NaN	NaN	NaN	NaN	NaN	NaN	NaN	NaN	NaN	NaN	NaN	NaN	NaN	NaN	NaN	0	0	0	0	0	0	0	0	0	0	0	0	0	0	0
A0A0C4DGG0;Q8IYM0-2;Q8IYM0	A0A0C4DGG0;Q8IYM0-2;Q8IYM0	1;1;1	1;1;1	1;1;1	Protein FAM186B	FAM186B	59.606	506	506;781;893	0.038576	0.78938	NaN	NaN	NaN	NaN	NaN	NaN	NaN	NaN	NaN	NaN	NaN	NaN	NaN	NaN	NaN	0	0	0	0	0	0	0	0	0	0	0	0	0	0	0
G3V3Y6;G3V5D9;A0A0C4DGK8;G3V5M0;G3V359;G3V3C7;G3V5Q1;G3V3M6;P27695	G3V3Y6;G3V5D9;A0A0C4DGK8;G3V5M0;G3V359;G3V3C7;G3V5Q1;G3V3M6;P27695	1;1;1;1;1;1;1;1;1	1;1;1;1;1;1;1;1;1	1;1;1;1;1;1;1;1;1	DNA-(apurinic or apyrimidinic site) lyase;DNA-(apurinic or apyrimidinic site) lyase, mitochondrial	APEX1	4.3938	41	41;107;146;162;172;174;242;263;318	0	4.089	NaN	NaN	NaN	NaN	NaN	NaN	NaN	NaN	NaN	NaN	NaN	NaN	NaN	NaN	NaN	0	0	0	0	0	0	0	0	0	0	0	0	0	0	0
J3QLH1;J3QRU8;A0A0C4DGN6;Q9Y2X7;Q9Y2X7-3	J3QLH1;J3QRU8;A0A0C4DGN6;Q9Y2X7;Q9Y2X7-3	1;1;1;1;1	1;1;1;1;1	1;1;1;1;1	ARF GTPase-activating protein GIT1	GIT1	25.736	228	228;694;747;761;770	0.0096339	1.1427	NaN	NaN	NaN	NaN	NaN	NaN	NaN	NaN	NaN	NaN	NaN	NaN	NaN	NaN	NaN	0	0	0	0	0	0	0	0	0	0	0	0	0	0	0
A0A0C4DGS2;Q9Y215-3;Q9Y215-2;Q9Y215-5;Q9Y215-4;Q9Y215	A0A0C4DGS2;Q9Y215-3;Q9Y215-2;Q9Y215-5;Q9Y215-4;Q9Y215	1;1;1;1;1;1	1;1;1;1;1;1	1;1;1;1;1;1	Acetylcholinesterase collagenic tail peptide	COLQ	47.881	456	456;421;445;446;451;455	1	-2	NaN	NaN	NaN	NaN	NaN	NaN	NaN	NaN	NaN	NaN	NaN	NaN	NaN	NaN	NaN	0	0	0	0	0	0	0	0	0	0	0	0	0	0	0
A0A0C4DGU8;Q5XUX0-2;Q5XUX0	A0A0C4DGU8;Q5XUX0-2;Q5XUX0	1;1;1	1;1;1	1;1;1	F-box only protein 31	FBXO31	41.734	367	367;431;539	1	-2	NaN	NaN	NaN	NaN	NaN	NaN	NaN	NaN	NaN	NaN	NaN	NaN	NaN	NaN	NaN	0	0	0	0	0	0	0	0	0	0	0	0	0	0	0
A0A0C4DGW1;Q8WZ64	A0A0C4DGW1;Q8WZ64	1;1	1;1	1;1	Arf-GAP with Rho-GAP domain, ANK repeat and PH domain-containing protein 2	ARAP2	98.663	863	863;1704	1	-2	NaN	NaN	NaN	NaN	NaN	NaN	NaN	NaN	NaN	NaN	NaN	NaN	NaN	NaN	NaN	0	0	0	0	0	0	0	0	0	0	0	0	0	0	0
A0A0C4DGX4;Q13616	A0A0C4DGX4;Q13616	1;1	1;1	1;1	Cullin-1	CUL1	87.387	752	752;776	1	-2	NaN	NaN	NaN	NaN	NaN	NaN	NaN	NaN	NaN	NaN	NaN	NaN	NaN	NaN	NaN	0	0	0	0	0	0	0	0	0	0	0	0	0	0	0
A0A0C4DH07;Q8N2S1-3;Q8N2S1	A0A0C4DH07;Q8N2S1-3;Q8N2S1	1;1;1	1;1;1	1;1;1	Latent-transforming growth factor beta-binding protein 4	LTBP4	169.46	1587	1587;1587;1624	1	-2	NaN	NaN	NaN	NaN	NaN	NaN	NaN	NaN	NaN	NaN	NaN	NaN	NaN	NaN	NaN	0	0	0	0	0	0	0	0	0	0	0	0	0	0	0
A0A0C4DH65;A5PL33-3;A5PL33-2;A5PL33	A0A0C4DH65;A5PL33-3;A5PL33-2;A5PL33	1;1;1;1	1;1;1;1	1;1;1;1	Protein KRBA1	KRBA1	111.74	1064	1064;969;1029;1030	0.039326	0.74609	NaN	NaN	NaN	NaN	NaN	NaN	NaN	NaN	NaN	NaN	NaN	NaN	NaN	NaN	NaN	0	0	0	0	0	0	0	0	0	0	0	0	0	0	0
Q14168-4;A0A0C4DH75	Q14168-4;A0A0C4DH75	1;1	1;1	1;1	MAGUK p55 subfamily member 2	MPP2	66.802	597	597;597	1	-2	NaN	NaN	NaN	NaN	NaN	NaN	NaN	NaN	NaN	NaN	NaN	NaN	NaN	NaN	NaN	0	0	0	0	0	0	0	0	0	0	0	0	0	0	0
C9J840;E7EX83;A0A0D9SG62;H7C0P6;E7ENQ1;G3XAA2;H7C360;G5E948;E7EN19;A0A0D9SEY1;O95819-4;O95819-2;O95819;O95819-5;O95819-6;O95819-3	C9J840;E7EX83;A0A0D9SG62;H7C0P6;E7ENQ1;G3XAA2;H7C360;G5E948;E7EN19;A0A0D9SEY1;O95819-4;O95819-2;O95819;O95819-5;O95819-6;O95819-3	1;1;1;1;1;1;1;1;1;1;1;1;1;1;1;1	1;1;1;1;1;1;1;1;1;1;1;1;1;1;1;1	1;1;1;1;1;1;1;1;1;1;1;1;1;1;1;1	Mitogen-activated protein kinase kinase kinase kinase 4	MAP4K4	113.56	987	987;1038;1044;1056;1154;1165;1170;1235;1272;1320;1165;1211;1239;1242;1273;1319	1	-2	NaN	NaN	NaN	NaN	NaN	NaN	NaN	NaN	NaN	NaN	NaN	NaN	NaN	NaN	NaN	0	0	0	0	0	0	0	0	0	0	0	0	0	0	0
A0A0D9SFB3;A0A0D9SG12;A0A0D9SF53;O00571-2;O15523-2;O15523;O00571	A0A0D9SFB3;A0A0D9SG12;A0A0D9SF53;O00571-2;O15523-2;O15523;O00571	1;1;1;1;1;1;1	1;1;1;1;1;1;1	1;1;1;1;1;1;1	ATP-dependent RNA helicase DDX3X;ATP-dependent RNA helicase DDX3Y	DDX3X;DDX3Y	70.839	640	640;647;733;646;657;660;662	1	-2	NaN	NaN	NaN	NaN	NaN	NaN	NaN	NaN	NaN	NaN	NaN	NaN	NaN	NaN	NaN	0	0	0	0	0	0	0	0	0	0	0	0	0	0	0
A0A0D9SF60;Q99569-2;Q99569	A0A0D9SF60;Q99569-2;Q99569	1;1;1	1;1;1	1;1;1	Plakophilin-4	PKP4	133.97	1208	1208;1149;1192	1	-2	NaN	NaN	NaN	NaN	NaN	NaN	NaN	NaN	NaN	NaN	NaN	NaN	NaN	NaN	NaN	0	0	0	0	0	0	0	0	0	0	0	0	0	0	0
A0A0D9SFK2;Q92614-5;Q92614-2;Q92614-3;Q92614-4;Q92614	A0A0D9SFK2;Q92614-5;Q92614-2;Q92614-3;Q92614-4;Q92614	1;1;1;1;1;1	1;1;1;1;1;1	1;1;1;1;1;1	Unconventional myosin-XVIIIa	MYO18A	231.1	2038	2038;1581;1723;2002;2039;2054	1	-2	NaN	NaN	NaN	NaN	NaN	NaN	NaN	NaN	NaN	NaN	NaN	NaN	NaN	NaN	NaN	0	0	0	0	0	0	0	0	0	0	0	0	0	0	0
B0ZBF6;A0A0D9SFL9;P08235-4;P08235;P08235-3	B0ZBF6;A0A0D9SFL9;P08235-4;P08235;P08235-3	1;1;1;1;1	1;1;1;1;1	1;1;1;1;1	Mineralocorticoid receptor	NR3C2	107.08	984	984;988;867;984;988	1	-2	NaN	NaN	NaN	NaN	NaN	NaN	NaN	NaN	NaN	NaN	NaN	NaN	NaN	NaN	NaN	0	0	0	0	0	0	0	0	0	0	0	0	0	0	0
E9PFG7;A0A0D9SFS3;E9PDF2;E9PCR7;Q02218-2;Q02218	E9PFG7;A0A0D9SFS3;E9PDF2;E9PCR7;Q02218-2;Q02218	1;1;1;1;1;1	1;1;1;1;1;1	1;1;1;1;1;1	2-oxoglutarate dehydrogenase, mitochondrial	OGDH	99.015	873	873;1001;1034;1038;1019;1023	1	-2	NaN	NaN	NaN	NaN	NaN	NaN	NaN	NaN	NaN	NaN	NaN	NaN	NaN	NaN	NaN	0	0	0	0	0	0	0	0	0	0	0	0	0	0	0
A0A0D9SG37;A0A0D9SG83;H3BTG2;H3BTG2-2	A0A0D9SG37;A0A0D9SG83;H3BTG2;H3BTG2-2	1;1;1;1	1;1;1;1	1;1;1;1	Uncharacterized protein C1orf234	C1orf234	14.077	121	121;147;121;134	1	-2	NaN	NaN	NaN	NaN	NaN	NaN	NaN	NaN	NaN	NaN	NaN	NaN	NaN	NaN	NaN	0	0	0	0	0	0	0	0	0	0	0	0	0	0	0
A0A0G2JL23;A0A0G2JJW2;A0A0G2JKB6;A0A0G2JID9;A0A0G2JJF5;A0A0G2JL37;A0A0G2JL65	A0A0G2JL23;A0A0G2JJW2;A0A0G2JKB6;A0A0G2JID9;A0A0G2JJF5;A0A0G2JL37;A0A0G2JL65	1;1;1;1;1;1;1	1;1;1;1;1;1;1	1;1;1;1;1;1;1	Advanced glycosylation end product-specific receptor	AGER	14.047	128	128;233;234;342;347;363;420	1	-2	NaN	NaN	NaN	NaN	NaN	NaN	NaN	NaN	NaN	NaN	NaN	NaN	NaN	NaN	NaN	0	0	0	0	0	0	0	0	0	0	0	0	0	0	0
A0A0G2JL76;Q53GD3-2;Q53GD3-3;Q53GD3-4;Q53GD3	A0A0G2JL76;Q53GD3-2;Q53GD3-3;Q53GD3-4;Q53GD3	1;1;1;1;1	1;1;1;1;1	1;1;1;1;1	Choline transporter-like protein 4	SLC44A4	70.743	634	634;288;634;668;710	1	-2	NaN	NaN	NaN	NaN	NaN	NaN	NaN	NaN	NaN	NaN	NaN	NaN	NaN	NaN	NaN	0	0	0	0	0	0	0	0	0	0	0	0	0	0	0
C9K0U8;A0A0G2JLD8;E7EUY5;Q04837	C9K0U8;A0A0G2JLD8;E7EUY5;Q04837	1;1;1;1	1;1;1;1	1;1;1;1	Single-stranded DNA-binding protein, mitochondrial	SSBP1	14.131	121	121;134;135;148	1	-2	NaN	NaN	NaN	NaN	NaN	NaN	NaN	NaN	NaN	NaN	NaN	NaN	NaN	NaN	NaN	0	0	0	0	0	0	0	0	0	0	0	0	0	0	0
B0L653;B0L652;B0L651;A0A0G2JPC4;A0A0G2JN68;Q8NHK3;Q8N109	B0L653;B0L652;B0L651;A0A0G2JPC4;A0A0G2JN68;Q8NHK3;Q8N109	1;1;1;1;1;1;1	1;1;1;1;1;1;1	1;1;1;1;1;1;1	Killer cell immunoglobulin-like receptor 2DL5B;Killer cell immunoglobulin-like receptor 2DL5A	KIR2DL5B;KIR2DL5A	40.664	375	375;375;375;375;375;375;375	1	-2	NaN	NaN	NaN	NaN	NaN	NaN	NaN	NaN	NaN	NaN	NaN	NaN	NaN	NaN	NaN	0	0	0	0	0	0	0	0	0	0	0	0	0	0	0
A0A0J9YWU2;A0A0G2JPZ6;Q9H3Q3	A0A0J9YWU2;A0A0G2JPZ6;Q9H3Q3	1;1;1	1;1;1	1;1;1	Galactose-3-O-sulfotransferase 2	GAL3ST2	45.161	389	389;389;398	1	-2	NaN	NaN	NaN	NaN	NaN	NaN	NaN	NaN	NaN	NaN	NaN	NaN	NaN	NaN	NaN	0	0	0	0	0	0	0	0	0	0	0	0	0	0	0
A0A0G2JR51;Q15080;Q15080-3;Q15080-2;B0QY04	A0A0G2JR51;Q15080;Q15080-3;Q15080-2;B0QY04	2;2;2;2;1	2;2;2;2;1	2;2;2;2;1	Neutrophil cytosol factor 4	NCF4	34.348	300	300;339;348;348;166	0.0066964	1.4218	NaN	NaN	NaN	NaN	NaN	NaN	NaN	NaN	NaN	NaN	NaN	NaN	NaN	NaN	NaN	2735300	674220	2061000	2735300	674220	2061000	0	0	0	0	0	0	0	0	0
A0A0J9YYJ7;A0A0J9YW50;A0A0J9YY01	A0A0J9YYJ7;A0A0J9YW50;A0A0J9YY01	1;1;1	1;1;1	1;1;1	Unconventional myosin-XVB	MYO15B	79.52	760	760;1543;3064	1	-2	NaN	NaN	NaN	NaN	NaN	NaN	NaN	NaN	NaN	NaN	NaN	NaN	NaN	NaN	NaN	0	0	0	0	0	0	0	0	0	0	0	0	0	0	0
A0A0J9YWL9	A0A0J9YWL9	2	2	2	Putative testis-expressed protein 13C	TEX13C	109.8	993	993	0.038519	0.78901	NaN	NaN	NaN	NaN	NaN	NaN	NaN	NaN	NaN	NaN	NaN	NaN	NaN	NaN	NaN	0	0	0	0	0	0	0	0	0	0	0	0	0	0	0
C9JLG9;C9JDV3;A0A0J9YXL8;A0A0J9YWU3;Q04671-3;Q04671-2;Q04671	C9JLG9;C9JDV3;A0A0J9YXL8;A0A0J9YWU3;Q04671-3;Q04671-2;Q04671	2;2;2;2;2;2;2	2;2;2;2;2;2;2	2;2;2;2;2;2;2	P protein	OCA2	24.13	218	218;264;724;748;668;814;838	0.027586	0.96275	NaN	NaN	NaN	NaN	NaN	NaN	NaN	NaN	NaN	NaN	NaN	NaN	NaN	NaN	NaN	0	0	0	0	0	0	0	0	0	0	0	0	0	0	0
A0A0J9YX35	A0A0J9YX35	1	1	1	Immunoglobulin heavy variable 3-64D	IGHV3-64D	12.822	117	117	0.030945	0.88585	NaN	NaN	NaN	NaN	NaN	NaN	NaN	NaN	NaN	NaN	NaN	NaN	NaN	NaN	NaN	7381700	5539800	1841900	0	0	0	0	0	0	0	0	0	7381700	5539800	1841900
A0A0J9YY97;Q9C040;Q9C040-2	A0A0J9YY97;Q9C040;Q9C040-2	1;1;1	1;1;1	1;1;1	Tripartite motif-containing protein 2	TRIM2	12.303	114	114;744;771	1	-2	NaN	NaN	NaN	NaN	NaN	NaN	NaN	NaN	NaN	NaN	NaN	NaN	NaN	NaN	NaN	0	0	0	0	0	0	0	0	0	0	0	0	0	0	0
B1APY9;B1APY8;A0A0R4J2E6;P26378-4;P26378-2;P26378-5;P26378;P26378-3	B1APY9;B1APY8;A0A0R4J2E6;P26378-4;P26378-2;P26378-5;P26378;P26378-3	1;1;1;1;1;1;1;1	1;1;1;1;1;1;1;1	1;1;1;1;1;1;1;1	ELAV-like protein;ELAV-like protein 4	ELAVL4	41.007	371	371;385;402;366;366;369;380;383	1	-2	NaN	NaN	NaN	NaN	NaN	NaN	NaN	NaN	NaN	NaN	NaN	NaN	NaN	NaN	NaN	0	0	0	0	0	0	0	0	0	0	0	0	0	0	0
E3W994;J3KR49;A0A0U1RQI6;E7ERI8;E7EW49;O75122;O75122-3	E3W994;J3KR49;A0A0U1RQI6;E7ERI8;E7EW49;O75122;O75122-3	1;1;1;1;1;1;1	1;1;1;1;1;1;1	1;1;1;1;1;1;1	CLIP-associating protein 2	CLASP2	138.86	1273	1273;1293;1304;1513;1514;1294;1515	1	-2	NaN	NaN	NaN	NaN	NaN	NaN	NaN	NaN	NaN	NaN	NaN	NaN	NaN	NaN	NaN	0	0	0	0	0	0	0	0	0	0	0	0	0	0	0
A0A0U1RQW3;A0A0U1RQJ8;Q8WXE1-5;Q8WXE1-3;Q8WXE1-2;Q8WXE1	A0A0U1RQW3;A0A0U1RQJ8;Q8WXE1-5;Q8WXE1-3;Q8WXE1-2;Q8WXE1	1;1;1;1;1;1	1;1;1;1;1;1	1;1;1;1;1;1	ATR-interacting protein	ATRIP	50.303	464	464;604;664;698;764;791	1	-2	NaN	NaN	NaN	NaN	NaN	NaN	NaN	NaN	NaN	NaN	NaN	NaN	NaN	NaN	NaN	0	0	0	0	0	0	0	0	0	0	0	0	0	0	0
A0A0U1RQQ1;Q5VZK9-2;Q5VZK9	A0A0U1RQQ1;Q5VZK9-2;Q5VZK9	1;1;1	1;1;1	1;1;1	Leucine-rich repeat-containing protein 16A	LRRC16A	102.6	932	932;1326;1371	1	-2	NaN	NaN	NaN	NaN	NaN	NaN	NaN	NaN	NaN	NaN	NaN	NaN	NaN	NaN	NaN	0	0	0	0	0	0	0	0	0	0	0	0	0	0	0
A0A0U1RR22;Q9UNF0-2;Q9UNF0	A0A0U1RR22;Q9UNF0-2;Q9UNF0	1;1;1	1;1;1	1;1;1	Protein kinase C and casein kinase substrate in neurons protein 2	PACSIN2	51.828	451	451;445;486	1	-2	NaN	NaN	NaN	NaN	NaN	NaN	NaN	NaN	NaN	NaN	NaN	NaN	NaN	NaN	NaN	0	0	0	0	0	0	0	0	0	0	0	0	0	0	0
A0A0U1RRD0;G5E9L9;A0A0U1RR70;Q8N568-2;Q8N568;Q8N568-3	A0A0U1RRD0;G5E9L9;A0A0U1RR70;Q8N568-2;Q8N568;Q8N568-3	1;1;1;1;1;1	1;1;1;1;1;1	1;1;1;1;1;1	Serine/threonine-protein kinase DCLK2	DCLK2	8.7445	78	78;695;716;765;766;783	0.0095602	1.1285	NaN	NaN	NaN	NaN	NaN	NaN	NaN	NaN	NaN	NaN	NaN	NaN	NaN	NaN	NaN	0	0	0	0	0	0	0	0	0	0	0	0	0	0	0
S4R3D7;S4R3V1;F6XEV2;A0A0U1RRK1;Q9BPX6-2;Q9BPX6;Q9BPX6-3	S4R3D7;S4R3V1;F6XEV2;A0A0U1RRK1;Q9BPX6-2;Q9BPX6;Q9BPX6-3	1;1;1;1;1;1;1	1;1;1;1;1;1;1	1;1;1;1;1;1;1	Calcium uptake protein 1, mitochondrial	MICU1	24.137	212	212;388;478;480;403;476;478	1	-2	NaN	NaN	NaN	NaN	NaN	NaN	NaN	NaN	NaN	NaN	NaN	NaN	NaN	NaN	NaN	0	0	0	0	0	0	0	0	0	0	0	0	0	0	0
H0YJB6;A0A0U1RRM8;H0YJ34;Q96AC1-2;Q96AC1;Q96AC1-3	H0YJB6;A0A0U1RRM8;H0YJ34;Q96AC1-2;Q96AC1;Q96AC1-3	1;1;1;1;1;1	1;1;1;1;1;1	1;1;1;1;1;1	Fermitin family homolog 2	FERMT2	15.478	133	133;545;640;633;680;687	1	-2	NaN	NaN	NaN	NaN	NaN	NaN	NaN	NaN	NaN	NaN	NaN	NaN	NaN	NaN	NaN	2559600	2559600	0	0	0	0	2559600	2559600	0	0	0	0	0	0	0
A0A182DWE8;A0A140T8X2;Q6ZTR5-4;Q6ZTR5	A0A182DWE8;A0A140T8X2;Q6ZTR5-4;Q6ZTR5	1;1;1;1	1;1;1;1	1;1;1;1	Uncharacterized protein CXorf22	CXorf22	58.057	502	502;3187;1842;3102	1	-2	NaN	NaN	NaN	NaN	NaN	NaN	NaN	NaN	NaN	NaN	NaN	NaN	NaN	NaN	NaN	0	0	0	0	0	0	0	0	0	0	0	0	0	0	0
A0A140T983;Q9NU63;Q9NU63-2;Q9NU63-3	A0A140T983;Q9NU63;Q9NU63-2;Q9NU63-3	1;1;1;1	1;1;1;1	1;1;1;1	Zinc finger protein 57 homolog	ZFP57	23.945	211	211;452;516;536	1	-2	NaN	NaN	NaN	NaN	NaN	NaN	NaN	NaN	NaN	NaN	NaN	NaN	NaN	NaN	NaN	0	0	0	0	0	0	0	0	0	0	0	0	0	0	0
A0A140T9Y6;Q6R2W3	A0A140T9Y6;Q6R2W3	1;1	1;1	1;1	SCAN domain-containing protein 3	ZBED9	91.05	794	794;1325	1	-2	NaN	NaN	NaN	NaN	NaN	NaN	NaN	NaN	NaN	NaN	NaN	NaN	NaN	NaN	NaN	0	0	0	0	0	0	0	0	0	0	0	0	0	0	0
A0A140TA69;A0A140TA62;O76011	A0A140TA69;A0A140TA62;O76011	1;1;1	1;1;1	1;1;1	Keratin, type I cuticular Ha4	KRT34	49.43	436	436;436;436	1	-2	NaN	NaN	NaN	NaN	NaN	NaN	NaN	NaN	NaN	NaN	NaN	NaN	NaN	NaN	NaN	0	0	0	0	0	0	0	0	0	0	0	0	0	0	0
A0A1B0GTC2	A0A1B0GTC2	1	1	1	Collybistin	ARHGEF9	57.903	489	489	1	-2	NaN	NaN	NaN	NaN	NaN	NaN	NaN	NaN	NaN	NaN	NaN	NaN	NaN	NaN	NaN	0	0	0	0	0	0	0	0	0	0	0	0	0	0	0
A0A1B0GTG1;A8MXQ7	A0A1B0GTG1;A8MXQ7	1;1	1;1	1;1	Putative IQ motif and ankyrin repeat domain-containing protein LOC642574	IQANK1	63.561	560	560;604	1	-2	NaN	NaN	NaN	NaN	NaN	NaN	NaN	NaN	NaN	NaN	NaN	NaN	NaN	NaN	NaN	0	0	0	0	0	0	0	0	0	0	0	0	0	0	0
A0A1B0GTI1	A0A1B0GTI1	1	1	1	Coiled-coil domain-containing protein 201	CCDC201	20.621	187	187	1	-2	NaN	NaN	NaN	NaN	NaN	NaN	NaN	NaN	NaN	NaN	NaN	NaN	NaN	NaN	NaN	0	0	0	0	0	0	0	0	0	0	0	0	0	0	0
Q5VTI5;A0A1B0GUN5;Q9Y2H5	Q5VTI5;A0A1B0GUN5;Q9Y2H5	1;1;1	1;1;1	1;1;1	Pleckstrin homology domain-containing family A member 6	PLEKHA6	119.29	1068	1068;1172;1048	1	-2	NaN	NaN	NaN	NaN	NaN	NaN	NaN	NaN	NaN	NaN	NaN	NaN	NaN	NaN	NaN	0	0	0	0	0	0	0	0	0	0	0	0	0	0	0
A0A1B0GUS7	A0A1B0GUS7	1	1	1	Protein unc-13 homolog B	UNC13B	484.12	4340	4340	1	-2	NaN	NaN	NaN	NaN	NaN	NaN	NaN	NaN	NaN	NaN	NaN	NaN	NaN	NaN	NaN	0	0	0	0	0	0	0	0	0	0	0	0	0	0	0
E7ESW5;F8W9U9;A0A1B0GV73;Q5T5U3-3;Q5T5U3	E7ESW5;F8W9U9;A0A1B0GV73;Q5T5U3-3;Q5T5U3	1;1;1;1;1	1;1;1;1;1	1;1;1;1;1	Rho GTPase-activating protein 21	ARHGAP21	125.62	1131	1131;1165;1217;1164;1957	1	-2	NaN	NaN	NaN	NaN	NaN	NaN	NaN	NaN	NaN	NaN	NaN	NaN	NaN	NaN	NaN	0	0	0	0	0	0	0	0	0	0	0	0	0	0	0
A0A1B0GVK7	A0A1B0GVK7	1	1	1	Protein FAM240A	FAM240A	11.063	89	89	1	-2	NaN	NaN	NaN	NaN	NaN	NaN	NaN	NaN	NaN	NaN	NaN	NaN	NaN	NaN	NaN	0	0	0	0	0	0	0	0	0	0	0	0	0	0	0
J3QL70;E9PD91;A0A1B0GVU3;O75916-2;O75916-3;O75916-5;O75916	J3QL70;E9PD91;A0A1B0GVU3;O75916-2;O75916-3;O75916-5;O75916	1;1;1;1;1;1;1	1;1;1;1;1;1;1	1;1;1;1;1;1;1	Regulator of G-protein signaling 9	RGS9	57.387	494	494;628;674;469;484;671;674	1	-2	NaN	NaN	NaN	NaN	NaN	NaN	NaN	NaN	NaN	NaN	NaN	NaN	NaN	NaN	NaN	0	0	0	0	0	0	0	0	0	0	0	0	0	0	0
A0A1B0GW27	A0A1B0GW27	1	1	1	Very-long-chain 3-oxoacyl-CoA reductase	HSD17B12	6.3494	57	57	0.0084388	1.2909	NaN	NaN	NaN	NaN	NaN	NaN	NaN	NaN	NaN	NaN	NaN	NaN	NaN	NaN	NaN	0	0	0	0	0	0	0	0	0	0	0	0	0	0	0
A0A1B0GWA0;Q8IZM8	A0A1B0GWA0;Q8IZM8	1;1	1;1	1;1	Zinc finger protein 654	ZNF654	127.87	1128	1128;581	1	-2	NaN	NaN	NaN	NaN	NaN	NaN	NaN	NaN	NaN	NaN	NaN	NaN	NaN	NaN	NaN	0	0	0	0	0	0	0	0	0	0	0	0	0	0	0
A0A1B0GWE0;Q96N67-4;Q96N67-3;Q96N67-5;Q96N67-2;Q96N67-6;Q96N67	A0A1B0GWE0;Q96N67-4;Q96N67-3;Q96N67-5;Q96N67-2;Q96N67-6;Q96N67	1;1;1;1;1;1;1	1;1;1;1;1;1;1	1;1;1;1;1;1;1	Dedicator of cytokinesis protein 7	DOCK7	139.61	1229	1229;2098;2100;2109;2129;2131;2140	1	-2	NaN	NaN	NaN	NaN	NaN	NaN	NaN	NaN	NaN	NaN	NaN	NaN	NaN	NaN	NaN	0	0	0	0	0	0	0	0	0	0	0	0	0	0	0
A0A1B0GWK2;Q674X7	A0A1B0GWK2;Q674X7	1;1	1;1	1;1	Kazrin	KAZN	96.079	863	863;775	1	-2	NaN	NaN	NaN	NaN	NaN	NaN	NaN	NaN	NaN	NaN	NaN	NaN	NaN	NaN	NaN	0	0	0	0	0	0	0	0	0	0	0	0	0	0	0
A0A1W2PP88;A0A1W2PPP1	A0A1W2PP88;A0A1W2PPP1	1;1	1;1	1;1	Gamma-aminobutyric acid receptor subunit delta	GABRD	35.649	320	320;395	1	-2	NaN	NaN	NaN	NaN	NaN	NaN	NaN	NaN	NaN	NaN	NaN	NaN	NaN	NaN	NaN	0	0	0	0	0	0	0	0	0	0	0	0	0	0	0
A0A1W2PP99;D6RAS9;O14827	A0A1W2PP99;D6RAS9;O14827	1;1;1	1;1;1	1;1;1	Ras-specific guanine nucleotide-releasing factor 2	RASGRF2	65.363	564	564;1151;1237	1	-2	NaN	NaN	NaN	NaN	NaN	NaN	NaN	NaN	NaN	NaN	NaN	NaN	NaN	NaN	NaN	0	0	0	0	0	0	0	0	0	0	0	0	0	0	0
A0A1W2PQJ9;A0A1B0GWD4;A0A1W2PNX9;A0A1W2PRA7;A0A1W2PRJ1;A0A1W2PNY8;J3KQ16;S4R2X4;A0A0A0MRC3;A0A1W2PQ53;A0A1W2PPS2;D5MRH1;A0A1W2PS97;A0A0A0MSE6;A0A1W2PNG1;A0A1W2PNY7;A0A1W2PPH9;A0A1W2PQK5;A0A1W2PNQ3;A0A1W2PSD3;A0A1W2PQU4;A0A1W2PPQ3;A0A1W2PQ61;A0A1W2PP94;A0A1W2PNH9;H0Y382;A0A1W2PRE5;H0Y379;Q5SVK0;A0A1W2PRX6;A0A1W2PQ93;A0A1W2PP26;H0Y5Z6;B7ZMF5;A0A1W2PRG5;Q5SVJ7;A0A1W2PR56;A0A1W2PP06;A0A1W2PPY5;A0A1W2…	A0A1W2PQJ9;A0A1B0GWD4;A0A1W2PNX9;A0A1W2PRA7;A0A1W2PRJ1;A0A1W2PNY8;J3KQ16;S4R2X4;A0A0A0MRC3;A0A1W2PQ53;A0A1W2PPS2;D5MRH1;A0A1W2PS97;A0A0A0MSE6;A0A1W2PNG1;A0A1W2PNY7;A0A1W2PPH9;A0A1W2PQK5;A0A1W2PNQ3;A0A1W2PSD3;A0A1W2PQU4;A0A1W2PPQ3;A0A1W2PQ61;A0A1W2PP94;A0A1W2PNH9;H0Y382;A0A1W2PRE5;H0Y379;Q5SVK0;A0A1W2PRX6;A0A1W2PQ93;A0A1W2PP26;H0Y5Z6;B7ZMF5;A0A1W2PRG5;Q5SVJ7;A0A1W2PR56;A0A1W2PP06;A0A1W2PPY5;A0A1W2…	2;1;1;1;1;1;1;1;1;1;1;1;1;1;1;1;1;1;1;1;1;1;1;1;1;1;1;1;1;1;1;1;1;1;1;1;1;1;1;1;1;1;1;1;1;1;1;1;1;1;1;1;1;1;1;1;1;1	2;1;1;1;1;1;1;1;1;1;1;1;1;1;1;1;1;1;1;1;1;1;1;1;1;1;1;1;1;1;1;1;1;1;1;1;1;1;1;1;1;1;1;1;1;1;1;1;1;1;1;1;1;1;1;1;1;1	2;1;1;1;1;1;1;1;1;1;1;1;1;1;1;1;1;1;1;1;1;1;1;1;1;1;1;1;1;1;1;1;1;1;1;1;1;1;1;1;1;1;1;1;1;1;1;1;1;1;1;1;1;1;1;1;1;1	Calcium-activated potassium channel subunit alpha-1	KCNMA1	126.05	1119	1119;459;575;964;977;1020;1040;1043;1071;1115;1122;1128;1142;1142;1146;1161;1175;1177;1177;1178;1178;1178;1181;1181;1181;1182;1185;1192;1195;1196;1197;1198;1207;1208;1208;1209;1212;1223;1230;1230;1232;1233;1233;1234;1234;1235;1236;1238;1239;1242;1246;1288;1178;1207;1219;1236;1239;1240	0.03869	0.79319	NaN	NaN	NaN	NaN	NaN	NaN	NaN	NaN	NaN	NaN	NaN	NaN	NaN	NaN	NaN	0	0	0	0	0	0	0	0	0	0	0	0	0	0	0
A0A1W2PQQ7;A6NFK2	A0A1W2PQQ7;A6NFK2	1;1	1;1	1;1	Glutaredoxin domain-containing cysteine-rich protein 2	GRXCR2	12.909	113	113;248	1	-2	NaN	NaN	NaN	NaN	NaN	NaN	NaN	NaN	NaN	NaN	NaN	NaN	NaN	NaN	NaN	0	0	0	0	0	0	0	0	0	0	0	0	0	0	0
H3BMW6;H3BUA8;H3BNT0;A0A1W2PR14;Q9P0X4-3;Q9P0X4-2;Q9P0X4-4;Q9P0X4;O95180-2;O95180	H3BMW6;H3BUA8;H3BNT0;A0A1W2PR14;Q9P0X4-3;Q9P0X4-2;Q9P0X4-4;Q9P0X4;O95180-2;O95180	1;1;1;1;1;1;1;1;1;1	1;1;1;1;1;1;1;1;1;1	1;1;1;1;1;1;1;1;1;1	Voltage-dependent T-type calcium channel subunit alpha-1I;Voltage-dependent T-type calcium channel subunit alpha-1H	CACNA1H;CACNA1I	118.91	1078	1078;1084;1100;2340;1981;2016;2188;2223;2347;2353	0.0097847	1.1561	NaN	NaN	NaN	NaN	NaN	NaN	NaN	NaN	NaN	NaN	NaN	NaN	NaN	NaN	NaN	0	0	0	0	0	0	0	0	0	0	0	0	0	0	0
A0A1W2PS81	A0A1W2PS81	1	1	1	Golgi SNAP receptor complex member 2	GOSR2	26.502	226	226	1	-2	NaN	NaN	NaN	NaN	NaN	NaN	NaN	NaN	NaN	NaN	NaN	NaN	NaN	NaN	NaN	0	0	0	0	0	0	0	0	0	0	0	0	0	0	0
A0JP02;B4DJX4;Q9HAU0-3;Q9HAU0-5;Q9HAU0-8;Q9HAU0;Q9HAU0-2;Q9HAU0-4;Q9HAU0-6	A0JP02;B4DJX4;Q9HAU0-3;Q9HAU0-5;Q9HAU0-8;Q9HAU0;Q9HAU0-2;Q9HAU0-4;Q9HAU0-6	1;1;1;1;1;1;1;1;1	1;1;1;1;1;1;1;1;1	1;1;1;1;1;1;1;1;1	Pleckstrin homology domain-containing family A member 5	PLEKHA5	99.692	874	874;977;650;1060;1098;1116;1174;1179;1282	1	-2	NaN	NaN	NaN	NaN	NaN	NaN	NaN	NaN	NaN	NaN	NaN	NaN	NaN	NaN	NaN	0	0	0	0	0	0	0	0	0	0	0	0	0	0	0
A2A2Y4-3;A2A2Y4-5;A2A2Y4-2;A2A2Y4	A2A2Y4-3;A2A2Y4-5;A2A2Y4-2;A2A2Y4	1;1;1;1	1;1;1;1	1;1;1;1	FERM domain-containing protein 3	FRMD3	40.684	362	362;553;556;597	1	-2	NaN	NaN	NaN	NaN	NaN	NaN	NaN	NaN	NaN	NaN	NaN	NaN	NaN	NaN	NaN	0	0	0	0	0	0	0	0	0	0	0	0	0	0	0
A2A341;Q9BX26	A2A341;Q9BX26	1;1	1;1	1;1	Synaptonemal complex protein 2	SYCP2	116.53	1023	1023;1530	1	-2	NaN	NaN	NaN	NaN	NaN	NaN	NaN	NaN	NaN	NaN	NaN	NaN	NaN	NaN	NaN	5136300	5136300	0	0	0	0	0	0	0	5136300	5136300	0	0	0	0
A2PYH4	A2PYH4	1	1	1	Probable ATP-dependent DNA helicase HFM1	HFM1	162.61	1435	1435	1	-2	NaN	NaN	NaN	NaN	NaN	NaN	NaN	NaN	NaN	NaN	NaN	NaN	NaN	NaN	NaN	0	0	0	0	0	0	0	0	0	0	0	0	0	0	0
C9J4A2;C9JYK8;A2RUB1-1;A2RUB1-2;A2RUB1-5;A2RUB1	C9J4A2;C9JYK8;A2RUB1-1;A2RUB1-2;A2RUB1-5;A2RUB1	1;1;1;1;1;1	1;1;1;1;1;1	1;1;1;1;1;1	Uncharacterized protein C17orf104	C17orf104	15.014	129	129;163;659;786;825;952	1	-2	NaN	NaN	NaN	NaN	NaN	NaN	NaN	NaN	NaN	NaN	NaN	NaN	NaN	NaN	NaN	0	0	0	0	0	0	0	0	0	0	0	0	0	0	0
A2RUC4	A2RUC4	1	1	1	tRNA wybutosine-synthesizing protein 5	TYW5	36.547	315	315	1	-2	NaN	NaN	NaN	NaN	NaN	NaN	NaN	NaN	NaN	NaN	NaN	NaN	NaN	NaN	NaN	0	0	0	0	0	0	0	0	0	0	0	0	0	0	0
H0Y2M0;A2VDJ0-6;A2VDJ0-3;A2VDJ0;A2VDJ0-5	H0Y2M0;A2VDJ0-6;A2VDJ0-3;A2VDJ0;A2VDJ0-5	1;1;1;1;1	1;1;1;1;1	1;1;1;1;1	Transmembrane protein 131-like	KIAA0922	154.75	1387	1387;1462;1526;1609;1610	1	-2	NaN	NaN	NaN	NaN	NaN	NaN	NaN	NaN	NaN	NaN	NaN	NaN	NaN	NaN	NaN	0	0	0	0	0	0	0	0	0	0	0	0	0	0	0
C9J5F6;C9JNS8;A4D2P6	C9J5F6;C9JNS8;A4D2P6	1;1;1	1;1;1	1;1;1	Delphilin	GRID2IP	111.93	1020	1020;1027;1211	1	-2	NaN	NaN	NaN	NaN	NaN	NaN	NaN	NaN	NaN	NaN	NaN	NaN	NaN	NaN	NaN	0	0	0	0	0	0	0	0	0	0	0	0	0	0	0
A4QN01	A4QN01	1	1	1	Putative uncharacterized protein encoded by LINC01553	LINC01553	15.288	128	128	1	-2	NaN	NaN	NaN	NaN	NaN	NaN	NaN	NaN	NaN	NaN	NaN	NaN	NaN	NaN	NaN	0	0	0	0	0	0	0	0	0	0	0	0	0	0	0
A4UGR9-2;A4UGR9-3;A4UGR9;A4UGR9-8	A4UGR9-2;A4UGR9-3;A4UGR9;A4UGR9-8	1;1;1;1	1;1;1;1	1;1;1;1	Xin actin-binding repeat-containing protein 2	XIRP2	377.34	3327	3327;3345;3374;3549	1	-2	NaN	NaN	NaN	NaN	NaN	NaN	NaN	NaN	NaN	NaN	NaN	NaN	NaN	NaN	NaN	6175200	0	6175200	0	0	0	0	0	0	6175200	0	6175200	0	0	0
H3BU64;A5PLK6-4;A5PLK6-5;A5PLK6-3;A5PLK6-2;A5PLK6	H3BU64;A5PLK6-4;A5PLK6-5;A5PLK6-3;A5PLK6-2;A5PLK6	1;1;1;1;1;1	1;1;1;1;1;1	1;1;1;1;1;1	Regulator of G-protein signaling protein-like	RGSL1	115.11	984	984;402;472;500;599;1076	0.036624	0.85353	NaN	NaN	NaN	NaN	NaN	NaN	NaN	NaN	NaN	NaN	NaN	NaN	NaN	NaN	NaN	28912000	2105300	26807000	28912000	2105300	26807000	0	0	0	0	0	0	0	0	0
A6NC57	A6NC57	1	1	1	Ankyrin repeat domain-containing protein 62	ANKRD62	106.45	917	917	1	-2	NaN	NaN	NaN	NaN	NaN	NaN	NaN	NaN	NaN	NaN	NaN	NaN	NaN	NaN	NaN	0	0	0	0	0	0	0	0	0	0	0	0	0	0	0
A6NP74;A6NFR2;Q9BXT2	A6NP74;A6NFR2;Q9BXT2	1;1;1	1;1;1	1;1;1	Voltage-dependent calcium channel gamma subunit;Voltage-dependent calcium channel gamma-6 subunit	CACNG6	20.542	189	189;214;260	1	-2	NaN	NaN	NaN	NaN	NaN	NaN	NaN	NaN	NaN	NaN	NaN	NaN	NaN	NaN	NaN	0	0	0	0	0	0	0	0	0	0	0	0	0	0	0
A6NGY7;Q9H694-2;Q9H694	A6NGY7;Q9H694-2;Q9H694	1;1;1	1;1;1	1;1;1	Protein bicaudal C homolog 1	BICC1	53.276	506	506;880;974	1	-2	NaN	NaN	NaN	NaN	NaN	NaN	NaN	NaN	NaN	NaN	NaN	NaN	NaN	NaN	NaN	0	0	0	0	0	0	0	0	0	0	0	0	0	0	0
D6R9V6;A6NJ38;A6NHM7;Q7Z5H3-4;Q7Z5H3-3;Q7Z5H3;Q7Z5H3-5;Q7Z5H3-2	D6R9V6;A6NJ38;A6NHM7;Q7Z5H3-4;Q7Z5H3-3;Q7Z5H3;Q7Z5H3-5;Q7Z5H3-2	1;1;1;1;1;1;1;1	1;1;1;1;1;1;1;1	1;1;1;1;1;1;1;1	Rho GTPase-activating protein 22	ARHGAP22	56.669	531	531;539;589;494;608;698;704;714	0.0095785	1.1374	NaN	NaN	NaN	NaN	NaN	NaN	NaN	NaN	NaN	NaN	NaN	NaN	NaN	NaN	NaN	0	0	0	0	0	0	0	0	0	0	0	0	0	0	0
A6NHR9	A6NHR9	1	1	1	Structural maintenance of chromosomes flexible hinge domain-containing protein 1	SMCHD1	226.37	2005	2005	1	-2	NaN	NaN	NaN	NaN	NaN	NaN	NaN	NaN	NaN	NaN	NaN	NaN	NaN	NaN	NaN	0	0	0	0	0	0	0	0	0	0	0	0	0	0	0
A6NHZ5	A6NHZ5	1	1	1	Leucine-rich repeat-containing protein 14B	LRRC14B	56.757	514	514	1	-2	NaN	NaN	NaN	NaN	NaN	NaN	NaN	NaN	NaN	NaN	NaN	NaN	NaN	NaN	NaN	0	0	0	0	0	0	0	0	0	0	0	0	0	0	0
B7ZBA8;A6NI56-2;A6NI56	B7ZBA8;A6NI56-2;A6NI56	1;1;1	1;1;1	1;1;1	Coiled-coil domain-containing protein 154	CCDC154	59.448	522	522;667;674	1	-2	NaN	NaN	NaN	NaN	NaN	NaN	NaN	NaN	NaN	NaN	NaN	NaN	NaN	NaN	NaN	0	0	0	0	0	0	0	0	0	0	0	0	0	0	0
C9J155;P14598-2;A8MVU1;P14598;A6NI72	C9J155;P14598-2;A8MVU1;P14598;A6NI72	1;1;1;1;1	1;1;1;1;1	1;1;1;1;1	Neutrophil cytosol factor 1;Putative neutrophil cytosol factor 1C;Putative neutrophil cytosol factor 1B	NCF1;NCF1C;NCF1B	19.279	163	163;278;366;390;391	0.036107	0.83982	NaN	NaN	NaN	NaN	NaN	NaN	NaN	NaN	NaN	NaN	NaN	NaN	NaN	NaN	NaN	0	0	0	0	0	0	0	0	0	0	0	0	0	0	0
A6NJ08	A6NJ08	1	1	1	Putative methyl-CpG-binding domain protein 3-like 5	MBD3L5	22.976	208	208	0.030894	0.87706	NaN	NaN	NaN	NaN	NaN	NaN	NaN	NaN	NaN	NaN	NaN	NaN	NaN	NaN	NaN	3098100	1432700	1665500	0	0	0	0	0	0	0	0	0	3098100	1432700	1665500
A6NJA2;P54578-2;P54578-3;P54578	A6NJA2;P54578-2;P54578-3;P54578	1;1;1;1	1;1;1;1	1;1;1;1	Ubiquitin carboxyl-terminal hydrolase;Ubiquitin carboxyl-terminal hydrolase 14	USP14	51.086	448	448;459;483;494	0.039604	0.74868	NaN	NaN	NaN	NaN	NaN	NaN	NaN	NaN	NaN	NaN	NaN	NaN	NaN	NaN	NaN	1081700	832440	249240	0	0	0	1081700	832440	249240	0	0	0	0	0	0
A6NJZ3	A6NJZ3	1	1	1	Olfactory receptor 6C65	OR6C65	35.198	312	312	1	-2	NaN	NaN	NaN	NaN	NaN	NaN	NaN	NaN	NaN	NaN	NaN	NaN	NaN	NaN	NaN	0	0	0	0	0	0	0	0	0	0	0	0	0	0	0
A6NML8;K4DI95;C9J6U3;O60879-2;O60879-3;O60879	A6NML8;K4DI95;C9J6U3;O60879-2;O60879-3;O60879	1;1;1;1;1;1	1;1;1;1;1;1	1;1;1;1;1;1	Protein diaphanous homolog 2	DIAPH2	124.85	1096	1096;1101;1103;1096;1097;1101	1	-2	NaN	NaN	NaN	NaN	NaN	NaN	NaN	NaN	NaN	NaN	NaN	NaN	NaN	NaN	NaN	0	0	0	0	0	0	0	0	0	0	0	0	0	0	0
A6PVV2;F8W9F9;H0Y7T5;Q9Y3S1-3;Q9Y3S1-2;Q9Y3S1-4;Q9Y3S1	A6PVV2;F8W9F9;H0Y7T5;Q9Y3S1-3;Q9Y3S1-2;Q9Y3S1-4;Q9Y3S1	1;1;1;1;1;1;1	1;1;1;1;1;1;1	1;1;1;1;1;1;1	Serine/threonine-protein kinase WNK2	WNK2	85.881	790	790;2217;2220;779;2224;2254;2297	1	-2	NaN	NaN	NaN	NaN	NaN	NaN	NaN	NaN	NaN	NaN	NaN	NaN	NaN	NaN	NaN	0	0	0	0	0	0	0	0	0	0	0	0	0	0	0
F8WBL8;A8K0A6;C9J3Q2;E5G745;G5E9X4;Q9UI32-2;Q9UI32	F8WBL8;A8K0A6;C9J3Q2;E5G745;G5E9X4;Q9UI32-2;Q9UI32	1;1;1;1;1;1;1	1;1;1;1;1;1;1	1;1;1;1;1;1;1	Glutaminase liver isoform, mitochondrial	GLS2	17.271	157	157;177;184;280;327;209;602	1	-2	NaN	NaN	NaN	NaN	NaN	NaN	NaN	NaN	NaN	NaN	NaN	NaN	NaN	NaN	NaN	0	0	0	0	0	0	0	0	0	0	0	0	0	0	0
A8MST6;Q5JTW2;Q5JTW2-5	A8MST6;Q5JTW2;Q5JTW2-5	1;1;1	1;1;1	1;1;1	Centrosomal protein of 78 kDa	CEP78	78.217	705	705;689;706	1	-2	NaN	NaN	NaN	NaN	NaN	NaN	NaN	NaN	NaN	NaN	NaN	NaN	NaN	NaN	NaN	0	0	0	0	0	0	0	0	0	0	0	0	0	0	0
A8MTL9	A8MTL9	1	1	1	Serpin-like protein HMSD	HMSD	15.355	139	139	1	-2	NaN	NaN	NaN	NaN	NaN	NaN	NaN	NaN	NaN	NaN	NaN	NaN	NaN	NaN	NaN	0	0	0	0	0	0	0	0	0	0	0	0	0	0	0
A8MTT3	A8MTT3	1	1	1	Protein CEBPZOS	CEBPZOS	9.3358	80	80	1	-2	NaN	NaN	NaN	NaN	NaN	NaN	NaN	NaN	NaN	NaN	NaN	NaN	NaN	NaN	NaN	0	0	0	0	0	0	0	0	0	0	0	0	0	0	0
A8MVM7	A8MVM7	1	1	1	Putative uncharacterized protein ENSP00000382790		73.451	634	634	1	-2	NaN	NaN	NaN	NaN	NaN	NaN	NaN	NaN	NaN	NaN	NaN	NaN	NaN	NaN	NaN	0	0	0	0	0	0	0	0	0	0	0	0	0	0	0
M0QXG5;M0R088;E9PCT1;A9Z1X7;Q8IYB3-2;Q8IYB3	M0QXG5;M0R088;E9PCT1;A9Z1X7;Q8IYB3-2;Q8IYB3	1;1;1;1;1;1	1;1;1;1;1;1	1;1;1;1;1;1	Serine/arginine repetitive matrix protein 1	SRRM1	11.721	101	101;681;820;913;902;904	1	-2	NaN	NaN	NaN	NaN	NaN	NaN	NaN	NaN	NaN	NaN	NaN	NaN	NaN	NaN	NaN	0	0	0	0	0	0	0	0	0	0	0	0	0	0	0
F8WEW9;B0I1T2-2;B0I1T2-3;B0I1T2-4;B0I1T2	F8WEW9;B0I1T2-2;B0I1T2-3;B0I1T2-4;B0I1T2	1;1;1;1;1	1;1;1;1;1	1;1;1;1;1	Unconventional myosin-Ig;Minor histocompatibility antigen HA-2	MYO1G	23.638	210	210;230;525;722;1018	0.036278	0.84108	NaN	NaN	NaN	NaN	NaN	NaN	NaN	NaN	NaN	NaN	NaN	NaN	NaN	NaN	NaN	0	0	0	0	0	0	0	0	0	0	0	0	0	0	0
B0QZ51;B0QZ50;F5H8K3	B0QZ51;B0QZ50;F5H8K3	1;1;1	1;1;1	1;1;1	PHD finger protein 19	PHF19	7.3716	60	60;173;371	1	-2	NaN	NaN	NaN	NaN	NaN	NaN	NaN	NaN	NaN	NaN	NaN	NaN	NaN	NaN	NaN	0	0	0	0	0	0	0	0	0	0	0	0	0	0	0
B1AH77;B1AH80;P15153;J3KSC4;J3QLK0;B1AH78;P63000;P60763;P63000-2	B1AH77;B1AH80;P15153;J3KSC4;J3QLK0;B1AH78;P63000;P60763;P63000-2	2;2;2;1;1;1;1;1;1	2;2;2;1;1;1;1;1;1	2;2;2;1;1;1;1;1;1	Ras-related C3 botulinum toxin substrate 2;Ras-related C3 botulinum toxin substrate 1;Ras-related C3 botulinum toxin substrate 3	RAC2;RAC3;RAC1	16.775	148	148;185;192;130;136;166;192;192;211	0.003268	3.3115	NaN	NaN	NaN	NaN	NaN	NaN	NaN	NaN	NaN	NaN	NaN	NaN	NaN	NaN	NaN	10695000	248410	10447000	10695000	248410	10447000	0	0	0	0	0	0	0	0	0
B1AHC9;P12956-2;P12956	B1AHC9;P12956-2;P12956	1;1;1	1;1;1	1;1;1	X-ray repair cross-complementing protein 6	XRCC6	64.283	559	559;568;609	0.0299	0.90077	NaN	NaN	NaN	NaN	NaN	NaN	NaN	NaN	NaN	NaN	NaN	NaN	NaN	NaN	NaN	1183300	1183300	0	0	0	0	0	0	0	0	0	0	1183300	1183300	0
B1AJQ6;Q86Y82	B1AJQ6;Q86Y82	1;1	1;1	1;1	Syntaxin-12	STX12	24.576	215	215;276	1	-2	NaN	NaN	NaN	NaN	NaN	NaN	NaN	NaN	NaN	NaN	NaN	NaN	NaN	NaN	NaN	0	0	0	0	0	0	0	0	0	0	0	0	0	0	0
H0Y5P0;H0YE38;B1AJZ9-4;B1AJZ9;B1AJZ9-3	H0Y5P0;H0YE38;B1AJZ9-4;B1AJZ9;B1AJZ9-3	1;1;1;1;1	1;1;1;1;1	1;1;1;1;1	Forkhead-associated domain-containing protein 1	FHAD1	80.976	693	693;701;1376;1412;1453	1	-2	NaN	NaN	NaN	NaN	NaN	NaN	NaN	NaN	NaN	NaN	NaN	NaN	NaN	NaN	NaN	0	0	0	0	0	0	0	0	0	0	0	0	0	0	0
B1AKG0;Q03591;V9GYE7;P36980-2;P36980	B1AKG0;Q03591;V9GYE7;P36980-2;P36980	2;2;1;1;1	1;1;1;1;1	1;1;1;1;1	Complement factor H-related protein 1;Complement factor H-related protein 2	CFHR1;CFHR2	30.858	271	271;330;254;243;270	0.0082474	1.2249	NaN	NaN	NaN	NaN	NaN	NaN	NaN	NaN	NaN	NaN	NaN	NaN	NaN	NaN	NaN	4047500	1069400	2978000	4047500	1069400	2978000	0	0	0	0	0	0	0	0	0
B1AKZ9;B1AL00;P18075	B1AKZ9;B1AL00;P18075	1;1;1	1;1;1	1;1;1	Bone morphogenetic protein 7	BMP7	41.981	365	365;412;431	1	-2	NaN	NaN	NaN	NaN	NaN	NaN	NaN	NaN	NaN	NaN	NaN	NaN	NaN	NaN	NaN	0	0	0	0	0	0	0	0	0	0	0	0	0	0	0
B1AL16;O75762;Q8IX21;Q8IX21-2	B1AL16;O75762;Q8IX21;Q8IX21-2	1;1;1;1	1;1;1;1	1;1;1;1	Transient receptor potential cation channel subfamily A member 1;Protein FAM178A	FAM178A;TRPA1	84.342	758	758;1119;1173;1186	1	-2	NaN	NaN	NaN	NaN	NaN	NaN	NaN	NaN	NaN	NaN	NaN	NaN	NaN	NaN	NaN	0	0	0	0	0	0	0	0	0	0	0	0	0	0	0
B1ALM3;Q13698	B1ALM3;Q13698	1;1	1;1	1;1	Voltage-dependent L-type calcium channel subunit alpha-1S	CACNA1S	210.59	1854	1854;1873	1	-2	NaN	NaN	NaN	NaN	NaN	NaN	NaN	NaN	NaN	NaN	NaN	NaN	NaN	NaN	NaN	0	0	0	0	0	0	0	0	0	0	0	0	0	0	0
B1AN48;Q9UBC9	B1AN48;Q9UBC9	1;1	1;1	1;1	Small proline-rich protein 3	SPRR3	16.961	158	158;169	0.0086393	1.3438	NaN	NaN	NaN	NaN	NaN	NaN	NaN	NaN	NaN	NaN	NaN	NaN	NaN	NaN	NaN	2525000	0	2525000	2525000	0	2525000	0	0	0	0	0	0	0	0	0
M0R219;M0QZB5;B1APN9;O75335-2;O75335-1;O75335	M0R219;M0QZB5;B1APN9;O75335-2;O75335-1;O75335	1;1;1;1;1;1	1;1;1;1;1;1	1;1;1;1;1;1	Liprin-alpha-4	PPFIA4	20.342	191	191;953;1186;692;701;1185	1	-2	NaN	NaN	NaN	NaN	NaN	NaN	NaN	NaN	NaN	NaN	NaN	NaN	NaN	NaN	NaN	0	0	0	0	0	0	0	0	0	0	0	0	0	0	0
B1APP6;Q01813-2;Q01813;H0Y3Y3	B1APP6;Q01813-2;Q01813;H0Y3Y3	2;2;2;1	2;2;2;1	2;2;2;1	ATP-dependent 6-phosphofructokinase, platelet type	PFKP	26.071	240	240;776;784;166	0.027726	1.0764	NaN	NaN	NaN	NaN	NaN	NaN	NaN	NaN	NaN	NaN	NaN	NaN	NaN	NaN	NaN	5244900	5244900	0	0	0	0	0	0	0	0	0	0	5244900	5244900	0
H3BU05;H3BV44;B2RTY4-5;B2RTY4-2;B2RTY4;B2RTY4-4	H3BU05;H3BV44;B2RTY4-5;B2RTY4-2;B2RTY4;B2RTY4-4	1;1;1;1;1;1	1;1;1;1;1;1	1;1;1;1;1;1	Unconventional myosin-IXa	MYO9A	51.902	463	463;1398;2312;2529;2548;2619	1	-2	NaN	NaN	NaN	NaN	NaN	NaN	NaN	NaN	NaN	NaN	NaN	NaN	NaN	NaN	NaN	0	0	0	0	0	0	0	0	0	0	0	0	0	0	0
B2RXF0	B2RXF0	1	1	1	Transmembrane protein 229A	TMEM229A	42.369	380	380	1	-2	NaN	NaN	NaN	NaN	NaN	NaN	NaN	NaN	NaN	NaN	NaN	NaN	NaN	NaN	NaN	0	0	0	0	0	0	0	0	0	0	0	0	0	0	0
J3QL38;B3KP96	J3QL38;B3KP96	1;1	1;1	1;1	Tripartite motif-containing protein 16	TRIM16	10.738	96	96;434	1	-2	NaN	NaN	NaN	NaN	NaN	NaN	NaN	NaN	NaN	NaN	NaN	NaN	NaN	NaN	NaN	0	0	0	0	0	0	0	0	0	0	0	0	0	0	0
H0YDG7;B3KQV6;P30154-5;P30154-4;P30153;P30154;P30154-3;P30154-2	H0YDG7;B3KQV6;P30154-5;P30154-4;P30153;P30154;P30154-3;P30154-2	1;1;1;1;1;1;1;1	1;1;1;1;1;1;1;1	1;1;1;1;1;1;1;1	Serine/threonine-protein phosphatase 2A 65 kDa regulatory subunit A beta isoform;Serine/threonine-protein phosphatase 2A 65 kDa regulatory subunit A alpha isoform	PPP2R1B;PPP2R1A	24.644	224	224;410;474;556;589;601;603;667	0.039187	0.77011	NaN	NaN	NaN	NaN	NaN	NaN	NaN	NaN	NaN	NaN	NaN	NaN	NaN	NaN	NaN	2175300	0	2175300	2175300	0	2175300	0	0	0	0	0	0	0	0	0
B3KS81	B3KS81	1	1	1	Serine/arginine repetitive matrix protein 5	SRRM5	80.354	715	715	1	-2	NaN	NaN	NaN	NaN	NaN	NaN	NaN	NaN	NaN	NaN	NaN	NaN	NaN	NaN	NaN	0	0	0	0	0	0	0	0	0	0	0	0	0	0	0
B8ZZU1;C9JQ94;B3VCG5;P52757-8;P52757;P52757-9	B8ZZU1;C9JQ94;B3VCG5;P52757-8;P52757;P52757-9	1;1;1;1;1;1	1;1;1;1;1;1	1;1;1;1;1;1	Beta-chimaerin	CHN2	20.001	174	174;187;216;324;468;543	1	-2	NaN	NaN	NaN	NaN	NaN	NaN	NaN	NaN	NaN	NaN	NaN	NaN	NaN	NaN	NaN	0	0	0	0	0	0	0	0	0	0	0	0	0	0	0
H0Y5J4;B4DDD6;Q9UJU6-5;Q9UJU6-4;Q9UJU6;Q9UJU6-2;Q9UJU6-3	H0Y5J4;B4DDD6;Q9UJU6-5;Q9UJU6-4;Q9UJU6;Q9UJU6-2;Q9UJU6-3	1;1;1;1;1;1;1	1;1;1;1;1;1;1	1;1;1;1;1;1;1	Drebrin-like protein	DBNL	40.16	359	359;406;327;336;430;431;439	0.029557	0.89481	NaN	NaN	NaN	NaN	NaN	NaN	NaN	NaN	NaN	NaN	NaN	NaN	NaN	NaN	NaN	0	0	0	0	0	0	0	0	0	0	0	0	0	0	0
K7EMV3;K7EP01;B4DEB1;K7EK07;Q5TEC6;K7ES00;Q6NXT2;Q71DI3;Q16695;P84243;P68431	K7EMV3;K7EP01;B4DEB1;K7EK07;Q5TEC6;K7ES00;Q6NXT2;Q71DI3;Q16695;P84243;P68431	1;1;1;1;1;1;1;1;1;1;1	1;1;1;1;1;1;1;1;1;1;1	1;1;1;1;1;1;1;1;1;1;1	Histone H3;Histone H3.3C;Histone H3.2;Histone H3.1t;Histone H3.3;Histone H3.1	H3F3B;H3F3A;HIST2H3PS2;H3F3C;HIST2H3A;HIST3H3;HIST1H3A	10.334	92	92;113;123;132;136;151;135;136;136;136;136	0.030201	0.91548	NaN	NaN	NaN	NaN	NaN	NaN	NaN	NaN	NaN	NaN	NaN	NaN	NaN	NaN	NaN	29154000	864040	28290000	29154000	864040	28290000	0	0	0	0	0	0	0	0	0
B4DJ62;G3XAH0;Q99719	B4DJ62;G3XAH0;Q99719	1;1;1	1;1;1	1;1;1	Septin-5	2019-09-05	37.406	322	322;378;369	0.036683	0.85415	NaN	NaN	NaN	NaN	NaN	NaN	NaN	NaN	NaN	NaN	NaN	NaN	NaN	NaN	NaN	0	0	0	0	0	0	0	0	0	0	0	0	0	0	0
B4DK69;P52895;S4R3P0;P52895-2;H0Y804	B4DK69;P52895;S4R3P0	6;6;4;2;1	2;2;2;0;0	2;2;2;0;0	Aldo-keto reductase family 1 member C2	AKR1C2	33.834	297	297;323;200;139;248	0	24.125	NaN	NaN	NaN	NaN	NaN	NaN	NaN	NaN	NaN	NaN	NaN	NaN	NaN	NaN	NaN	36489000	36229000	260110	0	0	0	5085900	5085900	0	0	0	0	31403000	31143000	260110
B4DLR8;H3BRK3;P15559-3;P15559-2;P15559	B4DLR8;H3BRK3;P15559-3;P15559-2;P15559	1;1;1;1;1	1;1;1;1;1	1;1;1;1;1	NAD(P)H dehydrogenase [quinone] 1	NQO1	22.793	202	202;269;236;240;274	0.02773	0.9702	NaN	NaN	NaN	NaN	NaN	NaN	NaN	NaN	NaN	NaN	NaN	NaN	NaN	NaN	NaN	4231000	4231000	0	0	0	0	0	0	0	0	0	0	4231000	4231000	0
B4DNS9;F5H3L1	B4DNS9;F5H3L1	1;1	1;1	1;1	Ninjurin-2	NINJ2	9.7514	90	90;106	1	-2	NaN	NaN	NaN	NaN	NaN	NaN	NaN	NaN	NaN	NaN	NaN	NaN	NaN	NaN	NaN	0	0	0	0	0	0	0	0	0	0	0	0	0	0	0
G5E9U7;Q8NDX5-5;C9J6H0;B4DTC4;C9JAU4;C9JYH7;Q8NDX5-3;E7EX82;Q8NDX5-7	G5E9U7;Q8NDX5-5;C9J6H0;B4DTC4;C9JAU4;C9JYH7;Q8NDX5-3;E7EX82;Q8NDX5-7	1;1;1;1;1;1;1;1;1	1;1;1;1;1;1;1;1;1	1;1;1;1;1;1;1;1;1	Polyhomeotic-like protein 3	PHC3	15.759	147	147;151;182;199;214;247;333;828;995	1	-2	NaN	NaN	NaN	NaN	NaN	NaN	NaN	NaN	NaN	NaN	NaN	NaN	NaN	NaN	NaN	0	0	0	0	0	0	0	0	0	0	0	0	0	0	0
J3QSB7;B4DUC8;Q13126-7;Q13126-4;Q13126;Q13126-6;Q13126-5;Q13126-3;Q13126-2	J3QSB7;B4DUC8;Q13126-7;Q13126-4;Q13126;Q13126-6;Q13126-5;Q13126-3;Q13126-2	1;1;1;1;1;1;1;1;1	1;1;1;1;1;1;1;1;1	1;1;1;1;1;1;1;1;1	Purine nucleoside phosphorylase;S-methyl-5-thioadenosine phosphorylase	MTAP	26.777	242	242;300;239;280;283;293;305;334;346	0.0065502	1.3608	NaN	NaN	NaN	NaN	NaN	NaN	NaN	NaN	NaN	NaN	NaN	NaN	NaN	NaN	NaN	4240200	3878900	361270	0	0	0	0	0	0	0	0	0	4240200	3878900	361270
B4DUR8;P49368-2;P49368	B4DUR8;P49368-2;P49368	1;1;1	1;1;1	1;1;1	T-complex protein 1 subunit gamma	CCT3	55.674	500	500;507;545	0.027372	1.0524	NaN	NaN	NaN	NaN	NaN	NaN	NaN	NaN	NaN	NaN	NaN	NaN	NaN	NaN	NaN	0	0	0	0	0	0	0	0	0	0	0	0	0	0	0
B4DXW1;P61158;A0A0A0MTI9;H7C4J1;C9IZN3;Q9C0K3;Q9P1U1-2;Q9P1U1-3;Q9P1U1	B4DXW1;P61158;A0A0A0MTI9;H7C4J1;C9IZN3;Q9C0K3;Q9P1U1-2;Q9P1U1-3;Q9P1U1	2;2;1;1;1;1;1;1;1	2;2;1;1;1;1;1;1;1	2;2;1;1;1;1;1;1;1	Actin-related protein 3;Actin-related protein 3C;Actin-related protein 3B	ACTR3;ACTR3C;ACTR3B	42.003	367	367;418;189;208;222;210;330;348;418	0.037994	0.80559	NaN	NaN	NaN	NaN	NaN	NaN	NaN	NaN	NaN	NaN	NaN	NaN	NaN	NaN	NaN	6950400	5011600	1938800	1894000	0	1894000	5056400	5011600	44813	0	0	0	0	0	0
B4E0H5;Q9NVF7-2;Q9NVF7	B4E0H5;Q9NVF7-2;Q9NVF7	1;1;1	1;1;1	1;1;1	F-box only protein 28	FBXO28	13.571	126	126;179;368	1	-2	NaN	NaN	NaN	NaN	NaN	NaN	NaN	NaN	NaN	NaN	NaN	NaN	NaN	NaN	NaN	0	0	0	0	0	0	0	0	0	0	0	0	0	0	0
B4E1Q4;O14730-2;O14730	B4E1Q4;O14730-2;O14730	1;1;1	1;1;1	1;1;1	Serine/threonine-protein kinase RIO3	RIOK3	57.474	503	503;516;519	1	-2	NaN	NaN	NaN	NaN	NaN	NaN	NaN	NaN	NaN	NaN	NaN	NaN	NaN	NaN	NaN	0	0	0	0	0	0	0	0	0	0	0	0	0	0	0
H7C5F9;B4E2D5;R4GND2;F6S7C4;Q8NEM7-2;Q8NEM7;Q8NEM7-3	H7C5F9;B4E2D5;R4GND2;F6S7C4;Q8NEM7-2;Q8NEM7;Q8NEM7-3	1;1;1;1;1;1;1	1;1;1;1;1;1;1	1;1;1;1;1;1;1	Transcription factor SPT20 homolog	SUPT20H	39.655	378	378;498;522;736;733;779;811	1	-2	NaN	NaN	NaN	NaN	NaN	NaN	NaN	NaN	NaN	NaN	NaN	NaN	NaN	NaN	NaN	0	0	0	0	0	0	0	0	0	0	0	0	0	0	0
B5MC15;Q13191-3;Q13191-2;Q13191	B5MC15;Q13191-3;Q13191-2;Q13191	1;1;1;1	1;1;1;1	1;1;1;1	E3 ubiquitin-protein ligase CBL-B	CBLB	90.753	810	810;770;810;982	1	-2	NaN	NaN	NaN	NaN	NaN	NaN	NaN	NaN	NaN	NaN	NaN	NaN	NaN	NaN	NaN	0	0	0	0	0	0	0	0	0	0	0	0	0	0	0
B5MCK8;P36268-2;P36268;P36268-3	B5MCK8;P36268-2;P36268;P36268-3	1;1;1;1	1;1;1;1	1;1;1;1	Inactive gamma-glutamyltranspeptidase 2	GGT2	60.851	559	559;559;569;574	1	-2	NaN	NaN	NaN	NaN	NaN	NaN	NaN	NaN	NaN	NaN	NaN	NaN	NaN	NaN	NaN	0	0	0	0	0	0	0	0	0	0	0	0	0	0	0
B5MCY1	B5MCY1	1	1	1	Tudor domain-containing protein 15	TDRD15	221.72	1934	1934	1	-2	NaN	NaN	NaN	NaN	NaN	NaN	NaN	NaN	NaN	NaN	NaN	NaN	NaN	NaN	NaN	0	0	0	0	0	0	0	0	0	0	0	0	0	0	0
E7EW69;E7EX04;B5ME97;Q9P0V9-3;Q9P0V9;Q9P0V9-2	E7EW69;E7EX04;B5ME97;Q9P0V9-3;Q9P0V9;Q9P0V9-2	1;1;1;1;1;1	1;1;1;1;1;1	1;1;1;1;1;1	Septin-10	2019-09-10	52.145	450	450;473;544;431;454;503	1	-2	NaN	NaN	NaN	NaN	NaN	NaN	NaN	NaN	NaN	NaN	NaN	NaN	NaN	NaN	NaN	0	0	0	0	0	0	0	0	0	0	0	0	0	0	0
B5MED8;Q96PQ0	B5MED8;Q96PQ0	1;1	1;1	1;1	VPS10 domain-containing receptor SorCS2	SORCS2	110.59	987	987;1159	1	-2	NaN	NaN	NaN	NaN	NaN	NaN	NaN	NaN	NaN	NaN	NaN	NaN	NaN	NaN	NaN	11319000	11319000	0	0	0	0	0	0	0	0	0	0	11319000	11319000	0
B7Z212	B7Z212	1	1	1	Hydroxymethylglutaryl-CoA lyase	HMGCLL1	25.204	237	237	1	-2	NaN	NaN	NaN	NaN	NaN	NaN	NaN	NaN	NaN	NaN	NaN	NaN	NaN	NaN	NaN	0	0	0	0	0	0	0	0	0	0	0	0	0	0	0
B7Z3H4;Q9Y297-2;Q9Y297	B7Z3H4;Q9Y297-2;Q9Y297	1;1;1	1;1;1	1;1;1	F-box/WD repeat-containing protein 1A	BTRC	65.873	579	579;569;605	1	-2	NaN	NaN	NaN	NaN	NaN	NaN	NaN	NaN	NaN	NaN	NaN	NaN	NaN	NaN	NaN	0	0	0	0	0	0	0	0	0	0	0	0	0	0	0
B7Z651;D6RHE1;Q01484-5	B7Z651;D6RHE1;Q01484-5	1;1;1	1;1;1	1;1;1	Ankyrin-2	ANK2	119.9	1114	1114;1611;1863	0.038226	0.8112	NaN	NaN	NaN	NaN	NaN	NaN	NaN	NaN	NaN	NaN	NaN	NaN	NaN	NaN	NaN	0	0	0	0	0	0	0	0	0	0	0	0	0	0	0
B7Z6Q0;Q12980	B7Z6Q0;Q12980	1;1	1;1	1;1	Nitrogen permease regulator 3-like protein	NPRL3	60.791	544	544;569	1	-2	NaN	NaN	NaN	NaN	NaN	NaN	NaN	NaN	NaN	NaN	NaN	NaN	NaN	NaN	NaN	0	0	0	0	0	0	0	0	0	0	0	0	0	0	0
D6RJE8;I3L492;B7Z7P8;P62495-2;P62495	D6RJE8;I3L492;B7Z7P8;P62495-2;P62495	1;1;1;1;1	1;1;1;1;1	1;1;1;1;1	Eukaryotic peptide chain release factor subunit 1	ETF1	13.231	119	119;208;423;404;437	0.027881	1.0837	NaN	NaN	NaN	NaN	NaN	NaN	NaN	NaN	NaN	NaN	NaN	NaN	NaN	NaN	NaN	0	0	0	0	0	0	0	0	0	0	0	0	0	0	0
B7Z7Y1;E9PCH4;Q8TEU7-2;Q8TEU7	B7Z7Y1;E9PCH4;Q8TEU7-2;Q8TEU7	1;1;1;1	1;1;1;1	1;1;1;1	Rap guanine nucleotide exchange factor 6	RAPGEF6	136.84	1204	1204;1651;1391;1601	1	-2	NaN	NaN	NaN	NaN	NaN	NaN	NaN	NaN	NaN	NaN	NaN	NaN	NaN	NaN	NaN	0	0	0	0	0	0	0	0	0	0	0	0	0	0	0
B7Z8V7	B7Z8V7	1	1	1	NAD kinase 2, mitochondrial	NADK2	34.175	301	301	1	-2	NaN	NaN	NaN	NaN	NaN	NaN	NaN	NaN	NaN	NaN	NaN	NaN	NaN	NaN	NaN	0	0	0	0	0	0	0	0	0	0	0	0	0	0	0
F5H0N6;B7ZAN8;J3QTI8;F5H3G7	F5H0N6;B7ZAN8;J3QTI8;F5H3G7	1;1;1;1	1;1;1;1	1;1;1;1	Oxidized low-density lipoprotein receptor 1	OLR1	6.6715	57	57;77;104;122	0.038793	0.76169	NaN	NaN	NaN	NaN	NaN	NaN	NaN	NaN	NaN	NaN	NaN	NaN	NaN	NaN	NaN	0	0	0	0	0	0	0	0	0	0	0	0	0	0	0
B7ZBN5	B7ZBN5	1	1	1	Protein-associated with UVRAG as autophagy enhancer	RUBCNL	57.09	505	505	1	-2	NaN	NaN	NaN	NaN	NaN	NaN	NaN	NaN	NaN	NaN	NaN	NaN	NaN	NaN	NaN	0	0	0	0	0	0	0	0	0	0	0	0	0	0	0
B8ZZZ9;F8WA32;Q9BZW7-2;Q9BZW7	B8ZZZ9;F8WA32;Q9BZW7-2;Q9BZW7	1;1;1;1	1;1;1;1	1;1;1;1	Testis-specific gene 10 protein	TSGA10	72.322	620	620;690;297;698	1	-2	NaN	NaN	NaN	NaN	NaN	NaN	NaN	NaN	NaN	NaN	NaN	NaN	NaN	NaN	NaN	0	0	0	0	0	0	0	0	0	0	0	0	0	0	0
B9A061;Q9BXY5-3;Q9BXY5-2;Q9BXY5	B9A061;Q9BXY5-3;Q9BXY5-2;Q9BXY5	1;1;1;1	1;1;1;1	1;1;1;1	Calcyphosin-2	CAPS2	54.374	475	475;293;382;557	1	-2	NaN	NaN	NaN	NaN	NaN	NaN	NaN	NaN	NaN	NaN	NaN	NaN	NaN	NaN	NaN	0	0	0	0	0	0	0	0	0	0	0	0	0	0	0
J3KMX2;B9EGA3;Q92925-3;Q92925-2;Q92925	J3KMX2;B9EGA3;Q92925-3;Q92925-2;Q92925	1;1;1;1;1	1;1;1;1;1	1;1;1;1;1	SWI/SNF-related matrix-associated actin-dependent regulator of chromatin subfamily D member 2	SMARCD2	52.238	456	456;494;483;510;531	1	-2	NaN	NaN	NaN	NaN	NaN	NaN	NaN	NaN	NaN	NaN	NaN	NaN	NaN	NaN	NaN	0	0	0	0	0	0	0	0	0	0	0	0	0	0	0
B9ZVT1;Q8IXT5	B9ZVT1;Q8IXT5	1;1	1;1	1;1	RNA-binding protein 12B	RBM12B	102.7	881	881;1001	1	-2	NaN	NaN	NaN	NaN	NaN	NaN	NaN	NaN	NaN	NaN	NaN	NaN	NaN	NaN	NaN	0	0	0	0	0	0	0	0	0	0	0	0	0	0	0
C9J6N2;E7ETN9;C9J027;C9J9M7;O75841	C9J6N2;E7ETN9;C9J027;C9J9M7;O75841	1;1;1;1;1	1;1;1;1;1	1;1;1;1;1	Tetraspanin;Uroplakin-1b	UPK1B	18.922	169	169;180;189;252;260	0.037441	0.83228	NaN	NaN	NaN	NaN	NaN	NaN	NaN	NaN	NaN	NaN	NaN	NaN	NaN	NaN	NaN	996790	0	996790	996790	0	996790	0	0	0	0	0	0	0	0	0
C9J148	C9J148	1	1	1	Cyclin-L2	CCNL2	18.22	180	180	1	-2	NaN	NaN	NaN	NaN	NaN	NaN	NaN	NaN	NaN	NaN	NaN	NaN	NaN	NaN	NaN	0	0	0	0	0	0	0	0	0	0	0	0	0	0	0
C9J1J0;Q08828	C9J1J0;Q08828	1;1	1;1	1;1	Adenylate cyclase type 1	ADCY1	38.688	338	338;1119	1	-2	NaN	NaN	NaN	NaN	NaN	NaN	NaN	NaN	NaN	NaN	NaN	NaN	NaN	NaN	NaN	0	0	0	0	0	0	0	0	0	0	0	0	0	0	0
E7EW13;C9J3B6;F8WBE4;C9JH62;G5E9M4;Q9NRM2	E7EW13;C9J3B6;F8WBE4;C9JH62;G5E9M4;Q9NRM2	1;1;1;1;1;1	1;1;1;1;1;1	1;1;1;1;1;1	Zinc finger protein 277	ZNF277	5.283	50	50;98;107;199;290;450	1	-2	NaN	NaN	NaN	NaN	NaN	NaN	NaN	NaN	NaN	NaN	NaN	NaN	NaN	NaN	NaN	0	0	0	0	0	0	0	0	0	0	0	0	0	0	0
C9J4I1;C9JK59;C9J3Z0;C9J8C7;E7ERD7;Q9UKU0-7;Q9UKU0-2;Q9UKU0-5;Q9UKU0-3;Q9UKU0;Q9UKU0-9;Q9UKU0-6;Q9UKU0-8;Q9UKU0-1	C9J4I1;C9JK59;C9J3Z0;C9J8C7;E7ERD7;Q9UKU0-7;Q9UKU0-2;Q9UKU0-5;Q9UKU0-3;Q9UKU0;Q9UKU0-9;Q9UKU0-6;Q9UKU0-8;Q9UKU0-1	1;1;1;1;1;1;1;1;1;1;1;1;1;1	1;1;1;1;1;1;1;1;1;1;1;1;1;1	1;1;1;1;1;1;1;1;1;1;1;1;1;1	Long-chain-fatty-acid--CoA ligase 6	ACSL6	16.149	144	144;152;213;365;677;622;667;690;697;697;708;712;722;722	1	-2	NaN	NaN	NaN	NaN	NaN	NaN	NaN	NaN	NaN	NaN	NaN	NaN	NaN	NaN	NaN	0	0	0	0	0	0	0	0	0	0	0	0	0	0	0
C9J4I3;P51692	C9J4I3;P51692	1;1	1;1	1;1	Signal transducer and activator of transcription 5B	STAT5B	18.02	156	156;787	1	-2	NaN	NaN	NaN	NaN	NaN	NaN	NaN	NaN	NaN	NaN	NaN	NaN	NaN	NaN	NaN	0	0	0	0	0	0	0	0	0	0	0	0	0	0	0
C9J5C5;Q8WYP5;Q8WYP5-3;Q8WYP5-2	C9J5C5;Q8WYP5;Q8WYP5-3;Q8WYP5-2	1;1;1;1	1;1;1;1	1;1;1;1	Protein ELYS	AHCTF1	7.0561	67	67;2266;2275;2301	1	-2	NaN	NaN	NaN	NaN	NaN	NaN	NaN	NaN	NaN	NaN	NaN	NaN	NaN	NaN	NaN	0	0	0	0	0	0	0	0	0	0	0	0	0	0	0
C9J5J4;H7C4T7;H0Y322;Q5TKA1-3;Q5TKA1;Q5TKA1-2	C9J5J4;H7C4T7;H0Y322;Q5TKA1-3;Q5TKA1;Q5TKA1-2	1;1;1;1;1;1	1;1;1;1;1;1	1;1;1;1;1;1	Protein lin-9 homolog	LIN9	55.933	489	489;518;613;507;542;558	1	-2	NaN	NaN	NaN	NaN	NaN	NaN	NaN	NaN	NaN	NaN	NaN	NaN	NaN	NaN	NaN	0	0	0	0	0	0	0	0	0	0	0	0	0	0	0
C9J649;Q8WWK9-4;Q8WWK9-6;Q8WWK9-5;Q8WWK9	C9J649;Q8WWK9-4;Q8WWK9-6;Q8WWK9-5;Q8WWK9	1;1;1;1;1	1;1;1;1;1	1;1;1;1;1	Cytoskeleton-associated protein 2	CKAP2	10.525	93	93;494;634;682;683	1	-2	NaN	NaN	NaN	NaN	NaN	NaN	NaN	NaN	NaN	NaN	NaN	NaN	NaN	NaN	NaN	0	0	0	0	0	0	0	0	0	0	0	0	0	0	0
C9J6D1	C9J6D1	1	1	1	Nucleosome assembly protein 1-like 4	NAP1L4	20.26	178	178	1	-2	NaN	NaN	NaN	NaN	NaN	NaN	NaN	NaN	NaN	NaN	NaN	NaN	NaN	NaN	NaN	0	0	0	0	0	0	0	0	0	0	0	0	0	0	0
C9J730	C9J730	1	1	1	Neurabin-1	PPP1R9A	8.3422	73	73	1	-2	NaN	NaN	NaN	NaN	NaN	NaN	NaN	NaN	NaN	NaN	NaN	NaN	NaN	NaN	NaN	0	0	0	0	0	0	0	0	0	0	0	0	0	0	0
C9J7B7;Q15008;Q15008-4	C9J7B7;Q15008;Q15008-4	1;1;1	1;1;1	1;1;1	26S proteasome non-ATPase regulatory subunit 6	PSMD6	16.564	144	144;389;442	0.010267	1.2228	NaN	NaN	NaN	NaN	NaN	NaN	NaN	NaN	NaN	NaN	NaN	NaN	NaN	NaN	NaN	2092900	1955000	137880	0	0	0	0	0	0	0	0	0	2092900	1955000	137880
C9J7E8;Q9UL63-2;Q9UL63	C9J7E8;Q9UL63-2;Q9UL63	1;1;1	1;1;1	1;1;1	Muskelin	MKLN1	74.466	643	643;528;735	1	-2	NaN	NaN	NaN	NaN	NaN	NaN	NaN	NaN	NaN	NaN	NaN	NaN	NaN	NaN	NaN	0	0	0	0	0	0	0	0	0	0	0	0	0	0	0
H3BV68;C9J7I2;F5H7K1;E7EWW0;Q7Z3J2-2;Q7Z3J2	H3BV68;C9J7I2;F5H7K1;E7EWW0;Q7Z3J2-2;Q7Z3J2	1;1;1;1;1;1	1;1;1;1;1;1	1;1;1;1;1;1	UPF0505 protein C16orf62	C16orf62	81.58	712	712;813;959;1052;813;963	1	-2	NaN	NaN	NaN	NaN	NaN	NaN	NaN	NaN	NaN	NaN	NaN	NaN	NaN	NaN	NaN	0	0	0	0	0	0	0	0	0	0	0	0	0	0	0
C9J8H1	C9J8H1	1	1	1	V-type proton ATPase subunit E 1	ATP6V1E1	23.539	203	203	1	-2	NaN	NaN	NaN	NaN	NaN	NaN	NaN	NaN	NaN	NaN	NaN	NaN	NaN	NaN	NaN	0	0	0	0	0	0	0	0	0	0	0	0	0	0	0
C9JB06;Q8N5I4	C9JB06;Q8N5I4	1;1	1;1	1;1	Dehydrogenase/reductase SDR family member on chromosome X	DHRSX	25.434	232	232;330	1	-2	NaN	NaN	NaN	NaN	NaN	NaN	NaN	NaN	NaN	NaN	NaN	NaN	NaN	NaN	NaN	0	0	0	0	0	0	0	0	0	0	0	0	0	0	0
C9JCY5	C9JCY5	1	1	1	Transcription factor Dp-2	TFDP2	2.7762	27	27	1	-2	NaN	NaN	NaN	NaN	NaN	NaN	NaN	NaN	NaN	NaN	NaN	NaN	NaN	NaN	NaN	0	0	0	0	0	0	0	0	0	0	0	0	0	0	0
C9JEA7;Q9BRC7-2;Q9BRC7	C9JEA7;Q9BRC7-2;Q9BRC7	1;1;1	1;1;1	1;1;1	Phosphoinositide phospholipase C;1-phosphatidylinositol 4,5-bisphosphate phosphodiesterase delta-4	PLCD4	91.011	794	794;272;762	1	-2	NaN	NaN	NaN	NaN	NaN	NaN	NaN	NaN	NaN	NaN	NaN	NaN	NaN	NaN	NaN	0	0	0	0	0	0	0	0	0	0	0	0	0	0	0
E9PRW1;E9PSD6;C9JF50;E9PLU1;E9PRK5;Q9H019-2;Q9H019-3;Q9H019	E9PRW1;E9PSD6;C9JF50;E9PLU1;E9PRK5;Q9H019-2;Q9H019-3;Q9H019	1;1;1;1;1;1;1;1	1;1;1;1;1;1;1;1	1;1;1;1;1;1;1;1	Mitochondrial fission regulator 1-like	MTFR1L	12.196	110	110;115;152;170;182;205;280;292	1	-2	NaN	NaN	NaN	NaN	NaN	NaN	NaN	NaN	NaN	NaN	NaN	NaN	NaN	NaN	NaN	0	0	0	0	0	0	0	0	0	0	0	0	0	0	0
C9JG08	C9JG08	1	1	1	Uncharacterized protein C2orf16	C2orf16	598.49	5388	5388	1	-2	NaN	NaN	NaN	NaN	NaN	NaN	NaN	NaN	NaN	NaN	NaN	NaN	NaN	NaN	NaN	0	0	0	0	0	0	0	0	0	0	0	0	0	0	0
C9JG32;C9JT21;F8VPA7;F8VS27;P43897-3;P43897-4;P43897;P43897-2	C9JG32;C9JT21;F8VPA7;F8VS27;P43897-3;P43897-4;P43897;P43897-2	1;1;1;1;1;1;1;1	1;1;1;1;1;1;1;1	1;1;1;1;1;1;1;1	Elongation factor Ts;Elongation factor Ts, mitochondrial	TSFM	15.441	140	140;168;200;230;167;215;325;346	1	-2	NaN	NaN	NaN	NaN	NaN	NaN	NaN	NaN	NaN	NaN	NaN	NaN	NaN	NaN	NaN	0	0	0	0	0	0	0	0	0	0	0	0	0	0	0
C9JTF8;C9JGT0;X6RE50;Q86VW1-3;Q86VW1-2;Q86VW1	C9JTF8;C9JGT0;X6RE50;Q86VW1-3;Q86VW1-2;Q86VW1	1;1;1;1;1;1	1;1;1;1;1;1	1;1;1;1;1;1	Solute carrier family 22 member 16	SLC22A16	30.033	267	267;351;432;515;543;577	1	-2	NaN	NaN	NaN	NaN	NaN	NaN	NaN	NaN	NaN	NaN	NaN	NaN	NaN	NaN	NaN	0	0	0	0	0	0	0	0	0	0	0	0	0	0	0
C9JJN9;Q8N3P4-2;Q8N3P4-3;Q8N3P4	C9JJN9;Q8N3P4-2;Q8N3P4-3;Q8N3P4	1;1;1;1	1;1;1;1	1;1;1;1	Vacuolar protein sorting-associated protein 8 homolog	VPS8	161.8	1428	1428;1336;1426;1428	1	-2	NaN	NaN	NaN	NaN	NaN	NaN	NaN	NaN	NaN	NaN	NaN	NaN	NaN	NaN	NaN	0	0	0	0	0	0	0	0	0	0	0	0	0	0	0
C9JNW0;C9JK30;O60239-2	C9JNW0;C9JK30;O60239-2	1;1;1	1;1;1	1;1;1	SH3 domain-binding protein 5	SH3BP5	5.9559	51	51;128;298	1	-2	NaN	NaN	NaN	NaN	NaN	NaN	NaN	NaN	NaN	NaN	NaN	NaN	NaN	NaN	NaN	0	0	0	0	0	0	0	0	0	0	0	0	0	0	0
H7BZT2;C9JKA9;Q9NS87-3;Q9NS87-2;Q9NS87	H7BZT2;C9JKA9;Q9NS87-3;Q9NS87-2;Q9NS87	1;1;1;1;1	1;1;1;1;1	1;1;1;1;1	Kinesin-like protein KIF15	KIF15	23.264	194	194;1023;436;1291;1388	1	-2	NaN	NaN	NaN	NaN	NaN	NaN	NaN	NaN	NaN	NaN	NaN	NaN	NaN	NaN	NaN	0	0	0	0	0	0	0	0	0	0	0	0	0	0	0
J3QRT7;J3QSG7;J3QLC5;J3QQW3;C9JL75;Q12767;Q12767-2	J3QRT7;J3QSG7;J3QLC5;J3QQW3;C9JL75;Q12767;Q12767-2	1;1;1;1;1;1;1	1;1;1;1;1;1;1	1;1;1;1;1;1;1	Uncharacterized protein KIAA0195	KIAA0195	7.8244	73	73;256;302;1007;1366;1356;1386	1	-2	NaN	NaN	NaN	NaN	NaN	NaN	NaN	NaN	NaN	NaN	NaN	NaN	NaN	NaN	NaN	0	0	0	0	0	0	0	0	0	0	0	0	0	0	0
C9JL85;P58546	C9JL85;P58546	2;2	2;2	2;2	Myotrophin	MTPN	5.7044	52	52;118	0	20.372	NaN	NaN	NaN	NaN	NaN	NaN	NaN	NaN	NaN	NaN	NaN	NaN	NaN	NaN	NaN	3418800	1100800	2317900	3418800	1100800	2317900	0	0	0	0	0	0	0	0	0
C9JMH9;Q9Y6F8;Q9Y6F7;Q9Y6F8-2	C9JMH9;Q9Y6F8;Q9Y6F7;Q9Y6F8-2	1;1;1;1	1;1;1;1	1;1;1;1	Testis-specific chromodomain protein Y 1;Testis-specific chromodomain protein Y 2	CDY2A;CDY1	62.067	555	555;540;541;554	1	-2	NaN	NaN	NaN	NaN	NaN	NaN	NaN	NaN	NaN	NaN	NaN	NaN	NaN	NaN	NaN	2593000	604930	1988100	0	0	0	0	0	0	2593000	604930	1988100	0	0	0
C9JN71	C9JN71	1	1	1	Zinc finger protein 878	ZNF878	61.539	531	531	1	-2	NaN	NaN	NaN	NaN	NaN	NaN	NaN	NaN	NaN	NaN	NaN	NaN	NaN	NaN	NaN	0	0	0	0	0	0	0	0	0	0	0	0	0	0	0
Q5JR07;C9JNR4;E9PQH6;C9JX21;Q5JR08;Q5JR05;P61586;P08134	Q5JR07;C9JNR4;E9PQH6;C9JX21;Q5JR08;Q5JR05;P61586;P08134	1;1;1;1;1;1;1;1	1;1;1;1;1;1;1;1	1;1;1;1;1;1;1;1	Transforming protein RhoA;Rho-related GTP-binding protein RhoC	RHOC;RHOA	14.384	127	127;129;169;187;188;199;193;193	1	-2	NaN	NaN	NaN	NaN	NaN	NaN	NaN	NaN	NaN	NaN	NaN	NaN	NaN	NaN	NaN	0	0	0	0	0	0	0	0	0	0	0	0	0	0	0
G5E9W8;C9JQ42;P46976-3;P46976-2;P46976	G5E9W8;C9JQ42;P46976-3;P46976-2;P46976	2;2;2;2;2	2;2;2;2;2	2;2;2;2;2	Glycogenin-1	GYG1	21.51	193	193;265;279;333;350	0.002457	1.7948	NaN	NaN	NaN	NaN	NaN	NaN	NaN	NaN	NaN	NaN	NaN	NaN	NaN	NaN	NaN	5369600	3921800	1447800	1764900	317130	1447800	0	0	0	0	0	0	3604700	3604700	0
C9JSC4	C9JSC4	1	1	1	Fidgetin-like protein 1	FIGNL1	7.4973	67	67	1	-2	NaN	NaN	NaN	NaN	NaN	NaN	NaN	NaN	NaN	NaN	NaN	NaN	NaN	NaN	NaN	0	0	0	0	0	0	0	0	0	0	0	0	0	0	0
C9JUY1	C9JUY1	1	1	1	AF4/FMR2 family member 3	AFF3	19.863	183	183	1	-2	NaN	NaN	NaN	NaN	NaN	NaN	NaN	NaN	NaN	NaN	NaN	NaN	NaN	NaN	NaN	0	0	0	0	0	0	0	0	0	0	0	0	0	0	0
C9JW92;Q562F6-3;Q562F6-2;Q562F6	C9JW92;Q562F6-3;Q562F6-2;Q562F6	1;1;1;1	1;1;1;1	1;1;1;1	Shugoshin-like 2	SGOL2	9.9416	87	87;247;1261;1265	0	8.1164	NaN	NaN	NaN	NaN	NaN	NaN	NaN	NaN	NaN	NaN	NaN	NaN	NaN	NaN	NaN	0	0	0	0	0	0	0	0	0	0	0	0	0	0	0
C9JYJ6;Q4L180-5;Q4L180-3;Q4L180-7;Q4L180-2;Q4L180;Q4L180-6	C9JYJ6;Q4L180-5;Q4L180-3;Q4L180-7;Q4L180-2;Q4L180;Q4L180-6	2;2;2;2;2;2;1	2;2;2;2;2;2;1	2;2;2;2;2;2;1	Filamin A-interacting protein 1-like	FILIP1L	96.302	837	837;873;893;895;1133;1135;711	0.010246	1.2214	NaN	NaN	NaN	NaN	NaN	NaN	NaN	NaN	NaN	NaN	NaN	NaN	NaN	NaN	NaN	0	0	0	0	0	0	0	0	0	0	0	0	0	0	0
H7C367;C9JYS8;Q15233-2;Q15233	H7C367;C9JYS8;Q15233-2;Q15233	1;1;1;1	1;1;1;1	1;1;1;1	Non-POU domain-containing octamer-binding protein	NONO	28.09	234	234;247;382;471	1	-2	NaN	NaN	NaN	NaN	NaN	NaN	NaN	NaN	NaN	NaN	NaN	NaN	NaN	NaN	NaN	0	0	0	0	0	0	0	0	0	0	0	0	0	0	0
F8VR50;C9JZD1;O15145	F8VR50;C9JZD1;O15145	1;1;1	1;1;1	1;1;1	Actin-related protein 2/3 complex subunit 3	ARPC3	9.7261	84	84;99;178	0.039548	0.74737	NaN	NaN	NaN	NaN	NaN	NaN	NaN	NaN	NaN	NaN	NaN	NaN	NaN	NaN	NaN	3815000	3275300	539650	0	0	0	0	0	0	0	0	0	3815000	3275300	539650
C9JZD8;E7EQT5;E7ETV3;O00410	C9JZD8;E7EQT5;E7ETV3;O00410	1;1;1;1	1;1;1;1	1;1;1;1	Importin-5	IPO5	8.1953	74	74;126;170;1097	1	-2	NaN	NaN	NaN	NaN	NaN	NaN	NaN	NaN	NaN	NaN	NaN	NaN	NaN	NaN	NaN	0	0	0	0	0	0	0	0	0	0	0	0	0	0	0
D6R9H2;O15195-2;O15195	D6R9H2;O15195-2;O15195	1;1;1	1;1;1	1;1;1	Villin-like protein	VILL	63.96	574	574;842;856	1	-2	NaN	NaN	NaN	NaN	NaN	NaN	NaN	NaN	NaN	NaN	NaN	NaN	NaN	NaN	NaN	0	0	0	0	0	0	0	0	0	0	0	0	0	0	0
D6R9M6	D6R9M6	1	1	1	Zinc transporter 9	SLC30A9	13.132	119	119	1	-2	NaN	NaN	NaN	NaN	NaN	NaN	NaN	NaN	NaN	NaN	NaN	NaN	NaN	NaN	NaN	0	0	0	0	0	0	0	0	0	0	0	0	0	0	0
D6RA26;O43660-2;O43660	D6RA26;O43660-2;O43660	1;1;1	1;1;1	1;1;1	Pleiotropic regulator 1	PLRG1	23.52	212	212;505;514	1	-2	NaN	NaN	NaN	NaN	NaN	NaN	NaN	NaN	NaN	NaN	NaN	NaN	NaN	NaN	NaN	0	0	0	0	0	0	0	0	0	0	0	0	0	0	0
D6RBC0;D6RA94;O95436-2;O95436	D6RBC0;D6RA94;O95436-2;O95436	1;1;1;1	1;1;1;1	1;1;1;1	Sodium-dependent phosphate transport protein 2B	SLC34A2	17.455	161	161;163;689;690	0.0098039	1.1594	NaN	NaN	NaN	NaN	NaN	NaN	NaN	NaN	NaN	NaN	NaN	NaN	NaN	NaN	NaN	0	0	0	0	0	0	0	0	0	0	0	0	0	0	0
D6RAC8;Q9NQ76-3;Q9NQ76;Q9NQ76-2	D6RAC8;Q9NQ76-3;Q9NQ76;Q9NQ76-2	1;1;1;1	1;1;1;1	1;1;1;1	Matrix extracellular phosphoglycoprotein	MEPE	55.663	501	501;412;525;556	1	-2	NaN	NaN	NaN	NaN	NaN	NaN	NaN	NaN	NaN	NaN	NaN	NaN	NaN	NaN	NaN	0	0	0	0	0	0	0	0	0	0	0	0	0	0	0
D6RF44;H0YA96;D6RAF8;H0Y8G5;Q14103-4;Q14103-3;Q14103-2;Q14103;D6RBQ9;A0A087WUK2;O14979-3;O14979-2;O14979	D6RF44;H0YA96;D6RAF8;H0Y8G5;Q14103-4;Q14103-3;Q14103-2;Q14103;D6RBQ9;A0A087WUK2;O14979-3;O14979-2;O14979	2;2;2;2;2;2;2;2;1;1;1;1;1	2;2;2;2;2;2;2;2;1;1;1;1;1	2;2;2;2;2;2;2;2;1;1;1;1;1	Heterogeneous nuclear ribonucleoprotein D0;Heterogeneous nuclear ribonucleoprotein D-like	HNRNPD;HNRNPDL	12.553	111	111;210;221;260;287;306;336;355;155;363;244;301;420	0.0023419	1.6507	NaN	NaN	NaN	NaN	NaN	NaN	NaN	NaN	NaN	NaN	NaN	NaN	NaN	NaN	NaN	8042500	8042500	0	0	0	0	2933300	2933300	0	0	0	0	5109200	5109200	0
D6RC59;D6RAK7;D6RBX9;D6RFI7;D6RG04;D6RBS1;P10915	D6RC59;D6RAK7;D6RBX9;D6RFI7;D6RG04;D6RBS1;P10915	1;1;1;1;1;1;1	1;1;1;1;1;1;1	1;1;1;1;1;1;1	Hyaluronan and proteoglycan link protein 1	HAPLN1	17.179	153	153;161;169;182;199;258;354	1	-2	NaN	NaN	NaN	NaN	NaN	NaN	NaN	NaN	NaN	NaN	NaN	NaN	NaN	NaN	NaN	0	0	0	0	0	0	0	0	0	0	0	0	0	0	0
H0Y8S5;D6RBI1;D6RJ86;D6RFY6;Q96H20-2;Q96H20	H0Y8S5;D6RBI1;D6RJ86;D6RFY6;Q96H20-2;Q96H20	1;1;1;1;1;1	1;1;1;1;1;1	1;1;1;1;1;1	Vacuolar-sorting protein SNF8	SNF8	9.0473	81	81;103;141;167;257;258	1	-2	NaN	NaN	NaN	NaN	NaN	NaN	NaN	NaN	NaN	NaN	NaN	NaN	NaN	NaN	NaN	0	0	0	0	0	0	0	0	0	0	0	0	0	0	0
D6RDZ5;D6RC40;D6RCQ3;Q96RL1-5;Q96RL1-2;Q96RL1	D6RDZ5;D6RC40;D6RCQ3;Q96RL1-5;Q96RL1-2;Q96RL1	1;1;1;1;1;1	1;1;1;1;1;1	1;1;1;1;1;1	BRCA1-A complex subunit RAP80	UIMC1	10.265	89	89;157;166;152;553;719	1	-2	NaN	NaN	NaN	NaN	NaN	NaN	NaN	NaN	NaN	NaN	NaN	NaN	NaN	NaN	NaN	0	0	0	0	0	0	0	0	0	0	0	0	0	0	0
D6RCC6;E7EUJ7;Q8TC20-2;Q8TC20-4;Q8TC20;Q8TC20-3;Q8TC20-5	D6RCC6;E7EUJ7;Q8TC20-2;Q8TC20-4;Q8TC20;Q8TC20-3;Q8TC20-5	1;1;1;1;1;1;1	1;1;1;1;1;1;1	1;1;1;1;1;1;1	Cancer-associated gene 1 protein	CAGE1	65.053	558	558;817;641;700;777;824;839	1	-2	NaN	NaN	NaN	NaN	NaN	NaN	NaN	NaN	NaN	NaN	NaN	NaN	NaN	NaN	NaN	0	0	0	0	0	0	0	0	0	0	0	0	0	0	0
D6RCC7;Q9P2D6-3;Q9P2D6-2;Q9P2D6-4;Q9P2D6;D6RFG9;D6REA8;H7BXC5;D6RC17	D6RCC7;Q9P2D6-3;Q9P2D6-2;Q9P2D6-4;Q9P2D6;D6RFG9;D6REA8;H7BXC5;D6RC17	2;2;2;2;2;1;1;1;1	2;2;2;2;2;1;1;1;1	2;2;2;2;2;1;1;1;1	Protein FAM135A	FAM135A	123.79	1095	1095;1302;1319;1469;1515;31;50;147;505	0.033926	0.86492	NaN	NaN	NaN	NaN	NaN	NaN	NaN	NaN	NaN	NaN	NaN	NaN	NaN	NaN	NaN	0	0	0	0	0	0	0	0	0	0	0	0	0	0	0
E7EPK0;E9PDJ9;H0Y8P3;D6RD46;G5EA03;Q9UPQ0-9;Q9UPQ0-8;Q9UPQ0-6;Q9UPQ0-5;Q9UPQ0-10;Q9UPQ0-2;Q9UPQ0-4;Q9UPQ0;Q9UPQ0-3	E7EPK0;E9PDJ9;H0Y8P3;D6RD46;G5EA03;Q9UPQ0-9;Q9UPQ0-8;Q9UPQ0-6;Q9UPQ0-5;Q9UPQ0-10;Q9UPQ0-2;Q9UPQ0-4;Q9UPQ0;Q9UPQ0-3	1;1;1;1;1;1;1;1;1;1;1;1;1;1	1;1;1;1;1;1;1;1;1;1;1;1;1;1	1;1;1;1;1;1;1;1;1;1;1;1;1;1	LIM and calponin homology domains-containing protein 1	LIMCH1	101.8	897	897;916;917;980;1467;890;897;902;910;1056;1057;1069;1083;1467	1	-2	NaN	NaN	NaN	NaN	NaN	NaN	NaN	NaN	NaN	NaN	NaN	NaN	NaN	NaN	NaN	0	0	0	0	0	0	0	0	0	0	0	0	0	0	0
D6RDG4;Q8NA72-2;Q8NA72-3;Q8NA72	D6RDG4;Q8NA72-2;Q8NA72-3;Q8NA72	1;1;1;1	1;1;1;1	1;1;1;1	Centrosomal protein POC5	POC5	60.351	547	547;399;550;575	1	-2	NaN	NaN	NaN	NaN	NaN	NaN	NaN	NaN	NaN	NaN	NaN	NaN	NaN	NaN	NaN	0	0	0	0	0	0	0	0	0	0	0	0	0	0	0
D6RDV1	D6RDV1	1	1	1	Enhancer of filamentation 1	NEDD9	4.8985	43	43	1	-2	NaN	NaN	NaN	NaN	NaN	NaN	NaN	NaN	NaN	NaN	NaN	NaN	NaN	NaN	NaN	0	0	0	0	0	0	0	0	0	0	0	0	0	0	0
H0YAE9;D6REQ6;D6RHI9;O00584	H0YAE9;D6REQ6;D6RHI9;O00584	1;1;1;1	1;1;1;1	1;1;1;1	Ribonuclease T2	RNASET2	21.772	185	185;218;253;256	0.0085653	1.3133	NaN	NaN	NaN	NaN	NaN	NaN	NaN	NaN	NaN	NaN	NaN	NaN	NaN	NaN	NaN	5096700	490310	4606400	0	0	0	0	0	0	5096700	490310	4606400	0	0	0
D6RF19;Q14195;Q14195-2	D6RF19;Q14195;Q14195-2	1;1;1	1;1;1	1;1;1	Dihydropyrimidinase-related protein 3	DPYSL3	10.221	92	92;570;684	1	-2	NaN	NaN	NaN	NaN	NaN	NaN	NaN	NaN	NaN	NaN	NaN	NaN	NaN	NaN	NaN	0	0	0	0	0	0	0	0	0	0	0	0	0	0	0
D6RF59	D6RF59	1	1	1	Protein mono-ADP-ribosyltransferase PARP8	PARP8	6.8633	57	57	1	-2	NaN	NaN	NaN	NaN	NaN	NaN	NaN	NaN	NaN	NaN	NaN	NaN	NaN	NaN	NaN	0	0	0	0	0	0	0	0	0	0	0	0	0	0	0
D6RFI2;Q6NXP0	D6RFI2;Q6NXP0	2;2	2;2	2;2	EF-hand calcium-binding domain-containing protein 12	EFCAB12	17.995	158	158;572	0.036392	0.84762	NaN	NaN	NaN	NaN	NaN	NaN	NaN	NaN	NaN	NaN	NaN	NaN	NaN	NaN	NaN	0	0	0	0	0	0	0	0	0	0	0	0	0	0	0
D6RFW1;Q96EQ0	D6RFW1;Q96EQ0	1;1	1;1	1;1	Small glutamine-rich tetratricopeptide repeat-containing protein beta	SGTB	21.83	195	195;304	1	-2	NaN	NaN	NaN	NaN	NaN	NaN	NaN	NaN	NaN	NaN	NaN	NaN	NaN	NaN	NaN	0	0	0	0	0	0	0	0	0	0	0	0	0	0	0
D6RGE2;Q96CN7	D6RGE2;Q96CN7	1;1	1;1	1;1	Isochorismatase domain-containing protein 1	ISOC1	20.239	188	188;298	1	-2	NaN	NaN	NaN	NaN	NaN	NaN	NaN	NaN	NaN	NaN	NaN	NaN	NaN	NaN	NaN	0	0	0	0	0	0	0	0	0	0	0	0	0	0	0
D6RGH5;Q68DU9;Q9P2G9-2;Q9P2G9	D6RGH5;Q68DU9;Q9P2G9-2;Q9P2G9	1;1;1;1	1;1;1;1	1;1;1;1	Kelch-like protein 8	KLHL8;DKFZp781C1855	8.7997	77	77;437;544;620	1	-2	NaN	NaN	NaN	NaN	NaN	NaN	NaN	NaN	NaN	NaN	NaN	NaN	NaN	NaN	NaN	0	0	0	0	0	0	0	0	0	0	0	0	0	0	0
D6RHE5;Q7Z392-2;Q7Z392-4;Q7Z392-3;Q7Z392	D6RHE5;Q7Z392-2;Q7Z392-4;Q7Z392-3;Q7Z392	1;1;1;1;1	1;1;1;1;1	1;1;1;1;1	Trafficking protein particle complex subunit 11	TRAPPC11	83.018	739	739;430;1018;1086;1133	1	-2	NaN	NaN	NaN	NaN	NaN	NaN	NaN	NaN	NaN	NaN	NaN	NaN	NaN	NaN	NaN	0	0	0	0	0	0	0	0	0	0	0	0	0	0	0
E3W980;Q8TDG4	E3W980;Q8TDG4	1;1	1;1	1;1	Helicase POLQ-like	HELQ	116.8	1034	1034;1101	1	-2	NaN	NaN	NaN	NaN	NaN	NaN	NaN	NaN	NaN	NaN	NaN	NaN	NaN	NaN	NaN	0	0	0	0	0	0	0	0	0	0	0	0	0	0	0
J3KNU2;E5RFF8;Q8IX29-2;Q8IX29	J3KNU2;E5RFF8;Q8IX29-2;Q8IX29	1;1;1;1	1;1;1;1	1;1;1;1	F-box only protein 16	FBXO16	36.744	316	316;349;280;292	1	-2	NaN	NaN	NaN	NaN	NaN	NaN	NaN	NaN	NaN	NaN	NaN	NaN	NaN	NaN	NaN	0	0	0	0	0	0	0	0	0	0	0	0	0	0	0
E5RFG5	E5RFG5	1	1	1	Inhibitor of nuclear factor kappa-B kinase subunit beta	IKBKB	12.061	109	109	1	-2	NaN	NaN	NaN	NaN	NaN	NaN	NaN	NaN	NaN	NaN	NaN	NaN	NaN	NaN	NaN	0	0	0	0	0	0	0	0	0	0	0	0	0	0	0
H0YB76;F6S220;E5RFJ0;E7ERW7;Q92608-2;Q92608	H0YB76;F6S220;E5RFJ0;E7ERW7;Q92608-2;Q92608	1;1;1;1;1;1	1;1;1;1;1;1	1;1;1;1;1;1	Dedicator of cytokinesis protein 2	DOCK2	18.678	161	161;335;1031;1322;336;1830	1	-2	NaN	NaN	NaN	NaN	NaN	NaN	NaN	NaN	NaN	NaN	NaN	NaN	NaN	NaN	NaN	0	0	0	0	0	0	0	0	0	0	0	0	0	0	0
E5RHA7;E5RFS6;Q8NC24	E5RHA7;E5RFS6;Q8NC24	1;1;1	1;1;1	1;1;1	RELT-like protein 2	RELL2	24.432	232	232;237;303	1	-2	NaN	NaN	NaN	NaN	NaN	NaN	NaN	NaN	NaN	NaN	NaN	NaN	NaN	NaN	NaN	0	0	0	0	0	0	0	0	0	0	0	0	0	0	0
E5RGH6;H0YC04;P21281	E5RGH6;H0YC04;P21281	1;1;1	1;1;1	1;1;1	V-type proton ATPase subunit B, brain isoform	ATP6V1B2	6.882	66	66;199;511	0.010121	1.2008	NaN	NaN	NaN	NaN	NaN	NaN	NaN	NaN	NaN	NaN	NaN	NaN	NaN	NaN	NaN	0	0	0	0	0	0	0	0	0	0	0	0	0	0	0
E5RGL7;Q6ZNC4	E5RGL7;Q6ZNC4	1;1	1;1	1;1	Zinc finger protein 704	ZNF704	20.831	189	189;412	1	-2	NaN	NaN	NaN	NaN	NaN	NaN	NaN	NaN	NaN	NaN	NaN	NaN	NaN	NaN	NaN	0	0	0	0	0	0	0	0	0	0	0	0	0	0	0
E5RIB5;E5RGS2;Q9H6H4-2;Q9H6H4	E5RIB5;E5RGS2;Q9H6H4-2;Q9H6H4	1;1;1;1	1;1;1;1	1;1;1;1	Receptor expression-enhancing protein;Receptor expression-enhancing protein 4	REEP4	6.5881	55	55;251;173;257	1	-2	NaN	NaN	NaN	NaN	NaN	NaN	NaN	NaN	NaN	NaN	NaN	NaN	NaN	NaN	NaN	0	0	0	0	0	0	0	0	0	0	0	0	0	0	0
H0YLF2;E5RGZ2;H0YKJ1;Q6NT76-4;Q6NT76-2;Q6NT76-3;Q6NT76;Q6NT76-5	H0YLF2;E5RGZ2;H0YKJ1;Q6NT76-4;Q6NT76-2;Q6NT76-3;Q6NT76;Q6NT76-5	1;1;1;1;1;1;1;1	1;1;1;1;1;1;1;1	1;1;1;1;1;1;1;1	Homeobox-containing protein 1	HMBOX1	40.996	364	364;386;396;304;405;418;420;443	1	-2	NaN	NaN	NaN	NaN	NaN	NaN	NaN	NaN	NaN	NaN	NaN	NaN	NaN	NaN	NaN	0	0	0	0	0	0	0	0	0	0	0	0	0	0	0
E5RH37;E9PBN4;F8W7M8;Q9P243-3;Q9P243-4;Q9P243-2;Q9P243	E5RH37;E9PBN4;F8W7M8;Q9P243-3;Q9P243-4;Q9P243-2;Q9P243	1;1;1;1;1;1;1	1;1;1;1;1;1;1	1;1;1;1;1;1;1	Zinc finger protein ZFAT	ZFAT	112.15	998	998;1145;1156;846;1181;1231;1243	1	-2	NaN	NaN	NaN	NaN	NaN	NaN	NaN	NaN	NaN	NaN	NaN	NaN	NaN	NaN	NaN	0	0	0	0	0	0	0	0	0	0	0	0	0	0	0
E5RIA1;E5RHA6;Q86UL3	E5RIA1;E5RHA6;Q86UL3	1;1;1	1;1;1	1;1;1	Glycerol-3-phosphate acyltransferase 4	AGPAT6	18.196	158	158;179;456	1	-2	NaN	NaN	NaN	NaN	NaN	NaN	NaN	NaN	NaN	NaN	NaN	NaN	NaN	NaN	NaN	4611700	4611700	0	4611700	4611700	0	0	0	0	0	0	0	0	0	0
E5RIM9	E5RIM9	1	1	1	MAGUK p55 subfamily member 2	MPP2	3.0884	31	31	1	-2	NaN	NaN	NaN	NaN	NaN	NaN	NaN	NaN	NaN	NaN	NaN	NaN	NaN	NaN	NaN	0	0	0	0	0	0	0	0	0	0	0	0	0	0	0
E5RIV9;Q02763-3;Q02763-2;Q02763	E5RIV9;Q02763-3;Q02763-2;Q02763	1;1;1;1	1;1;1;1	1;1;1;1	Angiopoietin-1 receptor	TEK	51.954	468	468;976;1081;1124	1	-2	NaN	NaN	NaN	NaN	NaN	NaN	NaN	NaN	NaN	NaN	NaN	NaN	NaN	NaN	NaN	0	0	0	0	0	0	0	0	0	0	0	0	0	0	0
E5RJS3	E5RJS3	1	1	1	Gamma-aminobutyric acid receptor subunit alpha-1	GABRA1	12.742	113	113	1	-2	NaN	NaN	NaN	NaN	NaN	NaN	NaN	NaN	NaN	NaN	NaN	NaN	NaN	NaN	NaN	0	0	0	0	0	0	0	0	0	0	0	0	0	0	0
E5RK09	E5RK09	1	1	1	E3 SUMO-protein ligase NSE2	NSMCE2	4.4048	44	44	1	-2	NaN	NaN	NaN	NaN	NaN	NaN	NaN	NaN	NaN	NaN	NaN	NaN	NaN	NaN	NaN	0	0	0	0	0	0	0	0	0	0	0	0	0	0	0
H0Y6M2;E7ENZ2;E9PG19;O94868-3;O94868-2;O94868	H0Y6M2;E7ENZ2;E9PG19;O94868-3;O94868-2;O94868	1;1;1;1;1;1	1;1;1;1;1;1	1;1;1;1;1;1	F-BAR and double SH3 domains protein 2	FCHSD2	13.006	117	117;604;764;515;684;740	1	-2	NaN	NaN	NaN	NaN	NaN	NaN	NaN	NaN	NaN	NaN	NaN	NaN	NaN	NaN	NaN	0	0	0	0	0	0	0	0	0	0	0	0	0	0	0
E7EP17;Q9NYC9-2;Q9NYC9	E7EP17;Q9NYC9-2;Q9NYC9	1;1;1	1;1;1	1;1;1	Dynein heavy chain 9, axonemal	DNAH9	503.34	4410	4410;4410;4486	1	-2	NaN	NaN	NaN	NaN	NaN	NaN	NaN	NaN	NaN	NaN	NaN	NaN	NaN	NaN	NaN	0	0	0	0	0	0	0	0	0	0	0	0	0	0	0
E7EPB6;P13569-2;P13569	E7EPB6;P13569-2;P13569	1;1;1	1;1;1	1;1;1	Cystic fibrosis transmembrane conductance regulator	CFTR	163.35	1438	1438;1419;1480	1	-2	NaN	NaN	NaN	NaN	NaN	NaN	NaN	NaN	NaN	NaN	NaN	NaN	NaN	NaN	NaN	0	0	0	0	0	0	0	0	0	0	0	0	0	0	0
E7EWP2;E7EPJ7;O75962-5;O75962-2;O75962-4;O75962	E7EWP2;E7EPJ7;O75962-5;O75962-2;O75962-4;O75962	1;1;1;1;1;1	1;1;1;1;1;1	1;1;1;1;1;1	Triple functional domain protein	TRIO	262.68	2309	2309;2546;2563;2921;3038;3097	1	-2	NaN	NaN	NaN	NaN	NaN	NaN	NaN	NaN	NaN	NaN	NaN	NaN	NaN	NaN	NaN	0	0	0	0	0	0	0	0	0	0	0	0	0	0	0
E7EPS8;P28827;P28827-2	E7EPS8;P28827;P28827-2	1;1;1	1;1;1	1;1;1	Protein-tyrosine-phosphatase;Receptor-type tyrosine-protein phosphatase mu	PTPRM	157.07	1390	1390;1452;1465	1	-2	NaN	NaN	NaN	NaN	NaN	NaN	NaN	NaN	NaN	NaN	NaN	NaN	NaN	NaN	NaN	0	0	0	0	0	0	0	0	0	0	0	0	0	0	0
E7EQ45;Q9H0R1-2;Q9H0R1	E7EQ45;Q9H0R1-2;Q9H0R1	1;1;1	1;1;1	1;1;1	AP-5 complex subunit mu-1	AP5M1	56.465	504	504;284;490	1	-2	NaN	NaN	NaN	NaN	NaN	NaN	NaN	NaN	NaN	NaN	NaN	NaN	NaN	NaN	NaN	0	0	0	0	0	0	0	0	0	0	0	0	0	0	0
H0Y8D1;E7EQ64;P07477;A6XGL3;A6XMV8;A0A0J9YYC8;A6XMV9;Q8NHM4;P07478	H0Y8D1;E7EQ64;P07477;A6XGL3;A6XMV8;A0A0J9YYC8;A6XMV9;Q8NHM4;P07478	2;2;2;1;1;1;1;1;1	2;2;2;1;1;1;1;1;1	2;2;2;1;1;1;1;1;1	Trypsin-1;Alpha-trypsin chain 1;Alpha-trypsin chain 2;Putative trypsin-6;Trypsin-2	PRSS1;PRSS3P2;PRSS2	15.421	142	142;261;247;237;246;247;261;247;247	0.0029155	2.6611	NaN	NaN	NaN	NaN	NaN	NaN	NaN	NaN	NaN	NaN	NaN	NaN	NaN	NaN	NaN	0	0	0	0	0	0	0	0	0	0	0	0	0	0	0
E7ER71;E7EQJ3;H0YBZ8;E7ESL3;H0YBZ2;P04233-3;P04233-2;P04233	E7ER71;E7EQJ3;H0YBZ8;E7ESL3;H0YBZ2;P04233-3;P04233-2;P04233	1;1;1;1;1;1;1;1	1;1;1;1;1;1;1;1	1;1;1;1;1;1;1;1	HLA class II histocompatibility antigen gamma chain	CD74	6.0359	52	52;122;145;152;316;160;232;296	1	-2	NaN	NaN	NaN	NaN	NaN	NaN	NaN	NaN	NaN	NaN	NaN	NaN	NaN	NaN	NaN	0	0	0	0	0	0	0	0	0	0	0	0	0	0	0
H7C2T1;E7ES52;P46527	H7C2T1;E7ES52;P46527	1;1;1	1;1;1	1;1;1	Cyclin-dependent kinase inhibitor 1B	CDKN1B	11.94	104	104;205;198	1	-2	NaN	NaN	NaN	NaN	NaN	NaN	NaN	NaN	NaN	NaN	NaN	NaN	NaN	NaN	NaN	0	0	0	0	0	0	0	0	0	0	0	0	0	0	0
H7C4V4;E7ESA7;P29474	H7C4V4;E7ESA7;P29474	1;1;1	1;1;1	1;1;1	Nitric oxide synthase, endothelial	NOS3	33.836	306	306;997;1203	1	-2	NaN	NaN	NaN	NaN	NaN	NaN	NaN	NaN	NaN	NaN	NaN	NaN	NaN	NaN	NaN	0	0	0	0	0	0	0	0	0	0	0	0	0	0	0
E7ESG2;Q9HAW4-2;Q9HAW4-3;Q9HAW4	E7ESG2;Q9HAW4-2;Q9HAW4-3;Q9HAW4	1;1;1;1	1;1;1;1	1;1;1;1	Claspin	CLSPN	145.31	1286	1286;1275;1332;1339	1	-2	NaN	NaN	NaN	NaN	NaN	NaN	NaN	NaN	NaN	NaN	NaN	NaN	NaN	NaN	NaN	0	0	0	0	0	0	0	0	0	0	0	0	0	0	0
E7ESS4;P05362	E7ESS4;P05362	1;1	1;1	1;1	Intercellular adhesion molecule 1	ICAM1	33.699	310	310;532	1	-2	NaN	NaN	NaN	NaN	NaN	NaN	NaN	NaN	NaN	NaN	NaN	NaN	NaN	NaN	NaN	0	0	0	0	0	0	0	0	0	0	0	0	0	0	0
H0Y9K5;E9PBG4;E7EW95;E7EVD6;E7ETE3;E7EUW2;Q9HAR2;Q9HAR2-4	H0Y9K5;E9PBG4;E7EW95;E7EVD6;E7ETE3;E7EUW2;Q9HAR2;Q9HAR2-4	1;1;1;1;1;1;1;1	1;1;1;1;1;1;1;1	1;1;1;1;1;1;1;1	Latrophilin-3	ADGRL3;LPHN3	102.31	918	918;1503;1512;1528;1571;1580;1447;1469	1	-2	NaN	NaN	NaN	NaN	NaN	NaN	NaN	NaN	NaN	NaN	NaN	NaN	NaN	NaN	NaN	0	0	0	0	0	0	0	0	0	0	0	0	0	0	0
G3XAM2;E7ETH0;P05156	G3XAM2;E7ETH0;P05156	1;1;1	1;1;1	1;1;1	Complement factor I;Complement factor I heavy chain;Complement factor I light chain	CFI	65.059	576	576;591;583	0.0027855	2.4395	NaN	NaN	NaN	NaN	NaN	NaN	NaN	NaN	NaN	NaN	NaN	NaN	NaN	NaN	NaN	6641400	0	6641400	6641400	0	6641400	0	0	0	0	0	0	0	0	0
H7BZ66;E7ETH1;Q03721-2;Q03721-3;Q03721;Q14003	H7BZ66;E7ETH1;Q03721-2;Q03721-3;Q03721;Q14003	1;1;1;1;1;1	1;1;1;1;1;1	1;1;1;1;1;1	Potassium voltage-gated channel subfamily C member 4;Potassium voltage-gated channel subfamily C member 3	KCNC4;KCNC3	68.534	624	624;728;582;626;635;757	1	-2	NaN	NaN	NaN	NaN	NaN	NaN	NaN	NaN	NaN	NaN	NaN	NaN	NaN	NaN	NaN	0	0	0	0	0	0	0	0	0	0	0	0	0	0	0
E7EUE0;K7EJY1;Q7Z3S7-2;Q7Z3S7-4;Q7Z3S7-6;Q7Z3S7;Q7Z3S7-5;K7ER25	E7EUE0;K7EJY1;Q7Z3S7-2;Q7Z3S7-4;Q7Z3S7-6;Q7Z3S7;Q7Z3S7-5;K7ER25	2;2;2;2;2;2;2;1	2;2;2;2;2;2;2;1	2;2;2;2;2;2;2;1	Voltage-dependent calcium channel subunit alpha-2/delta-4;Voltage-dependent calcium channel subunit alpha-2-4;Voltage-dependent calcium channel subunit delta-4	CACNA2D4	68.025	601	601;1112;974;1073;1090;1137;1154;780	0	6.3562	NaN	NaN	NaN	NaN	NaN	NaN	NaN	NaN	NaN	NaN	NaN	NaN	NaN	NaN	NaN	0	0	0	0	0	0	0	0	0	0	0	0	0	0	0
E7EUK6;E7EUJ1;P11150	E7EUK6;E7EUJ1;P11150	1;1;1	1;1;1	1;1;1	Hepatic triacylglycerol lipase	LIPC	49.026	438	438;499;499	0.038864	0.79409	NaN	NaN	NaN	NaN	NaN	NaN	NaN	NaN	NaN	NaN	NaN	NaN	NaN	NaN	NaN	0	0	0	0	0	0	0	0	0	0	0	0	0	0	0
E7EUP3;O95251-3;O95251-5;O95251-2;O95251-4;O95251	E7EUP3;O95251-3;O95251-5;O95251-2;O95251-4;O95251	1;1;1;1;1;1	1;1;1;1;1;1	1;1;1;1;1;1	Histone acetyltransferase;Histone acetyltransferase KAT7	KAT7	49.859	425	425;442;472;501;581;611	0.037618	0.83506	NaN	NaN	NaN	NaN	NaN	NaN	NaN	NaN	NaN	NaN	NaN	NaN	NaN	NaN	NaN	0	0	0	0	0	0	0	0	0	0	0	0	0	0	0
E7EV34;O14773	E7EV34;O14773	1;1	1;1	1;1	Tripeptidyl-peptidase 1	TPP1	19.394	177	177;563	0.002445	1.7755	NaN	NaN	NaN	NaN	NaN	NaN	NaN	NaN	NaN	NaN	NaN	NaN	NaN	NaN	NaN	3072400	749500	2322900	0	0	0	3072400	749500	2322900	0	0	0	0	0	0
P47870-3;E7EV50	P47870-3;E7EV50	1;1	1;1	1;1	Gamma-aminobutyric acid receptor subunit beta-2	GABRB2	36.086	313	313;411	1	-2	NaN	NaN	NaN	NaN	NaN	NaN	NaN	NaN	NaN	NaN	NaN	NaN	NaN	NaN	NaN	0	0	0	0	0	0	0	0	0	0	0	0	0	0	0
E7EVA0	E7EVA0	2	2	2	Microtubule-associated protein	MAP4	245.44	2297	2297	0.02906	0.94508	NaN	NaN	NaN	NaN	NaN	NaN	NaN	NaN	NaN	NaN	NaN	NaN	NaN	NaN	NaN	0	0	0	0	0	0	0	0	0	0	0	0	0	0	0
E7EVM7;Q9H5I5-3;Q9H5I5-2;Q9H5I5;Q9H5I5-4	E7EVM7;Q9H5I5-3;Q9H5I5-2;Q9H5I5;Q9H5I5-4	1;1;1;1;1	1;1;1;1;1	1;1;1;1;1	Piezo-type mechanosensitive ion channel component;Piezo-type mechanosensitive ion channel component 2	PIEZO2	312.61	2703	2703;709;2689;2752;2777	0.030612	0.93039	NaN	NaN	NaN	NaN	NaN	NaN	NaN	NaN	NaN	NaN	NaN	NaN	NaN	NaN	NaN	0	0	0	0	0	0	0	0	0	0	0	0	0	0	0
E7EW05;Q9NVU7-2;Q9NVU7	E7EW05;Q9NVU7-2;Q9NVU7	1;1;1	1;1;1	1;1;1	Protein SDA1 homolog	SDAD1	75.44	650	650;590;687	1	-2	NaN	NaN	NaN	NaN	NaN	NaN	NaN	NaN	NaN	NaN	NaN	NaN	NaN	NaN	NaN	0	0	0	0	0	0	0	0	0	0	0	0	0	0	0
H7C1I9;E7EWQ5;J3QT34;O15021-2;O15021-3;O15021-1;O15021	H7C1I9;E7EWQ5;J3QT34;O15021-2;O15021-3;O15021-1;O15021	1;1;1;1;1;1;1	1;1;1;1;1;1;1	1;1;1;1;1;1;1	Microtubule-associated serine/threonine-protein kinase 4	MAST4	179.92	1680	1680;2444;2623;2429;2434;2444;2626	1	-2	NaN	NaN	NaN	NaN	NaN	NaN	NaN	NaN	NaN	NaN	NaN	NaN	NaN	NaN	NaN	0	0	0	0	0	0	0	0	0	0	0	0	0	0	0
H3BRM6;E7EWW9;P09488-2;P09488	H3BRM6;E7EWW9;P09488-2;P09488	1;1;1;1	1;1;1;1	1;1;1;1	Glutathione S-transferase Mu 1	GSTM1	11.987	102	102;237;181;218	1	-2	NaN	NaN	NaN	NaN	NaN	NaN	NaN	NaN	NaN	NaN	NaN	NaN	NaN	NaN	NaN	0	0	0	0	0	0	0	0	0	0	0	0	0	0	0
Q5JWQ4;E7EX60;Q5T7F0;Q5JWQ6;E9PEP6;O14786-3;O14786-2;O14786	Q5JWQ4;E7EX60;Q5T7F0;Q5JWQ6;E9PEP6;O14786-3;O14786-2;O14786	1;1;1;1;1;1;1;1	1;1;1;1;1;1;1;1	1;1;1;1;1;1;1;1	Neuropilin-1	NRP1	67.292	597	597;641;704;735;906;609;644;923	1	-2	NaN	NaN	NaN	NaN	NaN	NaN	NaN	NaN	NaN	NaN	NaN	NaN	NaN	NaN	NaN	0	0	0	0	0	0	0	0	0	0	0	0	0	0	0
E7EXA3;Q6X734;Q9GZT8-3;Q9GZT8-2;Q9GZT8	E7EXA3;Q6X734;Q9GZT8-3;Q9GZT8-2;Q9GZT8	1;1;1;1;1	1;1;1;1;1	1;1;1;1;1	NIF3-like protein 1	NIF3L1	23.578	209	209;252;285;350;377	1	-2	NaN	NaN	NaN	NaN	NaN	NaN	NaN	NaN	NaN	NaN	NaN	NaN	NaN	NaN	NaN	0	0	0	0	0	0	0	0	0	0	0	0	0	0	0
E9PB13;Q6VAB6	E9PB13;Q6VAB6	1;1	1;1	1;1	Kinase suppressor of Ras 2	KSR2	104.26	921	921;950	1	-2	NaN	NaN	NaN	NaN	NaN	NaN	NaN	NaN	NaN	NaN	NaN	NaN	NaN	NaN	NaN	0	0	0	0	0	0	0	0	0	0	0	0	0	0	0
E9PBC5;H0YAC1;P03952	E9PBC5;H0YAC1;P03952	1;1;1	1;1;1	1;1;1	Plasma kallikrein;Plasma kallikrein heavy chain;Plasma kallikrein light chain	KLKB1	57.642	514	514;686;638	0.027027	1.0456	NaN	NaN	NaN	NaN	NaN	NaN	NaN	NaN	NaN	NaN	NaN	NaN	NaN	NaN	NaN	2523900	526490	1997400	2523900	526490	1997400	0	0	0	0	0	0	0	0	0
E9PC85;Q5S007	E9PC85;Q5S007	1;1	1;1	1;1	Leucine-rich repeat serine/threonine-protein kinase 2	LRRK2	143.11	1271	1271;2527	1	-2	NaN	NaN	NaN	NaN	NaN	NaN	NaN	NaN	NaN	NaN	NaN	NaN	NaN	NaN	NaN	0	0	0	0	0	0	0	0	0	0	0	0	0	0	0
E9PCX7;Q13423	E9PCX7;Q13423	1;1	1;1	1;1	NAD(P) transhydrogenase, mitochondrial	NNT	99.728	955	955;1086	1	-2	NaN	NaN	NaN	NaN	NaN	NaN	NaN	NaN	NaN	NaN	NaN	NaN	NaN	NaN	NaN	0	0	0	0	0	0	0	0	0	0	0	0	0	0	0
E9PE10;Q9HCJ3-2	E9PE10;Q9HCJ3-2	1;1	1;1	1;1	Ribonucleoprotein PTB-binding 2	RAVER2	17.745	166	166;678	1	-2	NaN	NaN	NaN	NaN	NaN	NaN	NaN	NaN	NaN	NaN	NaN	NaN	NaN	NaN	NaN	0	0	0	0	0	0	0	0	0	0	0	0	0	0	0
E9PEX6;P09622-2;P09622-3;P09622	E9PEX6;P09622-2;P09622-3;P09622	1;1;1;1	1;1;1;1	1;1;1;1	Dihydrolipoyl dehydrogenase;Dihydrolipoyl dehydrogenase, mitochondrial	DLD	51.815	486	486;410;461;509	0.030457	0.92751	NaN	NaN	NaN	NaN	NaN	NaN	NaN	NaN	NaN	NaN	NaN	NaN	NaN	NaN	NaN	0	0	0	0	0	0	0	0	0	0	0	0	0	0	0
E9PF42;Q8N398-2;Q8N398	E9PF42;Q8N398-2;Q8N398	1;1;1	1;1;1	1;1;1	von Willebrand factor A domain-containing protein 5B2	VWA5B2	108.61	1024	1024;1242;1253	1	-2	NaN	NaN	NaN	NaN	NaN	NaN	NaN	NaN	NaN	NaN	NaN	NaN	NaN	NaN	NaN	0	0	0	0	0	0	0	0	0	0	0	0	0	0	0
Q14DU5;E9PF63;O75116	Q14DU5;E9PF63;O75116	1;1;1	1;1;1	1;1;1	Rho-associated protein kinase 2	ROCK2	82.148	703	703;1145;1388	1	-2	NaN	NaN	NaN	NaN	NaN	NaN	NaN	NaN	NaN	NaN	NaN	NaN	NaN	NaN	NaN	0	0	0	0	0	0	0	0	0	0	0	0	0	0	0
E9PFU5;P41586-5;P41586-3;P41586;P41586-4;P41586-2	E9PFU5;P41586-5;P41586-3;P41586;P41586-4;P41586-2	1;1;1;1;1;1	1;1;1;1;1;1	1;1;1;1;1;1	Pituitary adenylate cyclase-activating polypeptide type I receptor	ADCYAP1R1	59.618	524	524;411;447;468;475;496	1	-2	NaN	NaN	NaN	NaN	NaN	NaN	NaN	NaN	NaN	NaN	NaN	NaN	NaN	NaN	NaN	0	0	0	0	0	0	0	0	0	0	0	0	0	0	0
Q6ZR08-3;E9PG32	Q6ZR08-3;E9PG32	1;1	1;1	1;1	Dynein axonemal heavy chain 12	DNAH12	125.22	1093	1093;3960	1	-2	NaN	NaN	NaN	NaN	NaN	NaN	NaN	NaN	NaN	NaN	NaN	NaN	NaN	NaN	NaN	0	0	0	0	0	0	0	0	0	0	0	0	0	0	0
E9PG71;P54764-2;P54764	E9PG71;P54764-2;P54764	1;1;1	1;1;1	1;1;1	Receptor protein-tyrosine kinase;Ephrin type-A receptor 4	EPHA4	105.71	949	949;935;986	1	-2	NaN	NaN	NaN	NaN	NaN	NaN	NaN	NaN	NaN	NaN	NaN	NaN	NaN	NaN	NaN	0	0	0	0	0	0	0	0	0	0	0	0	0	0	0
E9PGC0;P20936-2;P20936-4;P20936	E9PGC0;P20936-2;P20936-4;P20936	1;1;1;1	1;1;1;1	1;1;1;1	Ras GTPase-activating protein 1	RASA1	101.79	881	881;870;880;1047	1	-2	NaN	NaN	NaN	NaN	NaN	NaN	NaN	NaN	NaN	NaN	NaN	NaN	NaN	NaN	NaN	0	0	0	0	0	0	0	0	0	0	0	0	0	0	0
E9PGK7;O94759-2;O94759	E9PGK7;O94759-2;O94759	1;1;1	1;1;1	1;1;1	Transient receptor potential cation channel subfamily M member 2	TRPM2	176.53	1553	1553;1449;1503	1	-2	NaN	NaN	NaN	NaN	NaN	NaN	NaN	NaN	NaN	NaN	NaN	NaN	NaN	NaN	NaN	0	0	0	0	0	0	0	0	0	0	0	0	0	0	0
F8WCA5;E9PGM9;P78332-3;P78332	F8WCA5;E9PGM9;P78332-3;P78332	1;1;1;1	1;1;1;1	1;1;1;1	RNA-binding protein 6	RBM6	80.389	697	697;991;520;1123	1	-2	NaN	NaN	NaN	NaN	NaN	NaN	NaN	NaN	NaN	NaN	NaN	NaN	NaN	NaN	NaN	0	0	0	0	0	0	0	0	0	0	0	0	0	0	0
E9PHD9;Q6L9W6	E9PHD9;Q6L9W6	1;1	1;1	1;1	Beta-1,4-N-acetylgalactosaminyltransferase 3	B4GALNT3	73	636	636;998	1	-2	NaN	NaN	NaN	NaN	NaN	NaN	NaN	NaN	NaN	NaN	NaN	NaN	NaN	NaN	NaN	0	0	0	0	0	0	0	0	0	0	0	0	0	0	0
E9PHM6;F6QMI7;F8W9J4;Q03001-8;Q03001-14;Q03001;Q6P0N6;E7ETB9;A0A0U1RQJ2;Q03001-9	E9PHM6;F6QMI7;F8W9J4;Q03001-8;Q03001-14;Q03001;Q6P0N6;E7ETB9;A0A0U1RQJ2;Q03001-9	2;2;2;2;2;2;1;1;1;1	2;2;2;2;2;2;1;1;1;1	1;1;1;1;1;1;0;0;1;0	Dystonin	DST	629.78	5497	5497;5537;7461;5171;5375;7570;1143;1479;1674;3060	0.029752	0.89832	NaN	NaN	NaN	NaN	NaN	NaN	NaN	NaN	NaN	NaN	NaN	NaN	NaN	NaN	NaN	0	0	0	0	0	0	0	0	0	0	0	0	0	0	0
E9PHR9;Q9NRQ2-2;Q9NRQ2	E9PHR9;Q9NRQ2-2;Q9NRQ2	1;1;1	1;1;1	1;1;1	Phospholipid scramblase 4	PLSCR4	26.249	239	239;224;329	1	-2	NaN	NaN	NaN	NaN	NaN	NaN	NaN	NaN	NaN	NaN	NaN	NaN	NaN	NaN	NaN	0	0	0	0	0	0	0	0	0	0	0	0	0	0	0
E9PIG4	E9PIG4	1	1	1	Lysosomal Pro-X carboxypeptidase	PRCP	26.346	233	233	1	-2	NaN	NaN	NaN	NaN	NaN	NaN	NaN	NaN	NaN	NaN	NaN	NaN	NaN	NaN	NaN	0	0	0	0	0	0	0	0	0	0	0	0	0	0	0
E9PIN0;Q13315	E9PIN0;Q13315	1;1	1;1	1;1	Serine-protein kinase ATM	ATM	156.95	1369	1369;3056	1	-2	NaN	NaN	NaN	NaN	NaN	NaN	NaN	NaN	NaN	NaN	NaN	NaN	NaN	NaN	NaN	0	0	0	0	0	0	0	0	0	0	0	0	0	0	0
E9PPG2;E9PIR5;E9PLK6;E9PKC5;Q01432-2;Q01432-3;Q01432;Q01432-5;Q01432-4	E9PPG2;E9PIR5;E9PLK6;E9PKC5;Q01432-2;Q01432-3;Q01432;Q01432-5;Q01432-4	1;1;1;1;1;1;1;1;1	1;1;1;1;1;1;1;1;1	1;1;1;1;1;1;1;1;1	AMP deaminase 3	AMPD3	12.579	111	111;212;267;677;216;658;767;774;776	1	-2	NaN	NaN	NaN	NaN	NaN	NaN	NaN	NaN	NaN	NaN	NaN	NaN	NaN	NaN	NaN	0	0	0	0	0	0	0	0	0	0	0	0	0	0	0
E9PIT3;P00734;C9JV37	E9PIT3;P00734;C9JV37	2;2;1	2;2;1	2;2;1	Prothrombin;Activation peptide fragment 1;Activation peptide fragment 2;Thrombin light chain;Thrombin heavy chain	F2	65.408	583	583;622;324	0	20.54	NaN	NaN	NaN	NaN	NaN	NaN	NaN	NaN	NaN	NaN	NaN	NaN	NaN	NaN	NaN	7747800	3644700	4103200	3833500	0	3833500	0	0	0	0	0	0	3914400	3644700	269730
E9PIZ8;K9J7I2;E9PQ68;O95169-2;O95169	E9PIZ8;K9J7I2;E9PQ68;O95169-2;O95169	1;1;1;1;1	1;1;1;1;1	1;1;1;1;1	NADH dehydrogenase [ubiquinone] 1 beta subcomplex subunit 8, mitochondrial	NDUFB8	7.913	71	71;107;159;172;186	1	-2	NaN	NaN	NaN	NaN	NaN	NaN	NaN	NaN	NaN	NaN	NaN	NaN	NaN	NaN	NaN	0	0	0	0	0	0	0	0	0	0	0	0	0	0	0
E9PJ16;Q86UT8	E9PJ16;Q86UT8	1;1	1;1	1;1	Coiled-coil domain-containing protein 84	CCDC84	22.561	194	194;332	1	-2	NaN	NaN	NaN	NaN	NaN	NaN	NaN	NaN	NaN	NaN	NaN	NaN	NaN	NaN	NaN	0	0	0	0	0	0	0	0	0	0	0	0	0	0	0
E9PJB5;H0Y339;Q8NHY2-2;Q8NHY2-4;Q8NHY2	E9PJB5;H0Y339;Q8NHY2-2;Q8NHY2-4;Q8NHY2	1;1;1;1;1	1;1;1;1;1	1;1;1;1;1	E3 ubiquitin-protein ligase RFWD2	RFWD2	21.976	189	189;566;707;711;731	1	-2	NaN	NaN	NaN	NaN	NaN	NaN	NaN	NaN	NaN	NaN	NaN	NaN	NaN	NaN	NaN	0	0	0	0	0	0	0	0	0	0	0	0	0	0	0
U3KPS1;E9PJG7;P56817-6;P56817-5;P56817-4;P56817-3;P56817-2;P56817	U3KPS1;E9PJG7;P56817-6;P56817-5;P56817-4;P56817-3;P56817-2;P56817	1;1;1;1;1;1;1;1	1;1;1;1;1;1;1;1	1;1;1;1;1;1;1;1	Beta-secretase 1	BACE1	6.189	51	51;467;376;401;432;457;476;501	1	-2	NaN	NaN	NaN	NaN	NaN	NaN	NaN	NaN	NaN	NaN	NaN	NaN	NaN	NaN	NaN	0	0	0	0	0	0	0	0	0	0	0	0	0	0	0
E9PJX5;P51451	E9PJX5;P51451	1;1	1;1	1;1	Non-specific protein-tyrosine kinase;Tyrosine-protein kinase Blk	BLK	49.75	434	434;505	1	-2	NaN	NaN	NaN	NaN	NaN	NaN	NaN	NaN	NaN	NaN	NaN	NaN	NaN	NaN	NaN	11532000	0	11532000	0	0	0	0	0	0	11532000	0	11532000	0	0	0
E9PS17;E9PK59;Q96KG9-5;Q96KG9-3;Q96KG9-4;Q96KG9-6;Q96KG9-2;Q96KG9	E9PS17;E9PK59;Q96KG9-5;Q96KG9-3;Q96KG9-4;Q96KG9-6;Q96KG9-2;Q96KG9	1;1;1;1;1;1;1;1	1;1;1;1;1;1;1;1	1;1;1;1;1;1;1;1	N-terminal kinase-like protein	SCYL1	85.718	775	775;780;626;707;781;787;791;808	1	-2	NaN	NaN	NaN	NaN	NaN	NaN	NaN	NaN	NaN	NaN	NaN	NaN	NaN	NaN	NaN	0	0	0	0	0	0	0	0	0	0	0	0	0	0	0
E9PKB1;Q0P6D6	E9PKB1;Q0P6D6	1;1	1;1	1;1	Coiled-coil domain-containing protein 15	CCDC15	111.77	962	962;951	1	-2	NaN	NaN	NaN	NaN	NaN	NaN	NaN	NaN	NaN	NaN	NaN	NaN	NaN	NaN	NaN	0	0	0	0	0	0	0	0	0	0	0	0	0	0	0
E9PKL7	E9PKL7	1	1	1	Ras-related protein Rab-2A	RAB2A	20.779	181	181	1	-2	NaN	NaN	NaN	NaN	NaN	NaN	NaN	NaN	NaN	NaN	NaN	NaN	NaN	NaN	NaN	0	0	0	0	0	0	0	0	0	0	0	0	0	0	0
E9PKW2;E9PQ79;Q9BYT9	E9PKW2;E9PQ79;Q9BYT9	1;1;1	1;1;1	1;1;1	Anoctamin;Anoctamin-3	ANO3	23.382	206	206;965;981	0.00998	1.187	NaN	NaN	NaN	NaN	NaN	NaN	NaN	NaN	NaN	NaN	NaN	NaN	NaN	NaN	NaN	1815200	1608200	206960	0	0	0	0	0	0	0	0	0	1815200	1608200	206960
E9PL41	E9PL41	1	1	1	Hypoxia-inducible factor 1-alpha inhibitor	HIF1AN	22.735	191	191	1	-2	NaN	NaN	NaN	NaN	NaN	NaN	NaN	NaN	NaN	NaN	NaN	NaN	NaN	NaN	NaN	0	0	0	0	0	0	0	0	0	0	0	0	0	0	0
E9PLK3;P55786;H0YDG0;E9PP11;A6NEC2;P55786-2	E9PLK3;P55786;H0YDG0;E9PP11;A6NEC2;P55786-2	2;2;1;1;1;1	2;2;1;1;1;1	2;2;1;1;1;1	Puromycin-sensitive aminopeptidase;Puromycin-sensitive aminopeptidase-like protein	NPEPPS;NPEPPSL1	102.99	915	915;919;169;201;478;839	0.003012	2.8649	NaN	NaN	NaN	NaN	NaN	NaN	NaN	NaN	NaN	NaN	NaN	NaN	NaN	NaN	NaN	7191200	6735300	455880	0	0	0	0	0	0	0	0	0	7191200	6735300	455880
F5H0Y9;E9PM51;P32780-2;P32780	F5H0Y9;E9PM51;P32780-2;P32780	1;1;1;1	1;1;1;1	1;1;1;1	General transcription factor IIH subunit 1	GTF2H1	15.773	138	138;236;432;548	1	-2	NaN	NaN	NaN	NaN	NaN	NaN	NaN	NaN	NaN	NaN	NaN	NaN	NaN	NaN	NaN	0	0	0	0	0	0	0	0	0	0	0	0	0	0	0
E9PMR9	E9PMR9	1	1	1	ADP-ribosylation factor GTPase-activating protein 2	ARFGAP2	9.9092	89	89	1	-2	NaN	NaN	NaN	NaN	NaN	NaN	NaN	NaN	NaN	NaN	NaN	NaN	NaN	NaN	NaN	0	0	0	0	0	0	0	0	0	0	0	0	0	0	0
E9PNE0	E9PNE0	1	1	1	Myomegalin	PDE4DIP	9.1825	79	79	1	-2	NaN	NaN	NaN	NaN	NaN	NaN	NaN	NaN	NaN	NaN	NaN	NaN	NaN	NaN	NaN	3090600	2457900	632700	3090600	2457900	632700	0	0	0	0	0	0	0	0	0
E9PNH9	E9PNH9	1	1	1	Integrator complex subunit 11	CPSF3L	12.399	109	109	1	-2	NaN	NaN	NaN	NaN	NaN	NaN	NaN	NaN	NaN	NaN	NaN	NaN	NaN	NaN	NaN	2006600	2006600	0	0	0	0	2006600	2006600	0	0	0	0	0	0	0
E9PNQ0;E9PR18;Q96PZ2	E9PNQ0;E9PR18;Q96PZ2	1;1;1	1;1;1	1;1;1	Protein FAM111A	FAM111A	11.394	96	96;183;611	1	-2	NaN	NaN	NaN	NaN	NaN	NaN	NaN	NaN	NaN	NaN	NaN	NaN	NaN	NaN	NaN	0	0	0	0	0	0	0	0	0	0	0	0	0	0	0
E9PQN5;E9PNY3;Q15173-2;Q15173	E9PQN5;E9PNY3;Q15173-2;Q15173	1;1;1;1	1;1;1;1	1;1;1;1	Serine/threonine-protein phosphatase 2A 56 kDa regulatory subunit beta isoform	PPP2R5B	12.907	111	111;193;494;497	1	-2	NaN	NaN	NaN	NaN	NaN	NaN	NaN	NaN	NaN	NaN	NaN	NaN	NaN	NaN	NaN	0	0	0	0	0	0	0	0	0	0	0	0	0	0	0
E9PP68;Q5XXA6	E9PP68;Q5XXA6	1;1	1;1	1;1	Anoctamin-1	ANO1	28.717	251	251;986	0.039216	0.7447	NaN	NaN	NaN	NaN	NaN	NaN	NaN	NaN	NaN	NaN	NaN	NaN	NaN	NaN	NaN	0	0	0	0	0	0	0	0	0	0	0	0	0	0	0
H0YC98;H0YCP9;E9PPG3;H0YEI4;Q7Z429	H0YC98;H0YCP9;E9PPG3;H0YEI4;Q7Z429	1;1;1;1;1	1;1;1;1;1	1;1;1;1;1	Protein lifeguard 1	GRINA	20.429	184	184;188;274;350;371	1	-2	NaN	NaN	NaN	NaN	NaN	NaN	NaN	NaN	NaN	NaN	NaN	NaN	NaN	NaN	NaN	0	0	0	0	0	0	0	0	0	0	0	0	0	0	0
E9PPJ1;Q8NG31-3;Q8NG31-4;Q8NG31-2;Q8NG31;H0YCZ2	E9PPJ1;Q8NG31-3;Q8NG31-4;Q8NG31-2;Q8NG31;H0YCZ2	2;2;2;2;2;1	2;2;2;2;2;1	2;2;2;2;2;1	Protein CASC5	CASC5	195.64	1746	1746;1746;1833;2316;2342;1361	0.02901	0.93809	NaN	NaN	NaN	NaN	NaN	NaN	NaN	NaN	NaN	NaN	NaN	NaN	NaN	NaN	NaN	0	0	0	0	0	0	0	0	0	0	0	0	0	0	0
E9PR89;O00141-4;O00141;O00141-3;O00141-5;O00141-2	E9PR89;O00141-4;O00141;O00141-3;O00141-5;O00141-2	1;1;1;1;1;1	1;1;1;1;1;1	1;1;1;1;1;1	Serine/threonine-protein kinase Sgk1	SGK1	43.811	387	387;421;431;445;459;526	1	-2	NaN	NaN	NaN	NaN	NaN	NaN	NaN	NaN	NaN	NaN	NaN	NaN	NaN	NaN	NaN	0	0	0	0	0	0	0	0	0	0	0	0	0	0	0
E9PRH6;F8WET0;Q8IW19	E9PRH6;F8WET0;Q8IW19	1;1;1	1;1;1	1;1;1	Aprataxin and PNK-like factor	APLF	20.371	185	185;280;511	1	-2	NaN	NaN	NaN	NaN	NaN	NaN	NaN	NaN	NaN	NaN	NaN	NaN	NaN	NaN	NaN	0	0	0	0	0	0	0	0	0	0	0	0	0	0	0
F1T0I1;J3KNL6;O15027-2;O15027-4;O15027-3;O15027;O15027-5	F1T0I1;J3KNL6;O15027-2;O15027-4;O15027-3;O15027;O15027-5	1;1;1;1;1;1;1	1;1;1;1;1;1;1	1;1;1;1;1;1;1	Protein transport protein Sec16A	SEC16A	249.48	2334	2334;2357;2134;2154;2159;2179;2201	1	-2	NaN	NaN	NaN	NaN	NaN	NaN	NaN	NaN	NaN	NaN	NaN	NaN	NaN	NaN	NaN	0	0	0	0	0	0	0	0	0	0	0	0	0	0	0
F2Z2A4;H0Y501;H7C1M5;Q9H147	F2Z2A4;H0Y501;H7C1M5;Q9H147	1;1;1;1	1;1;1;1	1;1;1;1	Deoxynucleotidyltransferase terminal-interacting protein 1	DNTTIP1	16.423	145	145;150;280;329	1	-2	NaN	NaN	NaN	NaN	NaN	NaN	NaN	NaN	NaN	NaN	NaN	NaN	NaN	NaN	NaN	0	0	0	0	0	0	0	0	0	0	0	0	0	0	0
F2Z2E2;Q86VI3	F2Z2E2;Q86VI3	3;3	3;3	3;3	Ras GTPase-activating-like protein IQGAP3	IQGAP3	179.48	1588	1588;1631	0.010142	1.2013	NaN	NaN	NaN	NaN	NaN	NaN	NaN	NaN	NaN	NaN	NaN	NaN	NaN	NaN	NaN	0	0	0	0	0	0	0	0	0	0	0	0	0	0	0
F2Z2X8;O95171-3;O95171-2;O95171	F2Z2X8;O95171-3;O95171-2;O95171	1;1;1;1	1;1;1;1	1;1;1;1	Sciellin	SCEL	32.05	283	283;646;668;688	0.03622	0.84055	NaN	NaN	NaN	NaN	NaN	NaN	NaN	NaN	NaN	NaN	NaN	NaN	NaN	NaN	NaN	0	0	0	0	0	0	0	0	0	0	0	0	0	0	0
Q5T374;F2Z2Y3;Q9H8W3	Q5T374;F2Z2Y3;Q9H8W3	1;1;1	1;1;1	1;1;1	Protein FAM204A	FAM204A	17.631	151	151;219;233	1	-2	NaN	NaN	NaN	NaN	NaN	NaN	NaN	NaN	NaN	NaN	NaN	NaN	NaN	NaN	NaN	0	0	0	0	0	0	0	0	0	0	0	0	0	0	0
F2Z2Y4;O00764-3;O00764-2;O00764	F2Z2Y4;O00764-3;O00764-2;O00764	1;1;1;1	1;1;1;1	1;1;1;1	Pyridoxal kinase	PDXK	30.638	272	272;239;284;312	0.0024272	1.7579	NaN	NaN	NaN	NaN	NaN	NaN	NaN	NaN	NaN	NaN	NaN	NaN	NaN	NaN	NaN	10893000	10893000	0	0	0	0	0	0	0	3893100	3893100	0	7000200	7000200	0
F2Z2Z6;P43088-6;P43088-7;P43088-3;P43088-4;P43088-5;P43088-2;P43088	F2Z2Z6;P43088-6;P43088-7;P43088-3;P43088-4;P43088-5;P43088-2;P43088	1;1;1;1;1;1;1;1	1;1;1;1;1;1;1;1	1;1;1;1;1;1;1;1	Prostaglandin F2-alpha receptor	PTGFR	33.544	297	297;267;274;275;291;296;297;359	1	-2	NaN	NaN	NaN	NaN	NaN	NaN	NaN	NaN	NaN	NaN	NaN	NaN	NaN	NaN	NaN	0	0	0	0	0	0	0	0	0	0	0	0	0	0	0
F5GWF3;Q9NZP8;F5H2Z5;F5H7C8;F5H6S5	F5GWF3;Q9NZP8;F5H2Z5;F5H7C8;F5H6S5	2;2;1;1;1	2;2;1;1;1	2;2;1;1;1	Complement C1r subcomponent-like protein	C1RL	33.679	314	314;487;110;187;191	0.0027027	2.229	NaN	NaN	NaN	NaN	NaN	NaN	NaN	NaN	NaN	NaN	NaN	NaN	NaN	NaN	NaN	18245000	16599000	1645200	2115800	470570	1645200	0	0	0	16129000	16129000	0	0	0	0
H3BRR1;F5GX64;P38935	H3BRR1;F5GX64;P38935	1;1;1	1;1;1	1;1;1	DNA-binding protein SMUBP-2	IGHMBP2	10.135	91	91;192;993	0.0045351	1.5038	NaN	NaN	NaN	NaN	NaN	NaN	NaN	NaN	NaN	NaN	NaN	NaN	NaN	NaN	NaN	0	0	0	0	0	0	0	0	0	0	0	0	0	0	0
F5GX99;H0YGM0;Q9H078-5;Q9H078-3;Q9H078-4;Q9H078-2;Q9H078	F5GX99;H0YGM0;Q9H078-5;Q9H078-3;Q9H078-4;Q9H078-2;Q9H078	1;1;1;1;1;1;1	1;1;1;1;1;1;1	1;1;1;1;1;1;1	Caseinolytic peptidase B protein homolog	CLPB	54.822	501	501;712;506;648;662;677;707	1	-2	NaN	NaN	NaN	NaN	NaN	NaN	NaN	NaN	NaN	NaN	NaN	NaN	NaN	NaN	NaN	0	0	0	0	0	0	0	0	0	0	0	0	0	0	0
F5GXS8;F5GYM3;H0YGD6;H0YG47;Q96PU8-5;Q96PU8-9;Q96PU8-8;Q96PU8-6;Q96PU8-3;Q96PU8	F5GXS8;F5GYM3;H0YGD6;H0YG47;Q96PU8-5;Q96PU8-9;Q96PU8-8;Q96PU8-6;Q96PU8-3;Q96PU8	1;1;1;1;1;1;1;1;1;1	1;1;1;1;1;1;1;1;1;1	1;1;1;1;1;1;1;1;1;1	Protein quaking	QKI	18.015	160	160;170;185;238;317;319;319;325;333;341	1	-2	NaN	NaN	NaN	NaN	NaN	NaN	NaN	NaN	NaN	NaN	NaN	NaN	NaN	NaN	NaN	0	0	0	0	0	0	0	0	0	0	0	0	0	0	0
J3KP61;F5GXZ8;Q8N7P1	J3KP61;F5GXZ8;Q8N7P1	1;1;1	1;1;1	1;1;1	Inactive phospholipase D5	PLD5	12.52	109	109;197;536	1	-2	NaN	NaN	NaN	NaN	NaN	NaN	NaN	NaN	NaN	NaN	NaN	NaN	NaN	NaN	NaN	0	0	0	0	0	0	0	0	0	0	0	0	0	0	0
H3BPC9;F5GY73;Q5U623-2;Q5U623	H3BPC9;F5GY73;Q5U623-2;Q5U623	1;1;1;1	1;1;1;1	1;1;1;1	Activating transcription factor 7-interacting protein 2	ATF7IP2	44.592	398	398;425;543;682	1	-2	NaN	NaN	NaN	NaN	NaN	NaN	NaN	NaN	NaN	NaN	NaN	NaN	NaN	NaN	NaN	0	0	0	0	0	0	0	0	0	0	0	0	0	0	0
F5GY80;F5H7G1;P07358	F5GY80;F5H7G1;P07358	1;1;1	1;1;1	1;1;1	Complement component C8 beta chain	C8B	60.04	529	529;539;591	0.029508	0.8943	NaN	NaN	NaN	NaN	NaN	NaN	NaN	NaN	NaN	NaN	NaN	NaN	NaN	NaN	NaN	1496500	540210	956320	1496500	540210	956320	0	0	0	0	0	0	0	0	0
F5GYN4;F5H3F0;J3KR44;F5H6Q1;F5GYJ8;Q96FW1;Q96FW1-2	F5GYN4;F5H3F0;J3KR44;F5H6Q1;F5GYJ8;Q96FW1;Q96FW1-2	2;1;1;1;1;1;1	2;1;1;1;1;1;1	2;1;1;1;1;1;1	Ubiquitin thioesterase OTUB1	OTUB1	28.05	241	241;170;272;280;286;271;315	0.0022989	1.5457	NaN	NaN	NaN	NaN	NaN	NaN	NaN	NaN	NaN	NaN	NaN	NaN	NaN	NaN	NaN	5155500	4847100	308410	0	0	0	0	0	0	0	0	0	5155500	4847100	308410
F5GYN7	F5GYN7	1	1	1	DNA annealing helicase and endonuclease ZRANB3	ZRANB3	71.514	625	625	1	-2	NaN	NaN	NaN	NaN	NaN	NaN	NaN	NaN	NaN	NaN	NaN	NaN	NaN	NaN	NaN	0	0	0	0	0	0	0	0	0	0	0	0	0	0	0
F5H0G3;Q5SYB0	F5H0G3;Q5SYB0	1;1	1;1	1;1	FERM and PDZ domain-containing protein 1	FRMPD1	7.1261	62	62;1578	1	-2	NaN	NaN	NaN	NaN	NaN	NaN	NaN	NaN	NaN	NaN	NaN	NaN	NaN	NaN	NaN	0	0	0	0	0	0	0	0	0	0	0	0	0	0	0
F5H1I4;Q8NG08-2;Q8NG08	F5H1I4;Q8NG08-2;Q8NG08	1;1;1	1;1;1	1;1;1	DNA helicase B	HELB	96.407	846	846;574;1087	1	-2	NaN	NaN	NaN	NaN	NaN	NaN	NaN	NaN	NaN	NaN	NaN	NaN	NaN	NaN	NaN	0	0	0	0	0	0	0	0	0	0	0	0	0	0	0
F5H212;P15822	F5H212;P15822	1;1	1;1	1;1	Zinc finger protein 40	HIVEP1	296.67	2717	2717;2718	1	-2	NaN	NaN	NaN	NaN	NaN	NaN	NaN	NaN	NaN	NaN	NaN	NaN	NaN	NaN	NaN	0	0	0	0	0	0	0	0	0	0	0	0	0	0	0
F5H252	F5H252	1	1	1	Ras-related and estrogen-regulated growth inhibitor	RERG	13.588	113	113	1	-2	NaN	NaN	NaN	NaN	NaN	NaN	NaN	NaN	NaN	NaN	NaN	NaN	NaN	NaN	NaN	0	0	0	0	0	0	0	0	0	0	0	0	0	0	0
F5H2B9;H0YNH8;Q9BZF9-2;Q9BZF9	F5H2B9;H0YNH8;Q9BZF9-2;Q9BZF9	1;1;1;1	1;1;1;1	1;1;1;1	Uveal autoantigen with coiled-coil domains and ankyrin repeats	UACA	150.53	1307	1307;1401;1403;1416	0.028571	1.0215	NaN	NaN	NaN	NaN	NaN	NaN	NaN	NaN	NaN	NaN	NaN	NaN	NaN	NaN	NaN	13694000	1794500	11899000	13694000	1794500	11899000	0	0	0	0	0	0	0	0	0
F5H2J1;Q8WXR4-6;Q8WXR4-3;Q8WXR4-5;Q8WXR4-2;Q8WXR4-4;Q8WXR4;Q8WXR4-7;H7C1M9	F5H2J1;Q8WXR4-6;Q8WXR4-3;Q8WXR4-5;Q8WXR4-2;Q8WXR4-4;Q8WXR4;Q8WXR4-7;H7C1M9	2;2;2;2;2;2;2;2;1	2;2;2;2;2;2;2;2;1	2;2;2;2;2;2;2;2;1	Myosin-IIIb	MYO3B	126.08	1105	1105;1192;1251;1275;1278;1314;1341;1350;360	0.039416	0.77295	NaN	NaN	NaN	NaN	NaN	NaN	NaN	NaN	NaN	NaN	NaN	NaN	NaN	NaN	NaN	0	0	0	0	0	0	0	0	0	0	0	0	0	0	0
F5H495	F5H495	1	1	1	Liprin-beta-1	PPFIBP1	16.928	152	152	1	-2	NaN	NaN	NaN	NaN	NaN	NaN	NaN	NaN	NaN	NaN	NaN	NaN	NaN	NaN	NaN	0	0	0	0	0	0	0	0	0	0	0	0	0	0	0
F5H629	F5H629	1	1	1	Cyclic AMP-dependent transcription factor ATF-2	ATF2	35.019	329	329	1	-2	NaN	NaN	NaN	NaN	NaN	NaN	NaN	NaN	NaN	NaN	NaN	NaN	NaN	NaN	NaN	0	0	0	0	0	0	0	0	0	0	0	0	0	0	0
F5H6T1;P61160;P61160-2	F5H6T1;P61160;P61160-2	4;4;4	4;4;4	4;4;4	Actin-related protein 2	ACTR2	38.841	339	339;394;399	0.0033445	3.4064	NaN	NaN	NaN	NaN	NaN	NaN	NaN	NaN	NaN	NaN	NaN	NaN	NaN	NaN	NaN	13705000	13048000	657510	0	0	0	2821100	2821100	0	1171400	1171400	0	9712900	9055400	657510
J3QL00;J3QLW6;F6Q6H0;I6L8A6;Q99708-3;Q99708;Q99708-2	J3QL00;J3QLW6;F6Q6H0;I6L8A6;Q99708-3;Q99708;Q99708-2	1;1;1;1;1;1;1	1;1;1;1;1;1;1	1;1;1;1;1;1;1	DNA endonuclease RBBP8	RBBP8	18.465	160	160;205;580;902;867;897;902	1	-2	NaN	NaN	NaN	NaN	NaN	NaN	NaN	NaN	NaN	NaN	NaN	NaN	NaN	NaN	NaN	0	0	0	0	0	0	0	0	0	0	0	0	0	0	0
F6U0I4;H9KV53;Q5U5Z8-2;Q5U5Z8	F6U0I4;H9KV53;Q5U5Z8-2;Q5U5Z8	1;1;1;1	1;1;1;1	1;1;1;1	Cytosolic carboxypeptidase 2	AGBL2	95.531	824	824;904;431;902	1	-2	NaN	NaN	NaN	NaN	NaN	NaN	NaN	NaN	NaN	NaN	NaN	NaN	NaN	NaN	NaN	0	0	0	0	0	0	0	0	0	0	0	0	0	0	0
F6VRR5;Q9BY77-2;Q9BY77	F6VRR5;Q9BY77-2;Q9BY77	1;1;1	1;1;1	1;1;1	Polymerase delta-interacting protein 3	POLDIP3	48.103	438	438;392;421	1	-2	NaN	NaN	NaN	NaN	NaN	NaN	NaN	NaN	NaN	NaN	NaN	NaN	NaN	NaN	NaN	0	0	0	0	0	0	0	0	0	0	0	0	0	0	0
Q70Z44-3;Q70Z44-2;F6WC43;Q70Z44-4	Q70Z44-3;Q70Z44-2;F6WC43;Q70Z44-4	1;1;1;1	1;1;1;1	1;1;1;1	5-hydroxytryptamine receptor 3D	HTR3D	25.697	233	233;279;279;404	1	-2	NaN	NaN	NaN	NaN	NaN	NaN	NaN	NaN	NaN	NaN	NaN	NaN	NaN	NaN	NaN	0	0	0	0	0	0	0	0	0	0	0	0	0	0	0
F8VNQ3;G3V106;Q9NT68-2;Q9NT68	F8VNQ3;G3V106;Q9NT68-2;Q9NT68	1;1;1;1	1;1;1;1	1;1;1;1	Teneurin-2;Ten-2, soluble form;Ten-2 intracellular domain	TENM2	281.52	2535	2535;2653;2637;2774	1	-2	NaN	NaN	NaN	NaN	NaN	NaN	NaN	NaN	NaN	NaN	NaN	NaN	NaN	NaN	NaN	0	0	0	0	0	0	0	0	0	0	0	0	0	0	0
H7BZB3;F8VPD4;P27708	H7BZB3;F8VPD4;P27708	1;1;1	1;1;1	1;1;1	CAD protein;Glutamine-dependent carbamoyl-phosphate synthase;Aspartate carbamoyltransferase;Dihydroorotase	CAD	30.981	279	279;2162;2225	1	-2	NaN	NaN	NaN	NaN	NaN	NaN	NaN	NaN	NaN	NaN	NaN	NaN	NaN	NaN	NaN	0	0	0	0	0	0	0	0	0	0	0	0	0	0	0
F8VQD8;F8VUB4	F8VQD8;F8VUB4	1;1	1;1	1;1	CCR4-NOT transcription complex subunit 2	CNOT2	13.958	131	131;196	1	-2	NaN	NaN	NaN	NaN	NaN	NaN	NaN	NaN	NaN	NaN	NaN	NaN	NaN	NaN	NaN	0	0	0	0	0	0	0	0	0	0	0	0	0	0	0
F8VRH8	F8VRH8	2	2	2	Probable G-protein-coupled receptor 132	GPR132	7.3623	68	68	0.036164	0.83995	NaN	NaN	NaN	NaN	NaN	NaN	NaN	NaN	NaN	NaN	NaN	NaN	NaN	NaN	NaN	0	0	0	0	0	0	0	0	0	0	0	0	0	0	0
F8VXK1;F8W0N0;F8VRX1;O95398-2;O95398-3;O95398	F8VXK1;F8W0N0;F8VRX1;O95398-2;O95398-3;O95398	1;1;1;1;1;1	1;1;1;1;1;1	1;1;1;1;1;1	Rap guanine nucleotide exchange factor 3	RAPGEF3	16.422	141	141;222;814;598;881;923	1	-2	NaN	NaN	NaN	NaN	NaN	NaN	NaN	NaN	NaN	NaN	NaN	NaN	NaN	NaN	NaN	0	0	0	0	0	0	0	0	0	0	0	0	0	0	0
H0YIT4;H0YI34;F8W1A2;F8VVB6;Q99435-4;Q99435;Q99435-2;Q99435-3	H0YIT4;H0YI34;F8W1A2;F8VVB6;Q99435-4;Q99435;Q99435-2;Q99435-3	1;1;1;1;1;1;1;1	1;1;1;1;1;1;1;1	1;1;1;1;1;1;1;1	Protein kinase C-binding protein NELL2	NELL2	14.138	122	122;245;321;768;815;816;839;866	1	-2	NaN	NaN	NaN	NaN	NaN	NaN	NaN	NaN	NaN	NaN	NaN	NaN	NaN	NaN	NaN	0	0	0	0	0	0	0	0	0	0	0	0	0	0	0
F8VW21	F8VW21	1	1	1	60S acidic ribosomal protein P0	RPLP0	26.901	244	244	1	-2	NaN	NaN	NaN	NaN	NaN	NaN	NaN	NaN	NaN	NaN	NaN	NaN	NaN	NaN	NaN	0	0	0	0	0	0	0	0	0	0	0	0	0	0	0
F8VY01;Q6ZV73-2;Q6ZV73	F8VY01;Q6ZV73-2;Q6ZV73	1;1;1	1;1;1	1;1;1	FYVE, RhoGEF and PH domain-containing protein 6	FGD6	135.5	1206	1206;1374;1430	1	-2	NaN	NaN	NaN	NaN	NaN	NaN	NaN	NaN	NaN	NaN	NaN	NaN	NaN	NaN	NaN	0	0	0	0	0	0	0	0	0	0	0	0	0	0	0
F8VYZ1	F8VYZ1	1	1	1	Melanocyte protein PMEL	PMEL	15.042	134	134	1	-2	NaN	NaN	NaN	NaN	NaN	NaN	NaN	NaN	NaN	NaN	NaN	NaN	NaN	NaN	NaN	0	0	0	0	0	0	0	0	0	0	0	0	0	0	0
F8VZ81;Q9Y2I9-3;Q9Y2I9-2;Q9Y2I9	F8VZ81;Q9Y2I9-3;Q9Y2I9-2;Q9Y2I9	1;1;1;1	1;1;1;1	1;1;1;1	TBC1 domain family member 30	TBC1D30	71.821	647	647;637;761;924	1	-2	NaN	NaN	NaN	NaN	NaN	NaN	NaN	NaN	NaN	NaN	NaN	NaN	NaN	NaN	NaN	0	0	0	0	0	0	0	0	0	0	0	0	0	0	0
F8VZA2;Q6P1Q0-2;Q6P1Q0	F8VZA2;Q6P1Q0-2;Q6P1Q0	1;1;1	1;1;1	1;1;1	LETM1 domain-containing protein 1	LETMD1	34.046	290	290;304;360	1	-2	NaN	NaN	NaN	NaN	NaN	NaN	NaN	NaN	NaN	NaN	NaN	NaN	NaN	NaN	NaN	0	0	0	0	0	0	0	0	0	0	0	0	0	0	0
F8W1B9	F8W1B9	1	1	1	YEATS domain-containing protein 4	YEATS4	24.431	211	211	1	-2	NaN	NaN	NaN	NaN	NaN	NaN	NaN	NaN	NaN	NaN	NaN	NaN	NaN	NaN	NaN	0	0	0	0	0	0	0	0	0	0	0	0	0	0	0
F8W651	F8W651	1	1	1	Coatomer subunit zeta	COPZ1	13.393	119	119	1	-2	NaN	NaN	NaN	NaN	NaN	NaN	NaN	NaN	NaN	NaN	NaN	NaN	NaN	NaN	NaN	0	0	0	0	0	0	0	0	0	0	0	0	0	0	0
Q7Z674;F8W6C0;G3V0F5;Q9UHY8;Q9UHY8-2	Q7Z674;F8W6C0;G3V0F5;Q9UHY8;Q9UHY8-2	1;1;1;1;1	1;1;1;1;1	1;1;1;1;1	Fasciculation and elongation protein zeta-2	DKFZp779C2259;FEZ2	20.915	182	182;245;305;353;380	0.027985	1.0862	NaN	NaN	NaN	NaN	NaN	NaN	NaN	NaN	NaN	NaN	NaN	NaN	NaN	NaN	NaN	0	0	0	0	0	0	0	0	0	0	0	0	0	0	0
H7C4S9;F8W6W4;Q14722-2	H7C4S9;F8W6W4;Q14722-2	1;1;1	1;1;1	1;1;1	Voltage-gated potassium channel subunit beta-1	KCNAB1	9.1153	81	81;372;401	0.0083857	1.2765	NaN	NaN	NaN	NaN	NaN	NaN	NaN	NaN	NaN	NaN	NaN	NaN	NaN	NaN	NaN	0	0	0	0	0	0	0	0	0	0	0	0	0	0	0
F8W7E1;F8WBY8;Q6ZMI0-4;Q6ZMI0-3;Q6ZMI0-5;Q6ZMI0-2;Q6ZMI0	F8W7E1;F8WBY8;Q6ZMI0-4;Q6ZMI0-3;Q6ZMI0-5;Q6ZMI0-2;Q6ZMI0	1;1;1;1;1;1;1	1;1;1;1;1;1;1	1;1;1;1;1;1;1	Protein phosphatase 1 regulatory subunit 21	PPP1R21	4.7725	40	40;53;363;574;738;769;780	0.0024096	1.7543	NaN	NaN	NaN	NaN	NaN	NaN	NaN	NaN	NaN	NaN	NaN	NaN	NaN	NaN	NaN	0	0	0	0	0	0	0	0	0	0	0	0	0	0	0
F8W883;Q9Y6X6	F8W883;Q9Y6X6	1;1	1;1	1;1	Unconventional myosin-XVI	MYO16	208.84	1880	1880;1858	1	-2	NaN	NaN	NaN	NaN	NaN	NaN	NaN	NaN	NaN	NaN	NaN	NaN	NaN	NaN	NaN	0	0	0	0	0	0	0	0	0	0	0	0	0	0	0
F8W8T8;H0YGH5;O00763-3;O00763-2;O00763	F8W8T8;H0YGH5;O00763-3;O00763-2;O00763	1;1;1;1;1	1;1;1;1;1	1;1;1;1;1	Acetyl-CoA carboxylase 2;Biotin carboxylase	ACACB	97.371	858	858;859;2256;2388;2458	1	-2	NaN	NaN	NaN	NaN	NaN	NaN	NaN	NaN	NaN	NaN	NaN	NaN	NaN	NaN	NaN	0	0	0	0	0	0	0	0	0	0	0	0	0	0	0
F8W8Y8	F8W8Y8	1	1	1	U6 snRNA-associated Sm-like protein LSm5	LSM5	7.5446	71	71	1	-2	NaN	NaN	NaN	NaN	NaN	NaN	NaN	NaN	NaN	NaN	NaN	NaN	NaN	NaN	NaN	0	0	0	0	0	0	0	0	0	0	0	0	0	0	0
F8W9H2	F8W9H2	1	1	1	Cation channel sperm-associated protein 2	CATSPER2	62.469	534	534	1	-2	NaN	NaN	NaN	NaN	NaN	NaN	NaN	NaN	NaN	NaN	NaN	NaN	NaN	NaN	NaN	0	0	0	0	0	0	0	0	0	0	0	0	0	0	0
F8W9Z1;J3KP11;Q15878	F8W9Z1;J3KP11;Q15878	1;1;1	1;1;1	1;1;1	Voltage-dependent R-type calcium channel subunit alpha-1E	CACNA1E	259.22	2294	2294;2312;2313	1	-2	NaN	NaN	NaN	NaN	NaN	NaN	NaN	NaN	NaN	NaN	NaN	NaN	NaN	NaN	NaN	0	0	0	0	0	0	0	0	0	0	0	0	0	0	0
F8WA26;Q8WX93-7;Q8WX93-4;Q8WX93-8;Q8WX93-3;Q8WX93-2;Q8WX93-9;Q8WX93-5;Q8WX93	F8WA26;Q8WX93-7;Q8WX93-4;Q8WX93-8;Q8WX93-3;Q8WX93-2;Q8WX93-9;Q8WX93-5;Q8WX93	1;1;1;1;1;1;1;1;1	1;1;1;1;1;1;1;1;1	1;1;1;1;1;1;1;1;1	Palladin	PALLD	18.494	164	164;385;672;777;1001;1106;1123;1159;1383	1	-2	NaN	NaN	NaN	NaN	NaN	NaN	NaN	NaN	NaN	NaN	NaN	NaN	NaN	NaN	NaN	0	0	0	0	0	0	0	0	0	0	0	0	0	0	0
F8WAE6;Q86YW9-4;Q86YW9	F8WAE6;Q86YW9-4;Q86YW9	1;1;1	1;1;1	1;1;1	Mediator of RNA polymerase II transcription subunit 12-like protein	MED12L	203.78	1809	1809;2144;2145	1	-2	NaN	NaN	NaN	NaN	NaN	NaN	NaN	NaN	NaN	NaN	NaN	NaN	NaN	NaN	NaN	0	0	0	0	0	0	0	0	0	0	0	0	0	0	0
F8WAY7	F8WAY7	1	1	1	Protein mono-ADP-ribosyltransferase PARP3	PARP3	6.1861	53	53	0.0085837	1.3272	NaN	NaN	NaN	NaN	NaN	NaN	NaN	NaN	NaN	NaN	NaN	NaN	NaN	NaN	NaN	0	0	0	0	0	0	0	0	0	0	0	0	0	0	0
H7C4X0;F8WB03	H7C4X0;F8WB03	1;1	1;1	1;1	cAMP-responsive element modulator	CREM	5.6604	53	53;62	1	-2	NaN	NaN	NaN	NaN	NaN	NaN	NaN	NaN	NaN	NaN	NaN	NaN	NaN	NaN	NaN	0	0	0	0	0	0	0	0	0	0	0	0	0	0	0
F8WDA9;F8WBI8	F8WDA9;F8WBI8	1;1	1;1	1;1	Glycerol kinase	GK	8.6477	79	79;90	1	-2	NaN	NaN	NaN	NaN	NaN	NaN	NaN	NaN	NaN	NaN	NaN	NaN	NaN	NaN	NaN	0	0	0	0	0	0	0	0	0	0	0	0	0	0	0
F8WCV9;F8WBK8;Q8NFR7-3;Q8NFR7	F8WCV9;F8WBK8;Q8NFR7-3;Q8NFR7	1;1;1;1	1;1;1;1	1;1;1;1	Coiled-coil domain-containing protein 148	CCDC148	5.6426	50	50;54;255;591	1	-2	NaN	NaN	NaN	NaN	NaN	NaN	NaN	NaN	NaN	NaN	NaN	NaN	NaN	NaN	NaN	0	0	0	0	0	0	0	0	0	0	0	0	0	0	0
F8WBZ3;Q9NZG7	F8WBZ3;Q9NZG7	1;1	1;1	1;1	Ninjurin-2	NINJ2	14.949	135	135;142	1	-2	NaN	NaN	NaN	NaN	NaN	NaN	NaN	NaN	NaN	NaN	NaN	NaN	NaN	NaN	NaN	8668700	0	8668700	0	0	0	0	0	0	8668700	0	8668700	0	0	0
F8WDM3;P49736	F8WDM3;P49736	1;1	1;1	1;1	DNA replication licensing factor MCM2	MCM2	16.134	146	146;904	1	-2	NaN	NaN	NaN	NaN	NaN	NaN	NaN	NaN	NaN	NaN	NaN	NaN	NaN	NaN	NaN	0	0	0	0	0	0	0	0	0	0	0	0	0	0	0
F8WE22;Q9BR01-2;Q9BR01	F8WE22;Q9BR01-2;Q9BR01	1;1;1	1;1;1	1;1;1	Sulfotransferase 4A1	SULT4A1	8.3453	75	75;260;284	0.02926	0.95635	NaN	NaN	NaN	NaN	NaN	NaN	NaN	NaN	NaN	NaN	NaN	NaN	NaN	NaN	NaN	0	0	0	0	0	0	0	0	0	0	0	0	0	0	0
F8WE24;P48553-2;P48553	F8WE24;P48553-2;P48553	1;1;1	1;1;1	1;1;1	Trafficking protein particle complex subunit 10	TRAPPC10	30.857	265	265;276;1259	1	-2	NaN	NaN	NaN	NaN	NaN	NaN	NaN	NaN	NaN	NaN	NaN	NaN	NaN	NaN	NaN	0	0	0	0	0	0	0	0	0	0	0	0	0	0	0
F8WEQ3;Q9Y3L3-2;Q9Y3L3	F8WEQ3;Q9Y3L3-2;Q9Y3L3	1;1;1	1;1;1	1;1;1	SH3 domain-binding protein 1	SH3BP1	2.3989	20	20;452;701	1	-2	NaN	NaN	NaN	NaN	NaN	NaN	NaN	NaN	NaN	NaN	NaN	NaN	NaN	NaN	NaN	0	0	0	0	0	0	0	0	0	0	0	0	0	0	0
G3V119;H0YB24;Q8N163-2;Q8N163	G3V119;H0YB24;Q8N163-2;Q8N163	1;1;1;1	1;1;1;1	1;1;1;1	Cell cycle and apoptosis regulator protein 2	CCAR2	67.276	598	598;615;923;923	1	-2	NaN	NaN	NaN	NaN	NaN	NaN	NaN	NaN	NaN	NaN	NaN	NaN	NaN	NaN	NaN	0	0	0	0	0	0	0	0	0	0	0	0	0	0	0
G3V126;Q9UI12-2;Q9UI12	G3V126;Q9UI12-2;Q9UI12	1;1;1	1;1;1	1;1;1	V-type proton ATPase subunit H	ATP6V1H	51.57	443	443;465;483	0.0024938	1.8854	NaN	NaN	NaN	NaN	NaN	NaN	NaN	NaN	NaN	NaN	NaN	NaN	NaN	NaN	NaN	0	0	0	0	0	0	0	0	0	0	0	0	0	0	0
G3V1B0;O14753	G3V1B0;O14753	1;1	1;1	1;1	Putative transcription factor Ovo-like 1	OVOL1	23.32	205	205;267	1	-2	NaN	NaN	NaN	NaN	NaN	NaN	NaN	NaN	NaN	NaN	NaN	NaN	NaN	NaN	NaN	0	0	0	0	0	0	0	0	0	0	0	0	0	0	0
G3V1L9;Q07157	G3V1L9;Q07157	1;1	1;1	1;1	Tight junction protein ZO-1	TJP1	197.46	1768	1768;1748	1	-2	NaN	NaN	NaN	NaN	NaN	NaN	NaN	NaN	NaN	NaN	NaN	NaN	NaN	NaN	NaN	0	0	0	0	0	0	0	0	0	0	0	0	0	0	0
H0YFP6;G3V1Q7;Q8TBY8-4;Q8TBY8-2;Q8TBY8	H0YFP6;G3V1Q7;Q8TBY8-4;Q8TBY8-2;Q8TBY8	2;2;2;2;2	2;2;2;2;2	2;2;2;2;2	Polyamine-modulated factor 1-binding protein 1	PMFBP1	58.725	502	502;1022;882;1007;1022	0.024715	1.1151	NaN	NaN	NaN	NaN	NaN	NaN	NaN	NaN	NaN	NaN	NaN	NaN	NaN	NaN	NaN	0	0	0	0	0	0	0	0	0	0	0	0	0	0	0
H0YGE5;G3V1S3;Q6ZUT9-3;Q6ZUT9-4;Q6ZUT9;Q6ZUT9-2	H0YGE5;G3V1S3;Q6ZUT9-3;Q6ZUT9-4;Q6ZUT9;Q6ZUT9-2	1;1;1;1;1;1	1;1;1;1;1;1	1;1;1;1;1;1	DENN domain-containing protein 5B	DENND5B	61.838	537	537;1309;507;738;1274;1309	1	-2	NaN	NaN	NaN	NaN	NaN	NaN	NaN	NaN	NaN	NaN	NaN	NaN	NaN	NaN	NaN	0	0	0	0	0	0	0	0	0	0	0	0	0	0	0
G3V2X4;G3V473;G3V240;G3V572;G3V3R9;G3V3Y4;G3V256;Q6PJT7-10;Q6PJT7-4;Q6PJT7-3;Q6PJT7-11;Q6PJT7-5;Q6PJT7-9;Q6PJT7-2;Q6PJT7	G3V2X4;G3V473;G3V240;G3V572;G3V3R9;G3V3Y4;G3V256;Q6PJT7-10;Q6PJT7-4;Q6PJT7-3;Q6PJT7-11;Q6PJT7-5;Q6PJT7-9;Q6PJT7-2;Q6PJT7	1;1;1;1;1;1;1;1;1;1;1;1;1;1;1	1;1;1;1;1;1;1;1;1;1;1;1;1;1;1	1;1;1;1;1;1;1;1;1;1;1;1;1;1;1	Zinc finger CCCH domain-containing protein 14	ZC3H14	7.2803	64	64;72;94;132;209;215;605;543;571;579;585;711;730;735;736	1	-2	NaN	NaN	NaN	NaN	NaN	NaN	NaN	NaN	NaN	NaN	NaN	NaN	NaN	NaN	NaN	0	0	0	0	0	0	0	0	0	0	0	0	0	0	0
G3V2A4	G3V2A4	1	1	1	Telomerase protein component 1	TEP1	207.94	1904	1904	1	-2	NaN	NaN	NaN	NaN	NaN	NaN	NaN	NaN	NaN	NaN	NaN	NaN	NaN	NaN	NaN	0	0	0	0	0	0	0	0	0	0	0	0	0	0	0
G3V587;G3V342;Q9UBC5	G3V587;G3V342;Q9UBC5	1;1;1	1;1;1	1;1;1	Unconventional myosin-Ia	MYO1A	8.2465	73	73;688;1043	0.0083507	1.2685	NaN	NaN	NaN	NaN	NaN	NaN	NaN	NaN	NaN	NaN	NaN	NaN	NaN	NaN	NaN	0	0	0	0	0	0	0	0	0	0	0	0	0	0	0
G3V3G0;Q3B8N5-2;Q3B8N5	G3V3G0;Q3B8N5-2;Q3B8N5	1;1;1	1;1;1	1;1;1	Prospero homeobox protein 2	PROX2	65.571	592	592;365;592	1	-2	NaN	NaN	NaN	NaN	NaN	NaN	NaN	NaN	NaN	NaN	NaN	NaN	NaN	NaN	NaN	0	0	0	0	0	0	0	0	0	0	0	0	0	0	0
G3V419;Q9UHC1-2;Q9UHC1	G3V419;Q9UHC1-2;Q9UHC1	3;3;3	3;3;3	3;3;3	DNA mismatch repair protein Mlh3	MLH3	143.49	1275	1275;1429;1453	0.01	1.1905	NaN	NaN	NaN	NaN	NaN	NaN	NaN	NaN	NaN	NaN	NaN	NaN	NaN	NaN	NaN	0	0	0	0	0	0	0	0	0	0	0	0	0	0	0
G3V4B9	G3V4B9	1	1	1	Hepatocyte nuclear factor 3-alpha	FOXA1	4.2857	36	36	1	-2	NaN	NaN	NaN	NaN	NaN	NaN	NaN	NaN	NaN	NaN	NaN	NaN	NaN	NaN	NaN	0	0	0	0	0	0	0	0	0	0	0	0	0	0	0
G3V4T3	G3V4T3	1	1	1	Nesprin-2	SYNE2	131.23	1127	1127	1	-2	NaN	NaN	NaN	NaN	NaN	NaN	NaN	NaN	NaN	NaN	NaN	NaN	NaN	NaN	NaN	0	0	0	0	0	0	0	0	0	0	0	0	0	0	0
G3V537;Q9H8Y1	G3V537;Q9H8Y1	1;1	1;1	1;1	Vertnin	VRTN	8.8851	83	83;702	0.039039	0.79631	NaN	NaN	NaN	NaN	NaN	NaN	NaN	NaN	NaN	NaN	NaN	NaN	NaN	NaN	NaN	0	0	0	0	0	0	0	0	0	0	0	0	0	0	0
G3V5A2;H0YJN6;H0YIY8;G3V5Z3;Q6IN85-5;Q6IN85-4;Q6IN85-2;Q6IN85	G3V5A2;H0YJN6;H0YIY8;G3V5Z3;Q6IN85-5;Q6IN85-4;Q6IN85-2;Q6IN85	1;1;1;1;1;1;1;1	1;1;1;1;1;1;1;1	1;1;1;1;1;1;1;1	Serine/threonine-protein phosphatase 4 regulatory subunit 3A	SMEK1	21.873	190	190;199;543;706;540;594;820;833	0.009901	1.1708	NaN	NaN	NaN	NaN	NaN	NaN	NaN	NaN	NaN	NaN	NaN	NaN	NaN	NaN	NaN	0	0	0	0	0	0	0	0	0	0	0	0	0	0	0
J3QST1;G3XA89;Q00987-11	J3QST1;G3XA89;Q00987-11	1;1;1	1;1;1	1;1;1	E3 ubiquitin-protein ligase Mdm2	MDM2	9.3146	84	84;442;497	1	-2	NaN	NaN	NaN	NaN	NaN	NaN	NaN	NaN	NaN	NaN	NaN	NaN	NaN	NaN	NaN	0	0	0	0	0	0	0	0	0	0	0	0	0	0	0
G3XAL1;Q9Y239	G3XAL1;Q9Y239	1;1	1;1	1;1	Nucleotide-binding oligomerization domain-containing protein 1	NOD1	88.841	779	779;953	1	-2	NaN	NaN	NaN	NaN	NaN	NaN	NaN	NaN	NaN	NaN	NaN	NaN	NaN	NaN	NaN	0	0	0	0	0	0	0	0	0	0	0	0	0	0	0
G5E9W9;Q9NUV9	G5E9W9;Q9NUV9	1;1	1;1	1;1	GTPase IMAP family member 4	GIMAP4	39.033	343	343;329	1	-2	NaN	NaN	NaN	NaN	NaN	NaN	NaN	NaN	NaN	NaN	NaN	NaN	NaN	NaN	NaN	0	0	0	0	0	0	0	0	0	0	0	0	0	0	0
G8JLH9;P40763-3;P40763-2;P40763	G8JLH9;P40763-3;P40763-2;P40763	1;1;1;1	1;1;1;1	1;1;1;1	Signal transducer and activator of transcription;Signal transducer and activator of transcription 3	STAT3	76.138	672	672;722;769;770	1	-2	NaN	NaN	NaN	NaN	NaN	NaN	NaN	NaN	NaN	NaN	NaN	NaN	NaN	NaN	NaN	0	0	0	0	0	0	0	0	0	0	0	0	0	0	0
H0Y6A7;H0UIB3;Q96MZ0;Q96MZ0-4	H0Y6A7;H0UIB3;Q96MZ0;Q96MZ0-4	1;1;1;1	1;1;1;1	1;1;1;1	Ganglioside-induced differentiation-associated protein 1-like 1	GDAP1L1	28.775	251	251;278;367;386	1	-2	NaN	NaN	NaN	NaN	NaN	NaN	NaN	NaN	NaN	NaN	NaN	NaN	NaN	NaN	NaN	0	0	0	0	0	0	0	0	0	0	0	0	0	0	0
H0Y390;H3BPE1;H3BQK9;Q9UPN3-4;Q9UPN3-3;Q9UPN3-2;Q9UPN3-5;Q9UPN3;H0Y4F5;H0Y314	H0Y390;H3BPE1;H3BQK9;Q9UPN3-4;Q9UPN3-3;Q9UPN3-2;Q9UPN3-5;Q9UPN3;H0Y4F5;H0Y314	4;4;4;4;4;4;4;4;2;2	4;4;4;4;4;4;4;4;2;2	4;4;4;4;4;4;4;4;2;2	Microtubule-actin cross-linking factor 1, isoforms 1/2/3/5	MACF1	505.64	4434	4434;7555;7592;5300;5374;5430;5938;7388;455;543	0.0030581	2.9323	NaN	NaN	NaN	NaN	NaN	NaN	NaN	NaN	NaN	NaN	NaN	NaN	NaN	NaN	NaN	0	0	0	0	0	0	0	0	0	0	0	0	0	0	0
H0Y3G5;Q15811-4;Q15811-9;Q15811-8;Q15811	H0Y3G5;Q15811-4;Q15811-9;Q15811-8;Q15811	1;1;1;1;1	1;1;1;1;1	1;1;1;1;1	Intersectin-1	ITSN1	36.247	317	317;1650;1660;1716;1721	1	-2	NaN	NaN	NaN	NaN	NaN	NaN	NaN	NaN	NaN	NaN	NaN	NaN	NaN	NaN	NaN	0	0	0	0	0	0	0	0	0	0	0	0	0	0	0
H0Y3U8;P36222	H0Y3U8;P36222	1;1	1;1	1;1	Chitinase-3-like protein 1	CHI3L1	16.714	152	152;383	0	11.042	NaN	NaN	NaN	NaN	NaN	NaN	NaN	NaN	NaN	NaN	NaN	NaN	NaN	NaN	NaN	2088500	0	2088500	2088500	0	2088500	0	0	0	0	0	0	0	0	0
H0Y7K3;H0Y470;Q3V6T2-5;Q3V6T2-4;Q3V6T2-2;Q3V6T2-3;Q3V6T2;H0Y7U8;H7C2C6	H0Y7K3;H0Y470;Q3V6T2-5;Q3V6T2-4;Q3V6T2-2;Q3V6T2-3;Q3V6T2;H0Y7U8;H7C2C6	2;2;2;2;2;2;2;1;1	2;2;2;2;2;2;2;1;1	2;2;2;2;2;2;2;1;1	Girdin	CCDC88A	40.965	374	374;888;1796;1842;1843;1870;1871;736;1202	0.029654	0.89777	NaN	NaN	NaN	NaN	NaN	NaN	NaN	NaN	NaN	NaN	NaN	NaN	NaN	NaN	NaN	0	0	0	0	0	0	0	0	0	0	0	0	0	0	0
H0Y4D8;Q8IW93	H0Y4D8;Q8IW93	2;2	2;2	2;2	Rho guanine nucleotide exchange factor 19	ARHGEF19	34.459	307	307;802	0.036741	0.85539	NaN	NaN	NaN	NaN	NaN	NaN	NaN	NaN	NaN	NaN	NaN	NaN	NaN	NaN	NaN	0	0	0	0	0	0	0	0	0	0	0	0	0	0	0
H0Y4G4;Q8N8Z6-2;Q8N8Z6	H0Y4G4;Q8N8Z6-2;Q8N8Z6	1;1;1	1;1;1	1;1;1	Discoidin, CUB and LCCL domain-containing protein 1	DCBLD1	11.704	99	99;539;715	1	-2	NaN	NaN	NaN	NaN	NaN	NaN	NaN	NaN	NaN	NaN	NaN	NaN	NaN	NaN	NaN	0	0	0	0	0	0	0	0	0	0	0	0	0	0	0
H0Y515;Q5CZC0-2;Q5CZC0	H0Y515;Q5CZC0-2;Q5CZC0	1;1;1	1;1;1	1;1;1	Fibrous sheath-interacting protein 2	FSIP2	16.988	136	136;3466;6907	1	-2	NaN	NaN	NaN	NaN	NaN	NaN	NaN	NaN	NaN	NaN	NaN	NaN	NaN	NaN	NaN	0	0	0	0	0	0	0	0	0	0	0	0	0	0	0
H0Y638;Q9UJF2;Q9UJF2-2	H0Y638;Q9UJF2;Q9UJF2-2	1;1;1	1;1;1	1;1;1	Ras GTPase-activating protein nGAP	RASAL2	77.741	693	693;1139;1280	1	-2	NaN	NaN	NaN	NaN	NaN	NaN	NaN	NaN	NaN	NaN	NaN	NaN	NaN	NaN	NaN	0	0	0	0	0	0	0	0	0	0	0	0	0	0	0
H0Y6Z7;P10586-2;P10586	H0Y6Z7;P10586-2;P10586	1;1;1	1;1;1	1;1;1	Receptor-type tyrosine-protein phosphatase F	PTPRF	174.84	1553	1553;1898;1907	1	-2	NaN	NaN	NaN	NaN	NaN	NaN	NaN	NaN	NaN	NaN	NaN	NaN	NaN	NaN	NaN	0	0	0	0	0	0	0	0	0	0	0	0	0	0	0
H0Y720;Q9UPQ9-2;Q9UPQ9-1;Q9UPQ9	H0Y720;Q9UPQ9-2;Q9UPQ9-1;Q9UPQ9	1;1;1;1	1;1;1;1	1;1;1;1	Trinucleotide repeat-containing gene 6B protein	TNRC6B	148.57	1391	1391;1029;1723;1833	1	-2	NaN	NaN	NaN	NaN	NaN	NaN	NaN	NaN	NaN	NaN	NaN	NaN	NaN	NaN	NaN	0	0	0	0	0	0	0	0	0	0	0	0	0	0	0
H0Y8H2	H0Y8H2	1	1	1	Kinesin-like protein KIF2A	KIF2A	14.634	130	130	1	-2	NaN	NaN	NaN	NaN	NaN	NaN	NaN	NaN	NaN	NaN	NaN	NaN	NaN	NaN	NaN	0	0	0	0	0	0	0	0	0	0	0	0	0	0	0
H0Y8L5;Q5VWP3;Q5VWP3-3	H0Y8L5;Q5VWP3;Q5VWP3-3	1;1;1	1;1;1	1;1;1	Muscular LMNA-interacting protein	MLIP	35.856	329	329;458;993	1	-2	NaN	NaN	NaN	NaN	NaN	NaN	NaN	NaN	NaN	NaN	NaN	NaN	NaN	NaN	NaN	0	0	0	0	0	0	0	0	0	0	0	0	0	0	0
H0Y8S4	H0Y8S4	1	1	1	Ubiquitin thioesterase otulin	OTULIN	7.4256	66	66	1	-2	NaN	NaN	NaN	NaN	NaN	NaN	NaN	NaN	NaN	NaN	NaN	NaN	NaN	NaN	NaN	0	0	0	0	0	0	0	0	0	0	0	0	0	0	0
H0YA90;Q7Z6J0-3;Q7Z6J0	H0YA90;Q7Z6J0-3;Q7Z6J0	1;1;1	1;1;1	1;1;1	E3 ubiquitin-protein ligase SH3RF1	SH3RF1	33.261	303	303;441;888	1	-2	NaN	NaN	NaN	NaN	NaN	NaN	NaN	NaN	NaN	NaN	NaN	NaN	NaN	NaN	NaN	0	0	0	0	0	0	0	0	0	0	0	0	0	0	0
H0YA93;Q86UW6-2;Q86UW6	H0YA93;Q86UW6-2;Q86UW6	1;1;1	1;1;1	1;1;1	NEDD4-binding protein 2	N4BP2	158.05	1400	1400;1753;1770	1	-2	NaN	NaN	NaN	NaN	NaN	NaN	NaN	NaN	NaN	NaN	NaN	NaN	NaN	NaN	NaN	0	0	0	0	0	0	0	0	0	0	0	0	0	0	0
H0YAA8;Q9H204	H0YAA8;Q9H204	1;1	1;1	1;1	Mediator of RNA polymerase II transcription subunit 28	MED28	19.655	179	179;178	1	-2	NaN	NaN	NaN	NaN	NaN	NaN	NaN	NaN	NaN	NaN	NaN	NaN	NaN	NaN	NaN	0	0	0	0	0	0	0	0	0	0	0	0	0	0	0
H0YB44;H0YC06;Q96N64-3;Q96N64-2;Q96N64	H0YB44;H0YC06;Q96N64-3;Q96N64-2;Q96N64	1;1;1;1;1	1;1;1;1;1	1;1;1;1;1	PWWP domain-containing protein 2A	PWWP2A	3.7852	35	35;69;520;560;755	1	-2	NaN	NaN	NaN	NaN	NaN	NaN	NaN	NaN	NaN	NaN	NaN	NaN	NaN	NaN	NaN	782750000	99921000	682830000	0	0	0	0	0	0	0	0	0	782750000	99921000	682830000
H0YBB6;Q15596	H0YBB6;Q15596	1;1	1;1	1;1	Nuclear receptor coactivator 2	NCOA2	64.173	590	590;1464	1	-2	NaN	NaN	NaN	NaN	NaN	NaN	NaN	NaN	NaN	NaN	NaN	NaN	NaN	NaN	NaN	0	0	0	0	0	0	0	0	0	0	0	0	0	0	0
H0YCR7;P13489	H0YCR7;P13489	1;1	1;1	1;1	Ribonuclease inhibitor	RNH1	30.45	285	285;461	0.029605	0.89732	NaN	NaN	NaN	NaN	NaN	NaN	NaN	NaN	NaN	NaN	NaN	NaN	NaN	NaN	NaN	2655000	2367900	287060	0	0	0	0	0	0	0	0	0	2655000	2367900	287060
H0YCW7;H0YEM4;Q502W6-5;Q502W6-8;Q502W6;Q502W6-6	H0YCW7;H0YEM4;Q502W6-5;Q502W6-8;Q502W6;Q502W6-6	1;1;1;1;1;1	1;1;1;1;1;1	1;1;1;1;1;1	von Willebrand factor A domain-containing protein 3B	VWA3B	11.711	104	104;723;686;1080;1294;1312	1	-2	NaN	NaN	NaN	NaN	NaN	NaN	NaN	NaN	NaN	NaN	NaN	NaN	NaN	NaN	NaN	0	0	0	0	0	0	0	0	0	0	0	0	0	0	0
I3L252;H0YCY6;Q3LXA3-2;Q3LXA3	I3L252;H0YCY6;Q3LXA3-2;Q3LXA3	1;1;1;1	1;1;1;1	1;1;1;1	Bifunctional ATP-dependent dihydroxyacetone kinase/FAD-AMP lyase (cyclizing);ATP-dependent dihydroxyacetone kinase;FAD-AMP lyase (cyclizing)	TKFC;DAK	22.951	219	219;533;534;575	1	-2	NaN	NaN	NaN	NaN	NaN	NaN	NaN	NaN	NaN	NaN	NaN	NaN	NaN	NaN	NaN	0	0	0	0	0	0	0	0	0	0	0	0	0	0	0
H0YCY8;P53634	H0YCY8;P53634	1;1	1;1	1;1	Dipeptidyl peptidase 1;Dipeptidyl peptidase 1 exclusion domain chain;Dipeptidyl peptidase 1 heavy chain;Dipeptidyl peptidase 1 light chain	CTSC	27.725	244	244;463	0.038462	0.81477	NaN	NaN	NaN	NaN	NaN	NaN	NaN	NaN	NaN	NaN	NaN	NaN	NaN	NaN	NaN	0	0	0	0	0	0	0	0	0	0	0	0	0	0	0
H0YE05;P28749-2;P28749	H0YE05;P28749-2;P28749	1;1;1	1;1;1	1;1;1	Retinoblastoma-like protein 1	RBL1	28.719	254	254;1014;1068	1	-2	NaN	NaN	NaN	NaN	NaN	NaN	NaN	NaN	NaN	NaN	NaN	NaN	NaN	NaN	NaN	0	0	0	0	0	0	0	0	0	0	0	0	0	0	0
H0YE48;V9GXZ4;Q59H18;Q59H18-4;Q59H18-1	H0YE48;V9GXZ4;Q59H18;Q59H18-4;Q59H18-1	1;1;1;1;1	1;1;1;1;1	1;1;1;1;1	Serine/threonine-protein kinase TNNI3K	TNNI3K;FPGT-TNNI3K	21.842	188	188;949;835;843;936	1	-2	NaN	NaN	NaN	NaN	NaN	NaN	NaN	NaN	NaN	NaN	NaN	NaN	NaN	NaN	NaN	0	0	0	0	0	0	0	0	0	0	0	0	0	0	0
H0YF12;Q06124-3;Q06124-2;Q06124	H0YF12;Q06124-3;Q06124-2;Q06124	1;1;1;1	1;1;1;1	1;1;1;1	Tyrosine-protein phosphatase non-receptor type 11	PTPN11	12.227	108	108;460;593;597	1	-2	NaN	NaN	NaN	NaN	NaN	NaN	NaN	NaN	NaN	NaN	NaN	NaN	NaN	NaN	NaN	0	0	0	0	0	0	0	0	0	0	0	0	0	0	0
H0YH12;Q9NVM9-2;Q9NVM9	H0YH12;Q9NVM9-2;Q9NVM9	1;1;1	1;1;1	1;1;1	Protein asunder homolog	ASUN	39.961	353	353;605;706	0.0032051	3.2085	NaN	NaN	NaN	NaN	NaN	NaN	NaN	NaN	NaN	NaN	NaN	NaN	NaN	NaN	NaN	0	0	0	0	0	0	0	0	0	0	0	0	0	0	0
S4R3D2;H0YIN8;Q8IZ07	S4R3D2;H0YIN8;Q8IZ07	1;1;1	1;1;1	1;1;1	Ankyrin repeat domain-containing protein 13A	ANKRD13A	20.383	173	173;301;590	1	-2	NaN	NaN	NaN	NaN	NaN	NaN	NaN	NaN	NaN	NaN	NaN	NaN	NaN	NaN	NaN	0	0	0	0	0	0	0	0	0	0	0	0	0	0	0
H0YJ14;H0YJS3;Q8IYD8-3;Q8IYD8	H0YJ14;H0YJS3;Q8IYD8-3;Q8IYD8	1;1;1;1	1;1;1;1	1;1;1;1	Fanconi anemia group M protein	FANCM	114.79	1016	1016;1564;2022;2048	0.029412	0.8872	NaN	NaN	NaN	NaN	NaN	NaN	NaN	NaN	NaN	NaN	NaN	NaN	NaN	NaN	NaN	0	0	0	0	0	0	0	0	0	0	0	0	0	0	0
H0YJX6;O14744-3;O14744-5;O14744-2;O14744	H0YJX6;O14744-3;O14744-5;O14744-2;O14744	1;1;1;1;1	1;1;1;1;1	1;1;1;1;1	Protein arginine N-methyltransferase 5;Protein arginine N-methyltransferase 5, N-terminally processed	PRMT5	32.311	279	279;576;593;620;637	1	-2	NaN	NaN	NaN	NaN	NaN	NaN	NaN	NaN	NaN	NaN	NaN	NaN	NaN	NaN	NaN	0	0	0	0	0	0	0	0	0	0	0	0	0	0	0
H0YK42;Q13596-2;Q13596;Q13596-3	H0YK42;Q13596-2;Q13596;Q13596-3	1;1;1;1	1;1;1;1	1;1;1;1	Sorting nexin-1	SNX1	35.592	304	304;457;522;557	1	-2	NaN	NaN	NaN	NaN	NaN	NaN	NaN	NaN	NaN	NaN	NaN	NaN	NaN	NaN	NaN	0	0	0	0	0	0	0	0	0	0	0	0	0	0	0
H3BMJ5;H3BT16;H3BP46;H3BM82;H0YME2;H0YK54;Q6FIF0-2;Q6FIF0	H3BMJ5;H3BT16;H3BP46;H3BM82;H0YME2;H0YK54;Q6FIF0-2;Q6FIF0	1;1;1;1;1;1;1;1	1;1;1;1;1;1;1;1	1;1;1;1;1;1;1;1	AN1-type zinc finger protein 6	ZFAND6	3.4219	32	32;64;87;148;159;177;196;208	1	-2	NaN	NaN	NaN	NaN	NaN	NaN	NaN	NaN	NaN	NaN	NaN	NaN	NaN	NaN	NaN	0	0	0	0	0	0	0	0	0	0	0	0	0	0	0
H0YK69;Q7Z5M5-2;Q7Z5M5	H0YK69;Q7Z5M5-2;Q7Z5M5	1;1;1	1;1;1	1;1;1	Transmembrane channel-like protein;Transmembrane channel-like protein 3	TMC3	125.81	1101	1101;724;1100	1	-2	NaN	NaN	NaN	NaN	NaN	NaN	NaN	NaN	NaN	NaN	NaN	NaN	NaN	NaN	NaN	0	0	0	0	0	0	0	0	0	0	0	0	0	0	0
H0YLH8	H0YLH8	1	1	1	Small kinetochore-associated protein	KNSTRN	13.679	126	126	1	-2	NaN	NaN	NaN	NaN	NaN	NaN	NaN	NaN	NaN	NaN	NaN	NaN	NaN	NaN	NaN	0	0	0	0	0	0	0	0	0	0	0	0	0	0	0
H0YLV8;H0YNU5;P54132	H0YLV8;H0YNU5;P54132	1;1;1	1;1;1	1;1;1	Bloom syndrome protein	BLM	46.08	413	413;1286;1417	1	-2	NaN	NaN	NaN	NaN	NaN	NaN	NaN	NaN	NaN	NaN	NaN	NaN	NaN	NaN	NaN	0	0	0	0	0	0	0	0	0	0	0	0	0	0	0
H0YLZ8;P15144	H0YLZ8;P15144	1;1	1;1	1;1	Aminopeptidase N	ANPEP	7.2452	65	65;967	0.0045455	1.504	NaN	NaN	NaN	NaN	NaN	NaN	NaN	NaN	NaN	NaN	NaN	NaN	NaN	NaN	NaN	1389600	116330	1273300	1389600	116330	1273300	0	0	0	0	0	0	0	0	0
H0YN18;P25789-2;P25789	H0YN18;P25789-2;P25789	1;1;1	1;1;1	1;1;1	Proteasome subunit alpha type-4	PSMA4	26.282	230	230;190;261	0.0024876	1.8769	NaN	NaN	NaN	NaN	NaN	NaN	NaN	NaN	NaN	NaN	NaN	NaN	NaN	NaN	NaN	3795400	3561900	233550	0	0	0	0	0	0	0	0	0	3795400	3561900	233550
H0YN48	H0YN48	1	1	1	Uveal autoantigen with coiled-coil domains and ankyrin repeats	UACA	63.892	564	564	1	-2	NaN	NaN	NaN	NaN	NaN	NaN	NaN	NaN	NaN	NaN	NaN	NaN	NaN	NaN	NaN	0	0	0	0	0	0	0	0	0	0	0	0	0	0	0
H3BUZ5;H0YN99;Q9H792	H3BUZ5;H0YN99;Q9H792	2;2;2	2;2;2	2;2;2	Pseudopodium-enriched atypical kinase 1	PEAK1	71.966	656	656;1049;1746	0.03864	0.81876	NaN	NaN	NaN	NaN	NaN	NaN	NaN	NaN	NaN	NaN	NaN	NaN	NaN	NaN	NaN	18290000	18290000	0	18290000	18290000	0	0	0	0	0	0	0	0	0	0
H0YNN7;Q9UPX6	H0YNN7;Q9UPX6	1;1	1;1	1;1	UPF0258 protein KIAA1024	KIAA1024	95.999	854	854;916	1	-2	NaN	NaN	NaN	NaN	NaN	NaN	NaN	NaN	NaN	NaN	NaN	NaN	NaN	NaN	NaN	0	0	0	0	0	0	0	0	0	0	0	0	0	0	0
H3BLS7;Q5THJ4-2;Q5THJ4	H3BLS7;Q5THJ4-2;Q5THJ4	1;1;1	1;1;1	1;1;1	Vacuolar protein sorting-associated protein 13D	VPS13D	356.92	3210	3210;4363;4388	1	-2	NaN	NaN	NaN	NaN	NaN	NaN	NaN	NaN	NaN	NaN	NaN	NaN	NaN	NaN	NaN	0	0	0	0	0	0	0	0	0	0	0	0	0	0	0
H3BMF5	H3BMF5	1	1	1	Na(+)/H(+) exchange regulatory cofactor NHE-RF2	SLC9A3R2	16.548	151	151	1	-2	NaN	NaN	NaN	NaN	NaN	NaN	NaN	NaN	NaN	NaN	NaN	NaN	NaN	NaN	NaN	0	0	0	0	0	0	0	0	0	0	0	0	0	0	0
H3BN27;Q9Y342	H3BN27;Q9Y342	1;1	1;1	1;1	Plasmolipin	PLLP	13.105	124	124;182	1	-2	NaN	NaN	NaN	NaN	NaN	NaN	NaN	NaN	NaN	NaN	NaN	NaN	NaN	NaN	NaN	0	0	0	0	0	0	0	0	0	0	0	0	0	0	0
H3BT47;H3BSJ1;H3BT93;H3BQV9;H3BN33;Q9NZH0;Q9NZH0-2	H3BT47;H3BSJ1;H3BT93;H3BQV9;H3BN33;Q9NZH0;Q9NZH0-2	1;1;1;1;1;1;1	1;1;1;1;1;1;1	1;1;1;1;1;1;1	G-protein coupled receptor family C group 5 member B	GPRC5B	2.9386	25	25;86;90;148;177;403;404	0.028021	0.98479	NaN	NaN	NaN	NaN	NaN	NaN	NaN	NaN	NaN	NaN	NaN	NaN	NaN	NaN	NaN	0	0	0	0	0	0	0	0	0	0	0	0	0	0	0
H3BNI9;H3BSA1;P19784	H3BNI9;H3BSA1;P19784	1;1;1	1;1;1	1;1;1	Casein kinase II subunit alpha	CSNK2A2	15.642	135	135;230;350	1	-2	NaN	NaN	NaN	NaN	NaN	NaN	NaN	NaN	NaN	NaN	NaN	NaN	NaN	NaN	NaN	0	0	0	0	0	0	0	0	0	0	0	0	0	0	0
H3BP42;Q9ULZ3-3;Q9ULZ3-2;Q9ULZ3	H3BP42;Q9ULZ3-3;Q9ULZ3-2;Q9ULZ3	1;1;1;1	1;1;1;1	1;1;1;1	Apoptosis-associated speck-like protein containing a CARD	PYCARD	13.52	125	125;135;176;195	0.0087146	1.353	NaN	NaN	NaN	NaN	NaN	NaN	NaN	NaN	NaN	NaN	NaN	NaN	NaN	NaN	NaN	2338500	0	2338500	2338500	0	2338500	0	0	0	0	0	0	0	0	0
H3BP78;Q9NVI1-2;Q9NVI1-1;Q9NVI1	H3BP78;Q9NVI1-2;Q9NVI1-1;Q9NVI1	1;1;1;1	1;1;1;1	1;1;1;1	Fanconi anemia group I protein	FANCI	122.83	1090	1090;1267;1268;1328	1	-2	NaN	NaN	NaN	NaN	NaN	NaN	NaN	NaN	NaN	NaN	NaN	NaN	NaN	NaN	NaN	0	0	0	0	0	0	0	0	0	0	0	0	0	0	0
H3BPD7;I3L4T9;H3BSH7;Q969X6-2;Q969X6-3;Q969X6	H3BPD7;I3L4T9;H3BSH7;Q969X6-2;Q969X6-3;Q969X6	1;1;1;1;1;1	1;1;1;1;1;1	1;1;1;1;1;1	Cirhin	CIRH1A	16.764	148	148;182;700;571;625;686	0.027624	1.0681	NaN	NaN	NaN	NaN	NaN	NaN	NaN	NaN	NaN	NaN	NaN	NaN	NaN	NaN	NaN	2585700	2278900	306800	2585700	2278900	306800	0	0	0	0	0	0	0	0	0
H3BPK7;P49588;P49588-2	H3BPK7;P49588;P49588-2	1;1;1	1;1;1	1;1;1	Alanine--tRNA ligase, cytoplasmic	AARS	30.086	280	280;968;992	1	-2	NaN	NaN	NaN	NaN	NaN	NaN	NaN	NaN	NaN	NaN	NaN	NaN	NaN	NaN	NaN	0	0	0	0	0	0	0	0	0	0	0	0	0	0	0
H3BQN7;J3KRA9;Q96Q15-4;Q96Q15-3;Q96Q15-2;Q96Q15	H3BQN7;J3KRA9;Q96Q15-4;Q96Q15-3;Q96Q15-2;Q96Q15	1;1;1;1;1;1	1;1;1;1;1;1	1;1;1;1;1;1	Serine/threonine-protein kinase SMG1	SMG1	95.488	853	853;3551;2392;3031;3521;3661	1	-2	NaN	NaN	NaN	NaN	NaN	NaN	NaN	NaN	NaN	NaN	NaN	NaN	NaN	NaN	NaN	0	0	0	0	0	0	0	0	0	0	0	0	0	0	0
H3BSJ6;H3BRH0;Q9Y653-5;Q9Y653-2;Q9Y653-3;Q9Y653	H3BSJ6;H3BRH0;Q9Y653-5;Q9Y653-2;Q9Y653-3;Q9Y653	1;1;1;1;1;1	1;1;1;1;1;1	1;1;1;1;1;1	G-protein coupled receptor 56;GPR56 N-terminal fragment;GPR56 C-terminal fragment	ADGRG1;GPR56	21.008	187	187;256;518;687;692;693	1	-2	NaN	NaN	NaN	NaN	NaN	NaN	NaN	NaN	NaN	NaN	NaN	NaN	NaN	NaN	NaN	0	0	0	0	0	0	0	0	0	0	0	0	0	0	0
H3BS72;Q9P035-2;Q9P035	H3BS72;Q9P035-2;Q9P035	1;1;1	1;1;1	1;1;1	Very-long-chain (3R)-3-hydroxyacyl-CoA dehydratase 3	HACD3	47.118	400	400;307;362	1	-2	NaN	NaN	NaN	NaN	NaN	NaN	NaN	NaN	NaN	NaN	NaN	NaN	NaN	NaN	NaN	0	0	0	0	0	0	0	0	0	0	0	0	0	0	0
H3BSH4;H3BTI1;Q14183	H3BSH4;H3BTI1;Q14183	1;1;1	1;1;1	1;1;1	Double C2-like domain-containing protein alpha	DOC2A	22.062	203	203;218;400	1	-2	NaN	NaN	NaN	NaN	NaN	NaN	NaN	NaN	NaN	NaN	NaN	NaN	NaN	NaN	NaN	0	0	0	0	0	0	0	0	0	0	0	0	0	0	0
H3BSM9;Q9NSC2-2;Q9NSC2	H3BSM9;Q9NSC2-2;Q9NSC2	1;1;1	1;1;1	1;1;1	Sal-like protein 1	SALL1	122.01	1154	1154;1227;1324	1	-2	NaN	NaN	NaN	NaN	NaN	NaN	NaN	NaN	NaN	NaN	NaN	NaN	NaN	NaN	NaN	0	0	0	0	0	0	0	0	0	0	0	0	0	0	0
H3BSQ8;Q96A99-2;Q96A99	H3BSQ8;Q96A99-2;Q96A99	1;1;1	1;1;1	1;1;1	Pentraxin-4	PTX4	21.278	192	192;473;478	1	-2	NaN	NaN	NaN	NaN	NaN	NaN	NaN	NaN	NaN	NaN	NaN	NaN	NaN	NaN	NaN	0	0	0	0	0	0	0	0	0	0	0	0	0	0	0
H3BTM2	H3BTM2	2	1	1	Guanine nucleotide-binding protein G(o) subunit alpha	GNAO1	22.789	195	195	1	-2	NaN	NaN	NaN	NaN	NaN	NaN	NaN	NaN	NaN	NaN	NaN	NaN	NaN	NaN	NaN	0	0	0	0	0	0	0	0	0	0	0	0	0	0	0
H3BU04;Q9BVW5	H3BU04;Q9BVW5	1;1	1;1	1;1	TIMELESS-interacting protein	TIPIN	33.714	294	294;301	0.03858	0.81835	NaN	NaN	NaN	NaN	NaN	NaN	NaN	NaN	NaN	NaN	NaN	NaN	NaN	NaN	NaN	0	0	0	0	0	0	0	0	0	0	0	0	0	0	0
H7BYD9;P19021-2;P19021-4;P19021-3;P19021-6;P19021;P19021-5	H7BYD9;P19021-2;P19021-4;P19021-3;P19021-6;P19021;P19021-5	1;1;1;1;1;1;1	1;1;1;1;1;1;1	1;1;1;1;1;1;1	Peptidyl-glycine alpha-amidating monooxygenase;Peptidylglycine alpha-hydroxylating monooxygenase;Peptidyl-alpha-hydroxyglycine alpha-amidating lyase	PAM	75.563	679	679;866;887;905;955;973;974	0.0025445	1.9682	NaN	NaN	NaN	NaN	NaN	NaN	NaN	NaN	NaN	NaN	NaN	NaN	NaN	NaN	NaN	2607500	477620	2129900	0	0	0	0	0	0	2607500	477620	2129900	0	0	0
H7BZ70;Q53RY4-2;Q53RY4	H7BZ70;Q53RY4-2;Q53RY4	1;1;1	1;1;1	1;1;1	Keratinocyte-associated protein 3	KRTCAP3	6.9658	62	62;222;240	1	-2	NaN	NaN	NaN	NaN	NaN	NaN	NaN	NaN	NaN	NaN	NaN	NaN	NaN	NaN	NaN	0	0	0	0	0	0	0	0	0	0	0	0	0	0	0
H7BZW2;Q6P2H3-3;Q6P2H3-4;Q6P2H3-2;Q6P2H3	H7BZW2;Q6P2H3-3;Q6P2H3-4;Q6P2H3-2;Q6P2H3	1;1;1;1;1	1;1;1;1;1	1;1;1;1;1	Centrosomal protein of 85 kDa	CEP85	50.232	435	435;194;711;761;762	1	-2	NaN	NaN	NaN	NaN	NaN	NaN	NaN	NaN	NaN	NaN	NaN	NaN	NaN	NaN	NaN	0	0	0	0	0	0	0	0	0	0	0	0	0	0	0
H7C0H8;Q6NUQ4	H7C0H8;Q6NUQ4	1;1	1;1	1;1	Transmembrane protein 214	TMEM214	25.211	225	225;689	1	-2	NaN	NaN	NaN	NaN	NaN	NaN	NaN	NaN	NaN	NaN	NaN	NaN	NaN	NaN	NaN	0	0	0	0	0	0	0	0	0	0	0	0	0	0	0
I3L229;H7C3H7;H7C0J3;Q12873-2;Q12873;Q12873-3	I3L229;H7C3H7;H7C0J3;Q12873-2;Q12873;Q12873-3	1;1;1;1;1;1	1;1;1;1;1;1	1;1;1;1;1;1	Chromodomain-helicase-DNA-binding protein 3	CHD3	27.814	249	249;277;383;1966;2000;2059	0.0096899	1.1501	NaN	NaN	NaN	NaN	NaN	NaN	NaN	NaN	NaN	NaN	NaN	NaN	NaN	NaN	NaN	0	0	0	0	0	0	0	0	0	0	0	0	0	0	0
H7C0J5;O60308	H7C0J5;O60308	1;1	1;1	1;1	Centrosomal protein of 104 kDa	CEP104	21.304	190	190;925	1	-2	NaN	NaN	NaN	NaN	NaN	NaN	NaN	NaN	NaN	NaN	NaN	NaN	NaN	NaN	NaN	12312000	12312000	0	0	0	0	0	0	0	0	0	0	12312000	12312000	0
H7C0P0;Q9BV73-2;Q9BV73	H7C0P0;Q9BV73-2;Q9BV73	1;1;1	1;1;1	1;1;1	Centrosome-associated protein CEP250	CEP250	101.57	877	877;2386;2442	1	-2	NaN	NaN	NaN	NaN	NaN	NaN	NaN	NaN	NaN	NaN	NaN	NaN	NaN	NaN	NaN	0	0	0	0	0	0	0	0	0	0	0	0	0	0	0
H7C0T8	H7C0T8	1	1	1	DALR anticodon-binding domain-containing protein 3	DALRD3	20.481	184	184	1	-2	NaN	NaN	NaN	NaN	NaN	NaN	NaN	NaN	NaN	NaN	NaN	NaN	NaN	NaN	NaN	0	0	0	0	0	0	0	0	0	0	0	0	0	0	0
H7C0V2;Q92878-3;Q92878;Q92878-2	H7C0V2;Q92878-3;Q92878;Q92878-2	1;1;1;1	1;1;1;1	1;1;1;1	DNA repair protein RAD50	RAD50	18.059	157	157;1173;1312;1318	1	-2	NaN	NaN	NaN	NaN	NaN	NaN	NaN	NaN	NaN	NaN	NaN	NaN	NaN	NaN	NaN	2188800	1402400	786350	0	0	0	0	0	0	2188800	1402400	786350	0	0	0
H7C2X3	H7C2X3	1	1	1	HEAT repeat-containing protein 5B	HEATR5B	12.54	115	115	1	-2	NaN	NaN	NaN	NaN	NaN	NaN	NaN	NaN	NaN	NaN	NaN	NaN	NaN	NaN	NaN	0	0	0	0	0	0	0	0	0	0	0	0	0	0	0
H7C5D1;Q6ZWT7	H7C5D1;Q6ZWT7	1;1	1;1	1;1	Lysophospholipid acyltransferase 2	MBOAT2	18.274	158	158;520	1	-2	NaN	NaN	NaN	NaN	NaN	NaN	NaN	NaN	NaN	NaN	NaN	NaN	NaN	NaN	NaN	0	0	0	0	0	0	0	0	0	0	0	0	0	0	0
H7C5G6;Q0VF49-2;Q0VF49	H7C5G6;Q0VF49-2;Q0VF49	1;1;1	1;1;1	1;1;1	Uncharacterized protein KIAA2012	KIAA2012	136.12	1181	1181;553;1180	1	-2	NaN	NaN	NaN	NaN	NaN	NaN	NaN	NaN	NaN	NaN	NaN	NaN	NaN	NaN	NaN	0	0	0	0	0	0	0	0	0	0	0	0	0	0	0
H7C5G9	H7C5G9	1	1	1	Sarcolemmal membrane-associated protein	SLMAP	19.334	170	170	1	-2	NaN	NaN	NaN	NaN	NaN	NaN	NaN	NaN	NaN	NaN	NaN	NaN	NaN	NaN	NaN	0	0	0	0	0	0	0	0	0	0	0	0	0	0	0
H9KV62;H9KV63;Q9BXT4-4;Q9BXT4-2;Q9BXT4;Q9BXT4-3	H9KV62;H9KV63;Q9BXT4-4;Q9BXT4-2;Q9BXT4;Q9BXT4-3	1;1;1;1;1;1	1;1;1;1;1;1	1;1;1;1;1;1	Tudor domain-containing protein 1	TDRD1	123.81	1104	1104;1113;708;1066;1180;1189	1	-2	NaN	NaN	NaN	NaN	NaN	NaN	NaN	NaN	NaN	NaN	NaN	NaN	NaN	NaN	NaN	0	0	0	0	0	0	0	0	0	0	0	0	0	0	0
H9KV82;Q8N7U6-2;Q8N7U6-3;Q8N7U6	H9KV82;Q8N7U6-2;Q8N7U6-3;Q8N7U6	1;1;1;1	1;1;1;1	1;1;1;1	EF-hand domain-containing family member B	EFHB	69.442	623	623;632;703;833	1	-2	NaN	NaN	NaN	NaN	NaN	NaN	NaN	NaN	NaN	NaN	NaN	NaN	NaN	NaN	NaN	0	0	0	0	0	0	0	0	0	0	0	0	0	0	0
I3L1A5;Q6PKC3-3;Q6PKC3-2;Q6PKC3	I3L1A5;Q6PKC3-3;Q6PKC3-2;Q6PKC3	1;1;1;1	1;1;1;1	1;1;1;1	Thioredoxin domain-containing protein 11	TXNDC11	16.635	147	147;278;958;985	1	-2	NaN	NaN	NaN	NaN	NaN	NaN	NaN	NaN	NaN	NaN	NaN	NaN	NaN	NaN	NaN	0	0	0	0	0	0	0	0	0	0	0	0	0	0	0
I3L213;Q93100-4;Q93100-2;Q93100-3;Q93100	I3L213;Q93100-4;Q93100-2;Q93100-3;Q93100	1;1;1;1;1	1;1;1;1;1	1;1;1;1;1	Phosphorylase b kinase regulatory subunit beta	PHKB	23.538	210	210;1086;1086;1093;1093	1	-2	NaN	NaN	NaN	NaN	NaN	NaN	NaN	NaN	NaN	NaN	NaN	NaN	NaN	NaN	NaN	0	0	0	0	0	0	0	0	0	0	0	0	0	0	0
I3L323;Q8IWR0	I3L323;Q8IWR0	1;1	1;1	1;1	Zinc finger CCCH domain-containing protein 7A	ZC3H7A	35.641	328	328;971	1	-2	NaN	NaN	NaN	NaN	NaN	NaN	NaN	NaN	NaN	NaN	NaN	NaN	NaN	NaN	NaN	0	0	0	0	0	0	0	0	0	0	0	0	0	0	0
I3L341;Q2KHM9-2;Q2KHM9	I3L341;Q2KHM9-2;Q2KHM9	1;1;1	1;1;1	1;1;1	Uncharacterized protein KIAA0753	KIAA0753	14.633	129	129;668;967	1	-2	NaN	NaN	NaN	NaN	NaN	NaN	NaN	NaN	NaN	NaN	NaN	NaN	NaN	NaN	NaN	0	0	0	0	0	0	0	0	0	0	0	0	0	0	0
I3L498;Q8NFZ4	I3L498;Q8NFZ4	1;1	1;1	1;1	Neuroligin-2	NLGN2	20.937	194	194;835	1	-2	NaN	NaN	NaN	NaN	NaN	NaN	NaN	NaN	NaN	NaN	NaN	NaN	NaN	NaN	NaN	0	0	0	0	0	0	0	0	0	0	0	0	0	0	0
I3L4P9	I3L4P9	1	1	1	Vacuolar protein sorting-associated protein 53 homolog	VPS53	7.868	68	68	1	-2	NaN	NaN	NaN	NaN	NaN	NaN	NaN	NaN	NaN	NaN	NaN	NaN	NaN	NaN	NaN	0	0	0	0	0	0	0	0	0	0	0	0	0	0	0
I3L501	I3L501	1	1	1	Unconventional myosin-Ic	MYO1C	18.995	168	168	1	-2	NaN	NaN	NaN	NaN	NaN	NaN	NaN	NaN	NaN	NaN	NaN	NaN	NaN	NaN	NaN	0	0	0	0	0	0	0	0	0	0	0	0	0	0	0
J3KNB4;P49913	J3KNB4;P49913	1;1	1;1	1;1	Cathelicidin antimicrobial peptide;Antibacterial protein FALL-39;Antibacterial protein LL-37	CAMP	19.591	173	173;170	0	15.55	NaN	NaN	NaN	NaN	NaN	NaN	NaN	NaN	NaN	NaN	NaN	NaN	NaN	NaN	NaN	0	0	0	0	0	0	0	0	0	0	0	0	0	0	0
J3KNQ2;Q4ZHG4-2;Q4ZHG4	J3KNQ2;Q4ZHG4-2;Q4ZHG4	1;1;1	1;1;1	1;1;1	Fibronectin type III domain-containing protein 1	FNDC1	194.43	1790	1790;1831;1894	1	-2	NaN	NaN	NaN	NaN	NaN	NaN	NaN	NaN	NaN	NaN	NaN	NaN	NaN	NaN	NaN	0	0	0	0	0	0	0	0	0	0	0	0	0	0	0
J3KNV1;O60281-2;O60281	J3KNV1;O60281-2;O60281	1;1;1	1;1;1	1;1;1	Zinc finger protein 292	ZNF292	304.21	2718	2718;2578;2723	1	-2	NaN	NaN	NaN	NaN	NaN	NaN	NaN	NaN	NaN	NaN	NaN	NaN	NaN	NaN	NaN	0	0	0	0	0	0	0	0	0	0	0	0	0	0	0
J3KNV8;Q8N614	J3KNV8;Q8N614	1;1	1;1	1;1	Transmembrane protein 156	TMEM156	20.879	179	179;296	1	-2	NaN	NaN	NaN	NaN	NaN	NaN	NaN	NaN	NaN	NaN	NaN	NaN	NaN	NaN	NaN	0	0	0	0	0	0	0	0	0	0	0	0	0	0	0
J3KPA2	J3KPA2	1	1	1	TM2 domain containing 1, isoform CRA_c	TM2D1	28.807	269	269	1	-2	NaN	NaN	NaN	NaN	NaN	NaN	NaN	NaN	NaN	NaN	NaN	NaN	NaN	NaN	NaN	185400000	55408000	129990000	0	0	0	0	0	0	0	0	0	185400000	55408000	129990000
J3KPC0;Q86XD8	J3KPC0;Q86XD8	1;1	1;1	1;1	AN1-type zinc finger protein 4	ZFAND4	71.519	653	653;727	1	-2	NaN	NaN	NaN	NaN	NaN	NaN	NaN	NaN	NaN	NaN	NaN	NaN	NaN	NaN	NaN	0	0	0	0	0	0	0	0	0	0	0	0	0	0	0
J3KPT0;Q6V1X1-6;Q6V1X1-4;Q6V1X1-2;Q6V1X1-5;Q6V1X1-3;Q6V1X1	J3KPT0;Q6V1X1-6;Q6V1X1-4;Q6V1X1-2;Q6V1X1-5;Q6V1X1-3;Q6V1X1	1;1;1;1;1;1;1	1;1;1;1;1;1;1	1;1;1;1;1;1;1	Dipeptidyl peptidase 8	DPP8	83.904	729	729;725;782;847;849;882;898	1	-2	NaN	NaN	NaN	NaN	NaN	NaN	NaN	NaN	NaN	NaN	NaN	NaN	NaN	NaN	NaN	0	0	0	0	0	0	0	0	0	0	0	0	0	0	0
J3KRI5;X6R3Y6;P55286	J3KRI5;X6R3Y6;P55286	1;1;1	1;1;1	1;1;1	Cadherin-8	CDH8	82.747	744	744;745;799	0.010081	1.2	NaN	NaN	NaN	NaN	NaN	NaN	NaN	NaN	NaN	NaN	NaN	NaN	NaN	NaN	NaN	0	0	0	0	0	0	0	0	0	0	0	0	0	0	0
J3KTB5;J3QS69;J3KT12;P60842-2;P60842;J3KT04;J3KS93;J3QQP0;E9PBH4;F8WE11;E7EMV8;J3KSN7;J3KTN0;I3L3H2;J3QKZ9;J3QLN6;J3KS25;J3QR64;J3KSZ0;J3QL43;E7EQG2;Q14240;Q14240-2;P38919	J3KTB5;J3QS69;J3KT12;P60842-2;P60842;J3KT04;J3KS93;J3QQP0;E9PBH4;F8WE11;E7EMV8;J3KSN7;J3KTN0;I3L3H2;J3QKZ9;J3QLN6;J3KS25;J3QR64;J3KSZ0;J3QL43;E7EQG2;Q14240;Q14240-2;P38919	2;2;2;2;2;1;1;1;1;1;1;1;1;1;1;1;1;1;1;1;1;1;1;1	2;2;2;2;2;1;1;1;1;1;1;1;1;1;1;1;1;1;1;1;1;1;1;1	2;2;2;2;2;1;1;1;1;1;1;1;1;1;1;1;1;1;1;1;1;1;1;1	Eukaryotic initiation factor 4A-I;Eukaryotic initiation factor 4A-II;Eukaryotic initiation factor 4A-II, N-terminally processed;Eukaryotic initiation factor 4A-III;Eukaryotic initiation factor 4A-III, N-terminally processed	EIF4A1;EIF4A2;EIF4A3	29.081	257	257;300;341;347;406;85;85;95;96;97;98;109;117;125;134;163;187;214;230;271;362;407;408;411	0.0027778	2.4082	NaN	NaN	NaN	NaN	NaN	NaN	NaN	NaN	NaN	NaN	NaN	NaN	NaN	NaN	NaN	13187000	13187000	0	0	0	0	0	0	0	0	0	0	13187000	13187000	0
J3QRB9;J3KTN6;J3QLV8;Q9Y5W9-2;Q9Y5W9	J3QRB9;J3KTN6;J3QLV8;Q9Y5W9-2;Q9Y5W9	1;1;1;1;1	1;1;1;1;1	1;1;1;1;1	Sorting nexin-11	SNX11	19.978	172	172;177;254;262;270	1	-2	NaN	NaN	NaN	NaN	NaN	NaN	NaN	NaN	NaN	NaN	NaN	NaN	NaN	NaN	NaN	0	0	0	0	0	0	0	0	0	0	0	0	0	0	0
J3QQN1;P40306	J3QQN1;P40306	1;1	1;1	1;1	Proteasome subunit beta type-10	PSMB10	14.21	138	138;273	0.030354	0.92363	NaN	NaN	NaN	NaN	NaN	NaN	NaN	NaN	NaN	NaN	NaN	NaN	NaN	NaN	NaN	5107100	4787500	319500	0	0	0	0	0	0	0	0	0	5107100	4787500	319500
J3QSG3;Q1X8D7	J3QSG3;Q1X8D7	1;1	1;1	1;1	Leucine-rich repeat-containing protein 36	LRRC36	30.504	275	275;754	1	-2	NaN	NaN	NaN	NaN	NaN	NaN	NaN	NaN	NaN	NaN	NaN	NaN	NaN	NaN	NaN	0	0	0	0	0	0	0	0	0	0	0	0	0	0	0
J3QSS1;P55017;P55017-3;P55017-2	J3QSS1;P55017;P55017-3;P55017-2	1;1;1;1	1;1;1;1	1;1;1;1	Solute carrier family 12 member 3	SLC12A3	113.01	1020	1020;1021;1029;1030	1	-2	NaN	NaN	NaN	NaN	NaN	NaN	NaN	NaN	NaN	NaN	NaN	NaN	NaN	NaN	NaN	0	0	0	0	0	0	0	0	0	0	0	0	0	0	0
J3QT09;Q9BQF6-4;Q9BQF6-5;Q9BQF6-2;Q9BQF6	J3QT09;Q9BQF6-4;Q9BQF6-5;Q9BQF6-2;Q9BQF6	1;1;1;1;1	1;1;1;1;1	1;1;1;1;1	Sentrin-specific protease 7	SENP7	112.48	985	985;886;984;1017;1050	1	-2	NaN	NaN	NaN	NaN	NaN	NaN	NaN	NaN	NaN	NaN	NaN	NaN	NaN	NaN	NaN	0	0	0	0	0	0	0	0	0	0	0	0	0	0	0
K4DIB3	K4DIB3	1	1	1	Mitochondrial glutamate carrier 1	SLC25A22	17.237	161	161	1	-2	NaN	NaN	NaN	NaN	NaN	NaN	NaN	NaN	NaN	NaN	NaN	NaN	NaN	NaN	NaN	0	0	0	0	0	0	0	0	0	0	0	0	0	0	0
K7EIF9	K7EIF9	1	1	1	Signal transducer and activator of transcription 5A	STAT5A	16.669	141	141	1	-2	NaN	NaN	NaN	NaN	NaN	NaN	NaN	NaN	NaN	NaN	NaN	NaN	NaN	NaN	NaN	0	0	0	0	0	0	0	0	0	0	0	0	0	0	0
K7EIK1	K7EIK1	1	1	1	WW domain-binding protein 2	WBP2	21.472	205	205	1	-2	NaN	NaN	NaN	NaN	NaN	NaN	NaN	NaN	NaN	NaN	NaN	NaN	NaN	NaN	NaN	0	0	0	0	0	0	0	0	0	0	0	0	0	0	0
K7EJ66;K7ESM6;K7ELM4;K7EQC3;Q9NYT6	K7EJ66;K7ESM6;K7ELM4;K7EQC3;Q9NYT6	1;1;1;1;1	1;1;1;1;1	1;1;1;1;1	Zinc finger protein 226	ZNF226	13.3	114	114;127;139;153;803	0.028961	0.93581	NaN	NaN	NaN	NaN	NaN	NaN	NaN	NaN	NaN	NaN	NaN	NaN	NaN	NaN	NaN	0	0	0	0	0	0	0	0	0	0	0	0	0	0	0
Q9C0F0-2;K7EJ76	Q9C0F0-2;K7EJ76	1;1	1;1	1;1	Putative Polycomb group protein ASXL3	ASXL3	34.9	317	317;318	1	-2	NaN	NaN	NaN	NaN	NaN	NaN	NaN	NaN	NaN	NaN	NaN	NaN	NaN	NaN	NaN	0	0	0	0	0	0	0	0	0	0	0	0	0	0	0
K7EJV8;Q10472	K7EJV8;Q10472	1;1	1;1	1;1	Polypeptide N-acetylgalactosaminyltransferase 1;Polypeptide N-acetylgalactosaminyltransferase 1 soluble form	GALNT1	44.419	387	387;559	0.038348	0.78201	NaN	NaN	NaN	NaN	NaN	NaN	NaN	NaN	NaN	NaN	NaN	NaN	NaN	NaN	NaN	0	0	0	0	0	0	0	0	0	0	0	0	0	0	0
K7ELN3;K7EK91;Q9UFH2-3;Q9UFH2-2;Q9UFH2	K7ELN3;K7EK91;Q9UFH2-3;Q9UFH2-2;Q9UFH2	1;1;1;1;1	1;1;1;1;1	1;1;1;1;1	Dynein heavy chain 17, axonemal	DNAH17	176.26	1563	1563;4457;821;4448;4485	1	-2	NaN	NaN	NaN	NaN	NaN	NaN	NaN	NaN	NaN	NaN	NaN	NaN	NaN	NaN	NaN	0	0	0	0	0	0	0	0	0	0	0	0	0	0	0
K7EKA5	K7EKA5	1	1	1	Zinc finger protein 556	ZNF556	8.1395	69	69	0.0368	0.85632	NaN	NaN	NaN	NaN	NaN	NaN	NaN	NaN	NaN	NaN	NaN	NaN	NaN	NaN	NaN	0	0	0	0	0	0	0	0	0	0	0	0	0	0	0
K7EKE2;Q9UJT1-6;Q9UJT1-5;Q9UJT1-2;Q9UJT1	K7EKE2;Q9UJT1-6;Q9UJT1-5;Q9UJT1-2;Q9UJT1	1;1;1;1;1	1;1;1;1;1	1;1;1;1;1	Tubulin delta chain	TUBD1	10.745	97	97;351;396;398;453	1	-2	NaN	NaN	NaN	NaN	NaN	NaN	NaN	NaN	NaN	NaN	NaN	NaN	NaN	NaN	NaN	0	0	0	0	0	0	0	0	0	0	0	0	0	0	0
K7EQI0;K7EKL3;K7EQ05;P28799-3;P28799	K7EQI0;K7EKL3;K7EQ05;P28799-3;P28799	1;1;1;1;1	1;1;1;1;1	1;1;1;1;1	Granulins;Acrogranin;Paragranulin;Granulin-1;Granulin-2;Granulin-3;Granulin-4;Granulin-5;Granulin-6;Granulin-7	GRN	11.722	110	110;388;436;413;593	0.024528	1.1092	NaN	NaN	NaN	NaN	NaN	NaN	NaN	NaN	NaN	NaN	NaN	NaN	NaN	NaN	NaN	2582000	631740	1950300	0	0	0	0	0	0	2582000	631740	1950300	0	0	0
K7EKQ2	K7EKQ2	1	1	1	Hsp90 co-chaperone Cdc37	CDC37	41.659	353	353	1	-2	NaN	NaN	NaN	NaN	NaN	NaN	NaN	NaN	NaN	NaN	NaN	NaN	NaN	NaN	NaN	0	0	0	0	0	0	0	0	0	0	0	0	0	0	0
K7EKQ6	K7EKQ6	1	1	1	Zinc finger protein 226	ZNF226	8.2995	72	72	1	-2	NaN	NaN	NaN	NaN	NaN	NaN	NaN	NaN	NaN	NaN	NaN	NaN	NaN	NaN	NaN	0	0	0	0	0	0	0	0	0	0	0	0	0	0	0
K7EKU2;Q9BYG7-2;Q9BYG7-5	K7EKU2;Q9BYG7-2;Q9BYG7-5	1;1;1	1;1;1	1;1;1	Protein maestro	MRO	11.826	110	110;210;262	0.0301	0.90936	NaN	NaN	NaN	NaN	NaN	NaN	NaN	NaN	NaN	NaN	NaN	NaN	NaN	NaN	NaN	0	0	0	0	0	0	0	0	0	0	0	0	0	0	0
K7EL68;Q16543	K7EL68;Q16543	1;1	1;1	1;1	Hsp90 co-chaperone Cdc37;Hsp90 co-chaperone Cdc37, N-terminally processed	CDC37	21.003	184	184;378	0.0026738	2.2077	NaN	NaN	NaN	NaN	NaN	NaN	NaN	NaN	NaN	NaN	NaN	NaN	NaN	NaN	NaN	1394200	1394200	0	0	0	0	0	0	0	0	0	0	1394200	1394200	0
K7ELW3;K7EN83;Q8TE68-4;Q8TE68-3	K7ELW3;K7EN83;Q8TE68-4;Q8TE68-3	1;1;1;1	1;1;1;1	1;1;1;1	Epidermal growth factor receptor kinase substrate 8-like protein 1	EPS8L1	46.106	409	409;548;502;551	1	-2	NaN	NaN	NaN	NaN	NaN	NaN	NaN	NaN	NaN	NaN	NaN	NaN	NaN	NaN	NaN	0	0	0	0	0	0	0	0	0	0	0	0	0	0	0
K7ELY5	K7ELY5	1	1	1	Trinucleotide repeat-containing gene 6C protein	TNRC6C	11.934	116	116	0.027174	1.0509	NaN	NaN	NaN	NaN	NaN	NaN	NaN	NaN	NaN	NaN	NaN	NaN	NaN	NaN	NaN	0	0	0	0	0	0	0	0	0	0	0	0	0	0	0
K7ENX2;K7EM19;Q99536-2;Q99536-3;Q99536;K7ER81;K7ESA3	K7ENX2;K7EM19;Q99536-2;Q99536-3;Q99536;K7ER81;K7ESA3	2;2;2;2;2;1;1	2;2;2;2;2;1;1	2;2;2;2;2;1;1	Synaptic vesicle membrane protein VAT-1 homolog	VAT1	16.349	151	151;154;259;325;393;92;125	0.0025641	2.0366	NaN	NaN	NaN	NaN	NaN	NaN	NaN	NaN	NaN	NaN	NaN	NaN	NaN	NaN	NaN	1515400	146670	1368700	1515400	146670	1368700	0	0	0	0	0	0	0	0	0
K7EPQ4	K7EPQ4	1	1	1	WD repeat-containing protein 7	WDR7	7.4116	67	67	1	-2	NaN	NaN	NaN	NaN	NaN	NaN	NaN	NaN	NaN	NaN	NaN	NaN	NaN	NaN	NaN	0	0	0	0	0	0	0	0	0	0	0	0	0	0	0
K7EPS0;O00182-6;Q3B8N2-2;O00182;Q6DKI2;Q3B8N2	K7EPS0;O00182-6;Q3B8N2-2;O00182;Q6DKI2;Q3B8N2	1;1;1;1;1;1	1;1;1;1;1;1	1;1;1;1;1;1	Galectin;Galectin-9;Galectin-9B;Galectin-9C	LGALS9;LGALS9B;LGALS9C	12.895	115	115;343;355;355;356;356	1	-2	NaN	NaN	NaN	NaN	NaN	NaN	NaN	NaN	NaN	NaN	NaN	NaN	NaN	NaN	NaN	0	0	0	0	0	0	0	0	0	0	0	0	0	0	0
K7EPS8;Q9NSK7-2;Q9NSK7-3;Q9NSK7-4;Q9NSK7	K7EPS8;Q9NSK7-2;Q9NSK7-3;Q9NSK7-4;Q9NSK7	1;1;1;1;1	1;1;1;1;1	1;1;1;1;1	Protein C19orf12	C19orf12	11.056	106	106;77;107;141;152	1	-2	NaN	NaN	NaN	NaN	NaN	NaN	NaN	NaN	NaN	NaN	NaN	NaN	NaN	NaN	NaN	0	0	0	0	0	0	0	0	0	0	0	0	0	0	0
K7EQL6;Q8NFA0	K7EQL6;Q8NFA0	2;2	2;2	2;2	Ubiquitin carboxyl-terminal hydrolase;Ubiquitin carboxyl-terminal hydrolase 32	USP32	143.94	1274	1274;1604	0.038981	0.79617	NaN	NaN	NaN	NaN	NaN	NaN	NaN	NaN	NaN	NaN	NaN	NaN	NaN	NaN	NaN	0	0	0	0	0	0	0	0	0	0	0	0	0	0	0
K7EQQ1;O96005-4;O96005	K7EQQ1;O96005-4;O96005	1;1;1	1;1;1	1;1;1	Cleft lip and palate transmembrane protein 1	CLPTM1	18.743	171	171;655;669	1	-2	NaN	NaN	NaN	NaN	NaN	NaN	NaN	NaN	NaN	NaN	NaN	NaN	NaN	NaN	NaN	0	0	0	0	0	0	0	0	0	0	0	0	0	0	0
K7EQU0;P38570	K7EQU0;P38570	1;1	1;1	1;1	Integrin alpha-E;Integrin alpha-E light chain;Integrin alpha-E heavy chain	ITGAE	15.747	139	139;1179	1	-2	NaN	NaN	NaN	NaN	NaN	NaN	NaN	NaN	NaN	NaN	NaN	NaN	NaN	NaN	NaN	0	0	0	0	0	0	0	0	0	0	0	0	0	0	0
K7ER46	K7ER46	1	1	1	Beclin-1	BECN1	15.44	132	132	1	-2	NaN	NaN	NaN	NaN	NaN	NaN	NaN	NaN	NaN	NaN	NaN	NaN	NaN	NaN	NaN	0	0	0	0	0	0	0	0	0	0	0	0	0	0	0
K7ER96;O43396	K7ER96;O43396	1;1	1;1	1;1	Thioredoxin-like protein 1	TXNL1	31.355	281	281;289	0.030794	0.87521	NaN	NaN	NaN	NaN	NaN	NaN	NaN	NaN	NaN	NaN	NaN	NaN	NaN	NaN	NaN	0	0	0	0	0	0	0	0	0	0	0	0	0	0	0
K7ERD7;O95707;K7EQV2	K7ERD7;O95707;K7EQV2	2;2;1	2;2;1	2;2;1	Ribonuclease P protein subunit p29	POP4	20.903	181	181;220;150	0.039474	0.77385	NaN	NaN	NaN	NaN	NaN	NaN	NaN	NaN	NaN	NaN	NaN	NaN	NaN	NaN	NaN	0	0	0	0	0	0	0	0	0	0	0	0	0	0	0
K7ERH3;Q5H9P2;P36383	K7ERH3;Q5H9P2;P36383	1;1;1	1;1;1	1;1;1	Gap junction gamma-1 protein	GJC1;DKFZp686P0738	12.265	113	113;260;396	1	-2	NaN	NaN	NaN	NaN	NaN	NaN	NaN	NaN	NaN	NaN	NaN	NaN	NaN	NaN	NaN	0	0	0	0	0	0	0	0	0	0	0	0	0	0	0
K7ERK7	K7ERK7	1	1	1	UBA-like domain-containing protein 2	UBALD2	6.7235	64	64	1	-2	NaN	NaN	NaN	NaN	NaN	NaN	NaN	NaN	NaN	NaN	NaN	NaN	NaN	NaN	NaN	0	0	0	0	0	0	0	0	0	0	0	0	0	0	0
K7ERV2;O43304	K7ERV2;O43304	1;1	1;1	1;1	SEC14-like protein 5	SEC14L5	19.746	169	169;696	0.027322	1.0522	NaN	NaN	NaN	NaN	NaN	NaN	NaN	NaN	NaN	NaN	NaN	NaN	NaN	NaN	NaN	0	0	0	0	0	0	0	0	0	0	0	0	0	0	0
K7ERZ3	K7ERZ3	1	1	1	Perilipin-3	PLIN3	31.872	292	292	1	-2	NaN	NaN	NaN	NaN	NaN	NaN	NaN	NaN	NaN	NaN	NaN	NaN	NaN	NaN	NaN	0	0	0	0	0	0	0	0	0	0	0	0	0	0	0
K7ES11;Q9C0C9	K7ES11;Q9C0C9	1;1	1;1	1;1	E2/E3 hybrid ubiquitin-protein ligase UBE2O	UBE2O	88.749	807	807;1292	1	-2	NaN	NaN	NaN	NaN	NaN	NaN	NaN	NaN	NaN	NaN	NaN	NaN	NaN	NaN	NaN	0	0	0	0	0	0	0	0	0	0	0	0	0	0	0
M0QX19	M0QX19	1	1	1	Zinc finger protein 613	ZNF613	10.962	94	94	1	-2	NaN	NaN	NaN	NaN	NaN	NaN	NaN	NaN	NaN	NaN	NaN	NaN	NaN	NaN	NaN	0	0	0	0	0	0	0	0	0	0	0	0	0	0	0
M0QX47;M0QYG8;M0R1D2;M0R0C1;O60234	M0QX47;M0QYG8;M0R1D2;M0R0C1;O60234	1;1;1;1;1	1;1;1;1;1	1;1;1;1;1	Glia maturation factor gamma	GMFG	8.788	73	73;93;101;109;142	0	5.9875	NaN	NaN	NaN	NaN	NaN	NaN	NaN	NaN	NaN	NaN	NaN	NaN	NaN	NaN	NaN	1979500	267520	1712000	1979500	267520	1712000	0	0	0	0	0	0	0	0	0
M0R0R9;M0QXD6;P35269	M0R0R9;M0QXD6;P35269	1;1;1	1;1;1	1;1;1	General transcription factor IIF subunit 1	GTF2F1	43.344	381	381;433;517	1	-2	NaN	NaN	NaN	NaN	NaN	NaN	NaN	NaN	NaN	NaN	NaN	NaN	NaN	NaN	NaN	0	0	0	0	0	0	0	0	0	0	0	0	0	0	0
M0QY60	M0QY60	1	1	1	Zinc finger protein 714	ZNF714	12.386	110	110	1	-2	NaN	NaN	NaN	NaN	NaN	NaN	NaN	NaN	NaN	NaN	NaN	NaN	NaN	NaN	NaN	0	0	0	0	0	0	0	0	0	0	0	0	0	0	0
M0QYJ8	M0QYJ8	1	1	1	Glia maturation factor	GMFG	16.135	138	138	1	-2	NaN	NaN	NaN	NaN	NaN	NaN	NaN	NaN	NaN	NaN	NaN	NaN	NaN	NaN	NaN	0	0	0	0	0	0	0	0	0	0	0	0	0	0	0
M0QYX1	M0QYX1	1	1	1	Selenoprotein W	SEPW1	9.5643	85	85	1	-2	NaN	NaN	NaN	NaN	NaN	NaN	NaN	NaN	NaN	NaN	NaN	NaN	NaN	NaN	NaN	0	0	0	0	0	0	0	0	0	0	0	0	0	0	0
M0R1V9;M0QYZ4;Q96IW2	M0R1V9;M0QYZ4;Q96IW2	1;1;1	1;1;1	1;1;1	SH2 domain-containing adapter protein D	SHD	4.2404	38	38;300;340	0.037559	0.83287	NaN	NaN	NaN	NaN	NaN	NaN	NaN	NaN	NaN	NaN	NaN	NaN	NaN	NaN	NaN	0	0	0	0	0	0	0	0	0	0	0	0	0	0	0
M0QZ49;M0QZI7	M0QZ49;M0QZI7	1;1	1;1	1;1	Zinc finger protein 160	ZNF160	13.596	117	117;782	1	-2	NaN	NaN	NaN	NaN	NaN	NaN	NaN	NaN	NaN	NaN	NaN	NaN	NaN	NaN	NaN	0	0	0	0	0	0	0	0	0	0	0	0	0	0	0
M0QZ96	M0QZ96	1	1	1	DNA repair protein XRCC1	XRCC1	18.208	165	165	1	-2	NaN	NaN	NaN	NaN	NaN	NaN	NaN	NaN	NaN	NaN	NaN	NaN	NaN	NaN	NaN	0	0	0	0	0	0	0	0	0	0	0	0	0	0	0
M0R300;M0R0P8;Q13459-2;Q13459	M0R300;M0R0P8;Q13459-2;Q13459	2;2;2;2	2;2;2;2	2;2;2;2	Unconventional myosin-IXb	MYO9B	234.07	2071	2071;2157;2022;2157	0.038633	0.79069	NaN	NaN	NaN	NaN	NaN	NaN	NaN	NaN	NaN	NaN	NaN	NaN	NaN	NaN	NaN	0	0	0	0	0	0	0	0	0	0	0	0	0	0	0
M0R1L2;M0R0U3;M0R261;O95336	M0R1L2;M0R0U3;M0R261;O95336	1;1;1;1	1;1;1;1	1;1;1;1	6-phosphogluconolactonase	PGLS	16.364	147	147;179;216;258	0.0035088	3.8053	NaN	NaN	NaN	NaN	NaN	NaN	NaN	NaN	NaN	NaN	NaN	NaN	NaN	NaN	NaN	4954600	4557500	397010	0	0	0	0	0	0	0	0	0	4954600	4557500	397010
M0R149;Q96QH2-2;Q96QH2	M0R149;Q96QH2-2;Q96QH2	1;1;1	1;1;1	1;1;1	PML-RARA-regulated adapter molecule 1	PRAM1	19.674	180	180;670;718	1	-2	NaN	NaN	NaN	NaN	NaN	NaN	NaN	NaN	NaN	NaN	NaN	NaN	NaN	NaN	NaN	0	0	0	0	0	0	0	0	0	0	0	0	0	0	0
M0R1V6	M0R1V6	1	1	1	Spectrin beta chain, non-erythrocytic 4	SPTBN4	76.736	701	701	1	-2	NaN	NaN	NaN	NaN	NaN	NaN	NaN	NaN	NaN	NaN	NaN	NaN	NaN	NaN	NaN	0	0	0	0	0	0	0	0	0	0	0	0	0	0	0
M0R2H6;Q8TCG5-3;Q8TCG5-2;Q8TCG5	M0R2H6;Q8TCG5-3;Q8TCG5-2;Q8TCG5	1;1;1;1	1;1;1;1	1;1;1;1	Carnitine O-palmitoyltransferase 1, brain isoform	CPT1C	37.242	336	336;714;792;803	1	-2	NaN	NaN	NaN	NaN	NaN	NaN	NaN	NaN	NaN	NaN	NaN	NaN	NaN	NaN	NaN	0	0	0	0	0	0	0	0	0	0	0	0	0	0	0
M0R353;Q6NSJ2-2;Q6NSJ2	M0R353;Q6NSJ2-2;Q6NSJ2	1;1;1	1;1;1	1;1;1	Pleckstrin homology-like domain family B member 3	PHLDB3	26.107	232	232;279;640	1	-2	NaN	NaN	NaN	NaN	NaN	NaN	NaN	NaN	NaN	NaN	NaN	NaN	NaN	NaN	NaN	0	0	0	0	0	0	0	0	0	0	0	0	0	0	0
O00203-3;O00203	O00203-3;O00203	1;1	1;1	1;1	AP-3 complex subunit beta-1	AP3B1	116.19	1045	1045;1094	1	-2	NaN	NaN	NaN	NaN	NaN	NaN	NaN	NaN	NaN	NaN	NaN	NaN	NaN	NaN	NaN	0	0	0	0	0	0	0	0	0	0	0	0	0	0	0
O00487	O00487	1	1	1	26S proteasome non-ATPase regulatory subunit 14	PSMD14	34.577	310	310	1	-2	NaN	NaN	NaN	NaN	NaN	NaN	NaN	NaN	NaN	NaN	NaN	NaN	NaN	NaN	NaN	0	0	0	0	0	0	0	0	0	0	0	0	0	0	0
O00507;H7C2M9;O00507-2	O00507;H7C2M9;O00507-2	2;1;1	2;1;1	2;1;1	Probable ubiquitin carboxyl-terminal hydrolase FAF-Y	USP9Y	291.07	2555	2555;237;2070	0.039886	0.75234	NaN	NaN	NaN	NaN	NaN	NaN	NaN	NaN	NaN	NaN	NaN	NaN	NaN	NaN	NaN	0	0	0	0	0	0	0	0	0	0	0	0	0	0	0
O00754-2;O00754	O00754-2;O00754	1;1	1;1	1;1	Lysosomal alpha-mannosidase;Lysosomal alpha-mannosidase A peptide;Lysosomal alpha-mannosidase B peptide;Lysosomal alpha-mannosidase C peptide;Lysosomal alpha-mannosidase D peptide;Lysosomal alpha-mannosidase E peptide	MAN2B1	113.61	1010	1010;1011	1	-2	NaN	NaN	NaN	NaN	NaN	NaN	NaN	NaN	NaN	NaN	NaN	NaN	NaN	NaN	NaN	0	0	0	0	0	0	0	0	0	0	0	0	0	0	0
O14497-2;O14497	O14497-2;O14497	1;1	1;1	1;1	AT-rich interactive domain-containing protein 1A	ARID1A	218.33	2068	2068;2285	1	-2	NaN	NaN	NaN	NaN	NaN	NaN	NaN	NaN	NaN	NaN	NaN	NaN	NaN	NaN	NaN	0	0	0	0	0	0	0	0	0	0	0	0	0	0	0
O14556	O14556	1	1	1	Glyceraldehyde-3-phosphate dehydrogenase, testis-specific	GAPDHS	44.501	408	408	0.029851	0.90031	NaN	NaN	NaN	NaN	NaN	NaN	NaN	NaN	NaN	NaN	NaN	NaN	NaN	NaN	NaN	0	0	0	0	0	0	0	0	0	0	0	0	0	0	0
O14686;O14686-3	O14686;O14686-3	1;1	1;1	1;1	Histone-lysine N-methyltransferase 2D	KMT2D	593.38	5537	5537;5540	1	-2	NaN	NaN	NaN	NaN	NaN	NaN	NaN	NaN	NaN	NaN	NaN	NaN	NaN	NaN	NaN	0	0	0	0	0	0	0	0	0	0	0	0	0	0	0
O14745;J3QRP6;O14745-2	O14745;J3QRP6	4;3;1	4;3;1	4;3;1	Na(+)/H(+) exchange regulatory cofactor NHE-RF1	SLC9A3R1	38.868	358	358;215;202	0	11.341	NaN	NaN	NaN	NaN	NaN	NaN	NaN	NaN	NaN	NaN	NaN	NaN	NaN	NaN	NaN	10835000	2412900	8421800	9581700	1159800	8421800	1253100	1253100	0	0	0	0	0	0	0
O14775	O14775	1	1	1	Guanine nucleotide-binding protein subunit beta-5	GNB5	43.566	395	395	1	-2	NaN	NaN	NaN	NaN	NaN	NaN	NaN	NaN	NaN	NaN	NaN	NaN	NaN	NaN	NaN	0	0	0	0	0	0	0	0	0	0	0	0	0	0	0
O14867	O14867	1	1	1	Transcription regulator protein BACH1	BACH1	81.957	736	736	1	-2	NaN	NaN	NaN	NaN	NaN	NaN	NaN	NaN	NaN	NaN	NaN	NaN	NaN	NaN	NaN	0	0	0	0	0	0	0	0	0	0	0	0	0	0	0
O14924-7;O14924-6;O14924-2;O14924-3;O14924-5;O14924-4;O14924	O14924-7;O14924-6;O14924-2;O14924-3;O14924-5;O14924-4;O14924	1;1;1;1;1;1;1	1;1;1;1;1;1;1	1;1;1;1;1;1;1	Regulator of G-protein signaling 12	RGS12	54.908	499	499;555;789;799;1157;1376;1447	1	-2	NaN	NaN	NaN	NaN	NaN	NaN	NaN	NaN	NaN	NaN	NaN	NaN	NaN	NaN	NaN	0	0	0	0	0	0	0	0	0	0	0	0	0	0	0
O14981-2	O14981-2	1	1	1	TATA-binding protein-associated factor 172	BTAF1	76.418	677	677	1	-2	NaN	NaN	NaN	NaN	NaN	NaN	NaN	NaN	NaN	NaN	NaN	NaN	NaN	NaN	NaN	0	0	0	0	0	0	0	0	0	0	0	0	0	0	0
O15018-2;O15018	O15018-2;O15018	1;1	1;1	1;1	PDZ domain-containing protein 2;Processed PDZ domain-containing protein 2	PDZD2	280.09	2640	2640;2839	1	-2	NaN	NaN	NaN	NaN	NaN	NaN	NaN	NaN	NaN	NaN	NaN	NaN	NaN	NaN	NaN	0	0	0	0	0	0	0	0	0	0	0	0	0	0	0
O15062	O15062	1	1	1	Zinc finger and BTB domain-containing protein 5	ZBTB5	74.277	677	677	1	-2	NaN	NaN	NaN	NaN	NaN	NaN	NaN	NaN	NaN	NaN	NaN	NaN	NaN	NaN	NaN	0	0	0	0	0	0	0	0	0	0	0	0	0	0	0
O15144	O15144	4	4	4	Actin-related protein 2/3 complex subunit 2	ARPC2	34.333	300	300	0	6.2523	NaN	NaN	NaN	NaN	NaN	NaN	NaN	NaN	NaN	NaN	NaN	NaN	NaN	NaN	NaN	22203000	470720	21733000	22203000	470720	21733000	0	0	0	0	0	0	0	0	0
O15164-2;O15164	O15164-2;O15164	2;1	2;1	2;1	Transcription intermediary factor 1-alpha	TRIM24	113.02	1016	1016;1050	0.029801	0.89889	NaN	NaN	NaN	NaN	NaN	NaN	NaN	NaN	NaN	NaN	NaN	NaN	NaN	NaN	NaN	0	0	0	0	0	0	0	0	0	0	0	0	0	0	0
O15169-2;O15169	O15169-2;O15169	1;1	1;1	1;1	Axin-1	AXIN1	91.652	826	826;862	1	-2	NaN	NaN	NaN	NaN	NaN	NaN	NaN	NaN	NaN	NaN	NaN	NaN	NaN	NaN	NaN	0	0	0	0	0	0	0	0	0	0	0	0	0	0	0
O15360-3;O15360;H3BSL6;H3BQX1;H3BT40;Q0VAP4;F5H8D5;H3BRX3;O15360-2	O15360-3;O15360;H3BSL6;H3BQX1;H3BT40;Q0VAP4;F5H8D5;H3BRX3;O15360-2	2;2;1;1;1;1;1;1;1	2;2;1;1;1;1;1;1;1	2;2;1;1;1;1;1;1;1	Fanconi anemia group A protein	FANCA	159.08	1424	1424;1455;125;168;214;265;302;316;297	0.038849	0.76314	NaN	NaN	NaN	NaN	NaN	NaN	NaN	NaN	NaN	NaN	NaN	NaN	NaN	NaN	NaN	0	0	0	0	0	0	0	0	0	0	0	0	0	0	0
O15400-2;O15400	O15400-2;O15400	1;1	1;1	1;1	Syntaxin-7	STX7	27.4	239	239;261	1	-2	NaN	NaN	NaN	NaN	NaN	NaN	NaN	NaN	NaN	NaN	NaN	NaN	NaN	NaN	NaN	0	0	0	0	0	0	0	0	0	0	0	0	0	0	0
O43150-2;O43150	O43150-2;O43150	1;1	1;1	1;1	Arf-GAP with SH3 domain, ANK repeat and PH domain-containing protein 2	ASAP2	106.98	961	961;1006	1	-2	NaN	NaN	NaN	NaN	NaN	NaN	NaN	NaN	NaN	NaN	NaN	NaN	NaN	NaN	NaN	0	0	0	0	0	0	0	0	0	0	0	0	0	0	0
O43155	O43155	1	1	1	Leucine-rich repeat transmembrane protein FLRT2	FLRT2	74.048	660	660	1	-2	NaN	NaN	NaN	NaN	NaN	NaN	NaN	NaN	NaN	NaN	NaN	NaN	NaN	NaN	NaN	0	0	0	0	0	0	0	0	0	0	0	0	0	0	0
O43167	O43167	1	1	1	Zinc finger and BTB domain-containing protein 24	ZBTB24	78.281	697	697	1	-2	NaN	NaN	NaN	NaN	NaN	NaN	NaN	NaN	NaN	NaN	NaN	NaN	NaN	NaN	NaN	0	0	0	0	0	0	0	0	0	0	0	0	0	0	0
O43286	O43286	1	1	1	Beta-1,4-galactosyltransferase 5	B4GALT5	45.118	388	388	1	-2	NaN	NaN	NaN	NaN	NaN	NaN	NaN	NaN	NaN	NaN	NaN	NaN	NaN	NaN	NaN	0	0	0	0	0	0	0	0	0	0	0	0	0	0	0
O43299	O43299	1	1	1	AP-5 complex subunit zeta-1	AP5Z1	88.604	807	807	1	-2	NaN	NaN	NaN	NaN	NaN	NaN	NaN	NaN	NaN	NaN	NaN	NaN	NaN	NaN	NaN	1247100	183030	1064100	0	0	0	1247100	183030	1064100	0	0	0	0	0	0
O43379;O43379-4	O43379;O43379-4	1;1	1;1	1;1	WD repeat-containing protein 62	WDR62	165.95	1518	1518;1523	1	-2	NaN	NaN	NaN	NaN	NaN	NaN	NaN	NaN	NaN	NaN	NaN	NaN	NaN	NaN	NaN	0	0	0	0	0	0	0	0	0	0	0	0	0	0	0
O43435-2;O75333;O43435;O43435-3	O43435-2;O75333;O43435;O43435-3	1;1;1;1	1;1;1;1	1;1;1;1	T-box transcription factor TBX1;T-box transcription factor TBX10	TBX1;TBX10	40.352	372	372;385;398;495	1	-2	NaN	NaN	NaN	NaN	NaN	NaN	NaN	NaN	NaN	NaN	NaN	NaN	NaN	NaN	NaN	0	0	0	0	0	0	0	0	0	0	0	0	0	0	0
O43506	O43506	1	1	1	Disintegrin and metalloproteinase domain-containing protein 20	ADAM20	81.602	726	726	1	-2	NaN	NaN	NaN	NaN	NaN	NaN	NaN	NaN	NaN	NaN	NaN	NaN	NaN	NaN	NaN	0	0	0	0	0	0	0	0	0	0	0	0	0	0	0
O43511-2;O43511	O43511-2;O43511	1;1	1;1	1;1	Pendrin	SLC26A4	39.266	349	349;780	1	-2	NaN	NaN	NaN	NaN	NaN	NaN	NaN	NaN	NaN	NaN	NaN	NaN	NaN	NaN	NaN	0	0	0	0	0	0	0	0	0	0	0	0	0	0	0
O43566-4;O43566-5	O43566-4;O43566-5	1;1	1;1	1;1	Regulator of G-protein signaling 14	RGS14	21.781	201	201;414	1	-2	NaN	NaN	NaN	NaN	NaN	NaN	NaN	NaN	NaN	NaN	NaN	NaN	NaN	NaN	NaN	0	0	0	0	0	0	0	0	0	0	0	0	0	0	0
O43895	O43895	1	1	1	Xaa-Pro aminopeptidase 2	XPNPEP2	75.624	674	674	1	-2	NaN	NaN	NaN	NaN	NaN	NaN	NaN	NaN	NaN	NaN	NaN	NaN	NaN	NaN	NaN	0	0	0	0	0	0	0	0	0	0	0	0	0	0	0
O43913-2;O43913	O43913-2;O43913	1;1	1;1	1;1	Origin recognition complex subunit 5	ORC5	37.413	324	324;435	1	-2	NaN	NaN	NaN	NaN	NaN	NaN	NaN	NaN	NaN	NaN	NaN	NaN	NaN	NaN	NaN	0	0	0	0	0	0	0	0	0	0	0	0	0	0	0
O43934-2;O43934	O43934-2;O43934	1;1	1;1	1;1	UNC93-like protein MFSD11	MFSD11	43.322	397	397;449	1	-2	NaN	NaN	NaN	NaN	NaN	NaN	NaN	NaN	NaN	NaN	NaN	NaN	NaN	NaN	NaN	0	0	0	0	0	0	0	0	0	0	0	0	0	0	0
O60296	O60296	1	1	1	Trafficking kinesin-binding protein 2	TRAK2	101.42	914	914	1	-2	NaN	NaN	NaN	NaN	NaN	NaN	NaN	NaN	NaN	NaN	NaN	NaN	NaN	NaN	NaN	0	0	0	0	0	0	0	0	0	0	0	0	0	0	0
O60356	O60356	1	1	1	Nuclear protein 1	NUPR1	8.8727	82	82	1	-2	NaN	NaN	NaN	NaN	NaN	NaN	NaN	NaN	NaN	NaN	NaN	NaN	NaN	NaN	NaN	0	0	0	0	0	0	0	0	0	0	0	0	0	0	0
O60384	O60384	1	1	1	Putative zinc finger protein 861	ZNF861P	11.996	105	105	1	-2	NaN	NaN	NaN	NaN	NaN	NaN	NaN	NaN	NaN	NaN	NaN	NaN	NaN	NaN	NaN	0	0	0	0	0	0	0	0	0	0	0	0	0	0	0
O60583-2;O60583;F8WDY7;F2Z2C9	O60583-2;O60583;F8WDY7;F2Z2C9	2;2;1;1	2;2;1;1	2;2;1;1	Cyclin-T2	CCNT2	73.681	663	663;730;173;173	0.03	0.90658	NaN	NaN	NaN	NaN	NaN	NaN	NaN	NaN	NaN	NaN	NaN	NaN	NaN	NaN	NaN	0	0	0	0	0	0	0	0	0	0	0	0	0	0	0
O60671	O60671	1	1	1	Cell cycle checkpoint protein RAD1	RAD1	31.827	282	282	1	-2	NaN	NaN	NaN	NaN	NaN	NaN	NaN	NaN	NaN	NaN	NaN	NaN	NaN	NaN	NaN	0	0	0	0	0	0	0	0	0	0	0	0	0	0	0
O60826	O60826	1	1	1	Coiled-coil domain-containing protein 22	CCDC22	70.755	627	627	0.0023202	1.5952	NaN	NaN	NaN	NaN	NaN	NaN	NaN	NaN	NaN	NaN	NaN	NaN	NaN	NaN	NaN	0	0	0	0	0	0	0	0	0	0	0	0	0	0	0
O60890	O60890	1	1	1	Oligophrenin-1	OPHN1	91.64	802	802	1	-2	NaN	NaN	NaN	NaN	NaN	NaN	NaN	NaN	NaN	NaN	NaN	NaN	NaN	NaN	NaN	0	0	0	0	0	0	0	0	0	0	0	0	0	0	0
O60942-2;O60942;O60942-3;O60942-4	O60942-2;O60942;O60942-3;O60942-4	2;2;1;1	2;2;1;1	2;2;1;1	mRNA-capping enzyme;Polynucleotide 5-triphosphatase;mRNA guanylyltransferase	RNGTT	66.041	574	574;597;457;541	0.039157	0.79829	NaN	NaN	NaN	NaN	NaN	NaN	NaN	NaN	NaN	NaN	NaN	NaN	NaN	NaN	NaN	0	0	0	0	0	0	0	0	0	0	0	0	0	0	0
O75037-3;O75037-4;O75037-2;O75037	O75037-3;O75037-4;O75037-2;O75037	2;2;2;2	2;2;2;2	2;2;2;2	Kinesin-like protein KIF21B	KIF21B	179.75	1610	1610;1623;1624;1637	0.0099602	1.1837	NaN	NaN	NaN	NaN	NaN	NaN	NaN	NaN	NaN	NaN	NaN	NaN	NaN	NaN	NaN	0	0	0	0	0	0	0	0	0	0	0	0	0	0	0
Q5T0V2;Q5T0V4;Q5T0V0;O75093-2;O75093	Q5T0V2;Q5T0V4;Q5T0V0;O75093-2;O75093	1;1;1;1;1	1;1;1;1;1	1;1;1;1;1	Slit homolog 1 protein	SLIT1	45.037	409	409;781;1461;815;1534	1	-2	NaN	NaN	NaN	NaN	NaN	NaN	NaN	NaN	NaN	NaN	NaN	NaN	NaN	NaN	NaN	0	0	0	0	0	0	0	0	0	0	0	0	0	0	0
O75170-6;O75170-2;O75170-4;O75170-3;O75170-5;O75170	O75170-6;O75170-2;O75170-4;O75170-3;O75170-5;O75170	1;1;1;1;1;1	1;1;1;1;1;1	1;1;1;1;1;1	Serine/threonine-protein phosphatase 6 regulatory subunit 2	PPP6R2	98.125	905	905;927;932;933;959;966	1	-2	NaN	NaN	NaN	NaN	NaN	NaN	NaN	NaN	NaN	NaN	NaN	NaN	NaN	NaN	NaN	0	0	0	0	0	0	0	0	0	0	0	0	0	0	0
O75339	O75339	1	1	1	Cartilage intermediate layer protein 1;Cartilage intermediate layer protein 1 C1;Cartilage intermediate layer protein 1 C2	CILP	132.56	1184	1184	1	-2	NaN	NaN	NaN	NaN	NaN	NaN	NaN	NaN	NaN	NaN	NaN	NaN	NaN	NaN	NaN	0	0	0	0	0	0	0	0	0	0	0	0	0	0	0
O75367-2;O75367-3;O75367	O75367-2;O75367-3;O75367	1;1;1	1;1;1	1;1;1	Core histone macro-H2A.1	H2AFY	39.183	369	369;371;372	0	249.85	NaN	NaN	NaN	NaN	NaN	NaN	NaN	NaN	NaN	NaN	NaN	NaN	NaN	NaN	NaN	0	0	0	0	0	0	0	0	0	0	0	0	0	0	0
O75368	O75368	2	2	2	SH3 domain-binding glutamic acid-rich-like protein	SH3BGRL	12.774	114	114	0.027933	1.0858	NaN	NaN	NaN	NaN	NaN	NaN	NaN	NaN	NaN	NaN	NaN	NaN	NaN	NaN	NaN	3038900	111400	2927500	3038900	111400	2927500	0	0	0	0	0	0	0	0	0
O75427	O75427	1	1	1	Leucine-rich repeat and calponin homology domain-containing protein 4	LRCH4	73.449	683	683	1	-2	NaN	NaN	NaN	NaN	NaN	NaN	NaN	NaN	NaN	NaN	NaN	NaN	NaN	NaN	NaN	0	0	0	0	0	0	0	0	0	0	0	0	0	0	0
O75475	O75475	1	1	1	PC4 and SFRS1-interacting protein	PSIP1	60.103	530	530	1	-2	NaN	NaN	NaN	NaN	NaN	NaN	NaN	NaN	NaN	NaN	NaN	NaN	NaN	NaN	NaN	0	0	0	0	0	0	0	0	0	0	0	0	0	0	0
O75534-3;O75534-4	O75534-3;O75534-4	1;1	1;1	1;1	Cold shock domain-containing protein E1	CSDE1	90.604	813	813;844	1	-2	NaN	NaN	NaN	NaN	NaN	NaN	NaN	NaN	NaN	NaN	NaN	NaN	NaN	NaN	NaN	0	0	0	0	0	0	0	0	0	0	0	0	0	0	0
O75558	O75558	1	1	1	Syntaxin-11	STX11	33.195	287	287	1	-2	NaN	NaN	NaN	NaN	NaN	NaN	NaN	NaN	NaN	NaN	NaN	NaN	NaN	NaN	NaN	0	0	0	0	0	0	0	0	0	0	0	0	0	0	0
O75969	O75969	1	1	1	A-kinase anchor protein 3	AKAP3	94.75	853	853	1	-2	NaN	NaN	NaN	NaN	NaN	NaN	NaN	NaN	NaN	NaN	NaN	NaN	NaN	NaN	NaN	0	0	0	0	0	0	0	0	0	0	0	0	0	0	0
O76074	O76074	1	1	1	cGMP-specific 3,5-cyclic phosphodiesterase	PDE5A	99.984	875	875	1	-2	NaN	NaN	NaN	NaN	NaN	NaN	NaN	NaN	NaN	NaN	NaN	NaN	NaN	NaN	NaN	0	0	0	0	0	0	0	0	0	0	0	0	0	0	0
O76090-4;O76090;O76090-3	O76090-4;O76090;O76090-3	1;1;1	1;1;1	1;1;1	Bestrophin-1	BEST1	57.348	498	498;585;604	1	-2	NaN	NaN	NaN	NaN	NaN	NaN	NaN	NaN	NaN	NaN	NaN	NaN	NaN	NaN	NaN	0	0	0	0	0	0	0	0	0	0	0	0	0	0	0
O94776-2;O94776	O94776-2;O94776	1;1	1;1	1;1	Metastasis-associated protein MTA2	MTA2	55.036	495	495;668	1	-2	NaN	NaN	NaN	NaN	NaN	NaN	NaN	NaN	NaN	NaN	NaN	NaN	NaN	NaN	NaN	4895800	0	4895800	0	0	0	4895800	0	4895800	0	0	0	0	0	0
O94805	O94805	1	1	1	Actin-like protein 6B	ACTL6B	46.877	426	426	1	-2	NaN	NaN	NaN	NaN	NaN	NaN	NaN	NaN	NaN	NaN	NaN	NaN	NaN	NaN	NaN	0	0	0	0	0	0	0	0	0	0	0	0	0	0	0
O94810-3;O94810-2;O94810	O94810-3;O94810-2;O94810	1;1;1	1;1;1	1;1;1	Regulator of G-protein signaling 11	RGS11	50.727	446	446;456;467	1	-2	NaN	NaN	NaN	NaN	NaN	NaN	NaN	NaN	NaN	NaN	NaN	NaN	NaN	NaN	NaN	0	0	0	0	0	0	0	0	0	0	0	0	0	0	0
O94906-2;O94906	O94906-2;O94906	1;1	1;1	1;1	Pre-mRNA-processing factor 6	PRPF6	102.43	901	901;941	1	-2	NaN	NaN	NaN	NaN	NaN	NaN	NaN	NaN	NaN	NaN	NaN	NaN	NaN	NaN	NaN	0	0	0	0	0	0	0	0	0	0	0	0	0	0	0
O94972-2;O94972-3;O94972	O94972-2;O94972-3;O94972	1;1;1	1;1;1	1;1;1	E3 ubiquitin-protein ligase TRIM37	TRIM37	89.185	803	803;930;964	1	-2	NaN	NaN	NaN	NaN	NaN	NaN	NaN	NaN	NaN	NaN	NaN	NaN	NaN	NaN	NaN	0	0	0	0	0	0	0	0	0	0	0	0	0	0	0
O95006	O95006	1	1	1	Olfactory receptor 2F2	OR2F2	35.293	317	317	1	-2	NaN	NaN	NaN	NaN	NaN	NaN	NaN	NaN	NaN	NaN	NaN	NaN	NaN	NaN	NaN	0	0	0	0	0	0	0	0	0	0	0	0	0	0	0
O95104-2;O95104-3;O95104	O95104-2;O95104-3;O95104	2;2;2	2;2;2	2;2;2	Splicing factor, arginine/serine-rich 15	SCAF4	123.64	1125	1125;1132;1147	0.0086022	1.3303	NaN	NaN	NaN	NaN	NaN	NaN	NaN	NaN	NaN	NaN	NaN	NaN	NaN	NaN	NaN	0	0	0	0	0	0	0	0	0	0	0	0	0	0	0
O95239-2;O95239	O95239-2;O95239	1;1	1;1	1;1	Chromosome-associated kinesin KIF4A	KIF4A	128.46	1127	1127;1232	1	-2	NaN	NaN	NaN	NaN	NaN	NaN	NaN	NaN	NaN	NaN	NaN	NaN	NaN	NaN	NaN	19705000	4424200	15281000	0	0	0	19705000	4424200	15281000	0	0	0	0	0	0
O95613-2;O95613	O95613-2;O95613	3;3	3;3	3;3	Pericentrin	PCNT	355.88	3139	3139;3336	0.0023474	1.6807	NaN	NaN	NaN	NaN	NaN	NaN	NaN	NaN	NaN	NaN	NaN	NaN	NaN	NaN	NaN	0	0	0	0	0	0	0	0	0	0	0	0	0	0	0
O95803-2;O95803-3;O95803	O95803-2;O95803-3;O95803	1;1;1	1;1;1	1;1;1	Bifunctional heparan sulfate N-deacetylase/N-sulfotransferase 3;Heparan sulfate N-deacetylase 3;Heparan sulfate N-sulfotransferase 3	NDST3	43.765	385	385;561;873	1	-2	NaN	NaN	NaN	NaN	NaN	NaN	NaN	NaN	NaN	NaN	NaN	NaN	NaN	NaN	NaN	0	0	0	0	0	0	0	0	0	0	0	0	0	0	0
P00519;P00519-2	P00519;P00519-2	1;1	1;1	1;1	Tyrosine-protein kinase ABL1	ABL1	122.87	1130	1130;1149	1	-2	NaN	NaN	NaN	NaN	NaN	NaN	NaN	NaN	NaN	NaN	NaN	NaN	NaN	NaN	NaN	0	0	0	0	0	0	0	0	0	0	0	0	0	0	0
P01275	P01275	1	1	1	Glucagon;Glicentin;Glicentin-related polypeptide;Oxyntomodulin;Glucagon;Glucagon-like peptide 1;Glucagon-like peptide 1(7-37);Glucagon-like peptide 1(7-36);Glucagon-like peptide 2	GCG	20.909	180	180	1	-2	NaN	NaN	NaN	NaN	NaN	NaN	NaN	NaN	NaN	NaN	NaN	NaN	NaN	NaN	NaN	0	0	0	0	0	0	0	0	0	0	0	0	0	0	0
P01286-2	P01286-2	1	1	1	Somatoliberin	GHRH	12.36	107	107	1	-2	NaN	NaN	NaN	NaN	NaN	NaN	NaN	NaN	NaN	NaN	NaN	NaN	NaN	NaN	NaN	0	0	0	0	0	0	0	0	0	0	0	0	0	0	0
P01563	P01563	1	1	1	Interferon alpha-2	IFNA2	21.55	188	188	1	-2	NaN	NaN	NaN	NaN	NaN	NaN	NaN	NaN	NaN	NaN	NaN	NaN	NaN	NaN	NaN	0	0	0	0	0	0	0	0	0	0	0	0	0	0	0
P01701	P01701	1	1	1	Ig lambda chain V-I region NEW		12.249	117	117	0.008547	1.3101	NaN	NaN	NaN	NaN	NaN	NaN	NaN	NaN	NaN	NaN	NaN	NaN	NaN	NaN	NaN	0	0	0	0	0	0	0	0	0	0	0	0	0	0	0
P01714	P01714	1	1	1	Ig lambda chain V-III region SH		12.042	112	112	0.0024631	1.8061	NaN	NaN	NaN	NaN	NaN	NaN	NaN	NaN	NaN	NaN	NaN	NaN	NaN	NaN	NaN	2746200	2431500	314650	0	0	0	0	0	0	0	0	0	2746200	2431500	314650
P01717	P01717	2	2	2	Ig lambda chain V-IV region Hil		12.011	112	112	0	4.6296	NaN	NaN	NaN	NaN	NaN	NaN	NaN	NaN	NaN	NaN	NaN	NaN	NaN	NaN	NaN	4922700	1115500	3807100	0	0	0	4922700	1115500	3807100	0	0	0	0	0	0
P01721	P01721	1	1	1	Ig lambda chain V-VI region AR		12.566	117	117	0	35.814	NaN	NaN	NaN	NaN	NaN	NaN	NaN	NaN	NaN	NaN	NaN	NaN	NaN	NaN	NaN	2461800	0	2461800	2461800	0	2461800	0	0	0	0	0	0	0	0	0
P01743	P01743	1	1	1	Ig heavy chain V-I region HG3		12.933	117	117	0.02911	0.94608	NaN	NaN	NaN	NaN	NaN	NaN	NaN	NaN	NaN	NaN	NaN	NaN	NaN	NaN	NaN	3054800	240460	2814400	0	0	0	0	0	0	3054800	240460	2814400	0	0	0
P02549-2;P02549	P02549-2;P02549	1;1	1;1	1;1	Spectrin alpha chain, erythrocytic 1	SPTA1	279.67	2416	2416;2419	1	-2	NaN	NaN	NaN	NaN	NaN	NaN	NaN	NaN	NaN	NaN	NaN	NaN	NaN	NaN	NaN	0	0	0	0	0	0	0	0	0	0	0	0	0	0	0
V9GYC1;V9GYS1;V9GYG9;V9GYM3;P02652	V9GYC1;V9GYS1;V9GYG9;V9GYM3;P02652	1;1;1;1;1	1;1;1;1;1	1;1;1;1;1	Apolipoprotein A-II;Proapolipoprotein A-II;Truncated apolipoprotein A-II	APOA2	7.4126	66	66;82;95;133;100	0.0032258	3.216	NaN	NaN	NaN	NaN	NaN	NaN	NaN	NaN	NaN	NaN	NaN	NaN	NaN	NaN	NaN	3675400	417090	3258300	3675400	417090	3258300	0	0	0	0	0	0	0	0	0
P02747	P02747	1	1	1	Complement C1q subcomponent subunit C	C1QC	25.773	245	245	0	70.214	NaN	NaN	NaN	NaN	NaN	NaN	NaN	NaN	NaN	NaN	NaN	NaN	NaN	NaN	NaN	3947900	569840	3378100	3947900	569840	3378100	0	0	0	0	0	0	0	0	0
Q5VY30;P02753	Q5VY30;P02753	1;1	1;1	1;1	Retinol-binding protein 4;Plasma retinol-binding protein(1-182);Plasma retinol-binding protein(1-181);Plasma retinol-binding protein(1-179);Plasma retinol-binding protein(1-176)	RBP4	22.974	199	199;201	0.028419	1.0142	NaN	NaN	NaN	NaN	NaN	NaN	NaN	NaN	NaN	NaN	NaN	NaN	NaN	NaN	NaN	6121300	6121300	0	0	0	0	1439800	1439800	0	0	0	0	4681500	4681500	0
P03973	P03973	2	2	2	Antileukoproteinase	SLPI	14.326	132	132	0	7.2876	NaN	NaN	NaN	NaN	NaN	NaN	NaN	NaN	NaN	NaN	NaN	NaN	NaN	NaN	NaN	40039000	1928900	38110000	1924100	0	1924100	0	0	0	8024600	0	8024600	30091000	1928900	28162000
P04150-7;P04150-9;P04150-2;P04150-6	P04150-7;P04150-9;P04150-2;P04150-6	1;1;1;1	1;1;1;1	1;1;1;1	Glucocorticoid receptor	NR3C1	60.601	558	558;716;742;743	0.0022831	1.5208	NaN	NaN	NaN	NaN	NaN	NaN	NaN	NaN	NaN	NaN	NaN	NaN	NaN	NaN	NaN	0	0	0	0	0	0	0	0	0	0	0	0	0	0	0
P04275-2;P04275	P04275-2;P04275	1;1	1;1	1;1	von Willebrand factor;von Willebrand antigen 2	VWF	38.745	351	351;2813	1	-2	NaN	NaN	NaN	NaN	NaN	NaN	NaN	NaN	NaN	NaN	NaN	NaN	NaN	NaN	NaN	0	0	0	0	0	0	0	0	0	0	0	0	0	0	0
P04430	P04430	2	1	1	Ig kappa chain V-I region BAN		12.618	117	117	0.008658	1.3477	NaN	NaN	NaN	NaN	NaN	NaN	NaN	NaN	NaN	NaN	NaN	NaN	NaN	NaN	NaN	2893500	0	2893500	2893500	0	2893500	0	0	0	0	0	0	0	0	0
P05089-3;P05089;P05089-2	P05089-3;P05089;P05089-2	1;1;1	1;1;1	1;1;1	Arginase-1	ARG1	25.356	236	236;322;330	0.0022936	1.5375	NaN	NaN	NaN	NaN	NaN	NaN	NaN	NaN	NaN	NaN	NaN	NaN	NaN	NaN	NaN	0	0	0	0	0	0	0	0	0	0	0	0	0	0	0
P05543	P05543	1	1	1	Thyroxine-binding globulin	SERPINA7	46.324	415	415	0.038462	0.7849	NaN	NaN	NaN	NaN	NaN	NaN	NaN	NaN	NaN	NaN	NaN	NaN	NaN	NaN	NaN	0	0	0	0	0	0	0	0	0	0	0	0	0	0	0
P06400	P06400	1	1	1	Retinoblastoma-associated protein	RB1	106.16	928	928	1	-2	NaN	NaN	NaN	NaN	NaN	NaN	NaN	NaN	NaN	NaN	NaN	NaN	NaN	NaN	NaN	0	0	0	0	0	0	0	0	0	0	0	0	0	0	0
P07099	P07099	1	1	1	Epoxide hydrolase 1	EPHX1	52.948	455	455	1	-2	NaN	NaN	NaN	NaN	NaN	NaN	NaN	NaN	NaN	NaN	NaN	NaN	NaN	NaN	NaN	0	0	0	0	0	0	0	0	0	0	0	0	0	0	0
P07910-3	P07910-3	1	1	1	Heterogeneous nuclear ribonucleoproteins C1/C2	HNRNPC	25.23	226	226	1	-2	NaN	NaN	NaN	NaN	NaN	NaN	NaN	NaN	NaN	NaN	NaN	NaN	NaN	NaN	NaN	0	0	0	0	0	0	0	0	0	0	0	0	0	0	0
P07996-2;P07996	P07996-2;P07996	1;1	1;1	1;1	Thrombospondin-1	THBS1	120.15	1085	1085;1170	0.024436	1.1027	NaN	NaN	NaN	NaN	NaN	NaN	NaN	NaN	NaN	NaN	NaN	NaN	NaN	NaN	NaN	0	0	0	0	0	0	0	0	0	0	0	0	0	0	0
P08133-2;P08133;E5RJF5;E5RK63;E7EMC6;E5RK69	P08133-2;P08133;E5RJF5;E5RK63;E7EMC6;E5RK69	2;2;1;1;1;1	2;2;1;1;1;1	2;2;1;1;1;1	Annexin A6;Annexin	ANXA6	72.423	641	641;673;129;150;330;460	0.0099404	1.1778	NaN	NaN	NaN	NaN	NaN	NaN	NaN	NaN	NaN	NaN	NaN	NaN	NaN	NaN	NaN	3984100	273030	3711100	3984100	273030	3711100	0	0	0	0	0	0	0	0	0
P08237-2;P08237;P08237-3	P08237-2;P08237;P08237-3	1;1;1	1;1;1	1;1;1	ATP-dependent 6-phosphofructokinase, muscle type	PFKM	81.775	749	749;780;851	1	-2	NaN	NaN	NaN	NaN	NaN	NaN	NaN	NaN	NaN	NaN	NaN	NaN	NaN	NaN	NaN	0	0	0	0	0	0	0	0	0	0	0	0	0	0	0
P09210;P08263;Q5JW85;Q16772	P09210;P08263	3;3;1;1	3;3;1;1	3;3;1;1	Glutathione S-transferase A2;Glutathione S-transferase A1;Glutathione S-transferase A1, N-terminally processed	GSTA2;GSTA1	25.664	222	222;222;172;222	0.0031746	3.1714	NaN	NaN	NaN	NaN	NaN	NaN	NaN	NaN	NaN	NaN	NaN	NaN	NaN	NaN	NaN	39826000	39340000	486450	0	0	0	0	0	0	6671700	6671700	0	33155000	32668000	486450
P08294	P08294	1	1	1	Extracellular superoxide dismutase [Cu-Zn]	SOD3	25.851	240	240	0.0095969	1.1377	NaN	NaN	NaN	NaN	NaN	NaN	NaN	NaN	NaN	NaN	NaN	NaN	NaN	NaN	NaN	6128400	5000400	1128100	0	0	0	0	0	0	0	0	0	6128400	5000400	1128100
P08311	P08311	2	2	2	Cathepsin G	CTSG	28.837	255	255	0.002381	1.7145	NaN	NaN	NaN	NaN	NaN	NaN	NaN	NaN	NaN	NaN	NaN	NaN	NaN	NaN	NaN	24487000	435950	24051000	24487000	435950	24051000	0	0	0	0	0	0	0	0	0
P08571	P08571	1	1	1	Monocyte differentiation antigen CD14;Monocyte differentiation antigen CD14, urinary form;Monocyte differentiation antigen CD14, membrane-bound form	CD14	40.076	375	375	0.027473	1.0583	NaN	NaN	NaN	NaN	NaN	NaN	NaN	NaN	NaN	NaN	NaN	NaN	NaN	NaN	NaN	1931000	0	1931000	1931000	0	1931000	0	0	0	0	0	0	0	0	0
P09228	P09228	5	1	1	Cystatin-SA	CST2	16.445	141	141	0.039437	0.74622	NaN	NaN	NaN	NaN	NaN	NaN	NaN	NaN	NaN	NaN	NaN	NaN	NaN	NaN	NaN	4683000	1205900	3477100	4683000	1205900	3477100	0	0	0	0	0	0	0	0	0
P09237	P09237	2	2	2	Matrilysin	MMP7	29.676	267	267	0.0045558	1.5115	NaN	NaN	NaN	NaN	NaN	NaN	NaN	NaN	NaN	NaN	NaN	NaN	NaN	NaN	NaN	2250000	0	2250000	2250000	0	2250000	0	0	0	0	0	0	0	0	0
P0C0L5;F5GXS0;A0A140TA29;A0A0G2JL54	P0C0L5;F5GXS0;A0A140TA29;A0A0G2JL54	18;17;17;17	1;1;1;1	1;1;1;1	Complement C4-B;Complement C4 beta chain;Complement C4-B alpha chain;C4a anaphylatoxin;C4b-B;C4d-B;Complement C4 gamma chain	C4B	192.75	1744	1744;1698;1698;1698	0.0034843	3.722	NaN	NaN	NaN	NaN	NaN	NaN	NaN	NaN	NaN	NaN	NaN	NaN	NaN	NaN	NaN	4973600	0	4973600	4973600	0	4973600	0	0	0	0	0	0	0	0	0
P0C6C1	P0C6C1	1	1	1	Ankyrin repeat domain-containing protein 34C	ANKRD34C	58.256	535	535	1	-2	NaN	NaN	NaN	NaN	NaN	NaN	NaN	NaN	NaN	NaN	NaN	NaN	NaN	NaN	NaN	0	0	0	0	0	0	0	0	0	0	0	0	0	0	0
P0C7H9	P0C7H9	1	1	1	Inactive ubiquitin carboxyl-terminal hydrolase 17-like protein 7	USP17L7	59.75	530	530	1	-2	NaN	NaN	NaN	NaN	NaN	NaN	NaN	NaN	NaN	NaN	NaN	NaN	NaN	NaN	NaN	0	0	0	0	0	0	0	0	0	0	0	0	0	0	0
P0DMB2	P0DMB2	1	1	1	Uncharacterized protein C8orf88	C8orf88	13.372	117	117	1	-2	NaN	NaN	NaN	NaN	NaN	NaN	NaN	NaN	NaN	NaN	NaN	NaN	NaN	NaN	NaN	0	0	0	0	0	0	0	0	0	0	0	0	0	0	0
P11388;P11388-2;P11388-3;P11388-4	P11388;P11388-2;P11388-3;P11388-4	1;1;1;1	1;1;1;1	1;1;1;1	DNA topoisomerase 2-alpha	TOP2A	174.38	1531	1531;1557;1567;1612	1	-2	NaN	NaN	NaN	NaN	NaN	NaN	NaN	NaN	NaN	NaN	NaN	NaN	NaN	NaN	NaN	0	0	0	0	0	0	0	0	0	0	0	0	0	0	0
P12955-3;P12955-2;P12955	P12955-3;P12955-2;P12955	2;2;2	2;2;2	2;2;2	Xaa-Pro dipeptidase	PEPD	47.261	429	429;452;493	0.0034722	3.7186	NaN	NaN	NaN	NaN	NaN	NaN	NaN	NaN	NaN	NaN	NaN	NaN	NaN	NaN	NaN	3751400	3751400	0	0	0	0	0	0	0	0	0	0	3751400	3751400	0
P13533;P12883	P13533	5;1	5;1	5;1	Myosin-6	MYH6	223.73	1939	1939;1935	0.0026525	2.1813	NaN	NaN	NaN	NaN	NaN	NaN	NaN	NaN	NaN	NaN	NaN	NaN	NaN	NaN	NaN	0	0	0	0	0	0	0	0	0	0	0	0	0	0	0
P13535	P13535	1	1	1	Myosin-8	MYH8	222.76	1937	1937	1	-2	NaN	NaN	NaN	NaN	NaN	NaN	NaN	NaN	NaN	NaN	NaN	NaN	NaN	NaN	NaN	0	0	0	0	0	0	0	0	0	0	0	0	0	0	0
P13667	P13667	1	1	1	Protein disulfide-isomerase A4	PDIA4	72.932	645	645	0.027778	0.9739	NaN	NaN	NaN	NaN	NaN	NaN	NaN	NaN	NaN	NaN	NaN	NaN	NaN	NaN	NaN	1344900	1344900	0	0	0	0	0	0	0	0	0	0	1344900	1344900	0
P13671	P13671	1	1	1	Complement component C6	C6	104.79	934	934	0.024299	1.0939	NaN	NaN	NaN	NaN	NaN	NaN	NaN	NaN	NaN	NaN	NaN	NaN	NaN	NaN	NaN	0	0	0	0	0	0	0	0	0	0	0	0	0	0	0
P14625;Q96GW1;A0A1W2PRR1	P14625;Q96GW1;A0A1W2PRR1	4;2;2	3;1;1	3;1;1	Endoplasmin	HSP90B1	92.468	803	803;315;315	0.0029762	2.7836	NaN	NaN	NaN	NaN	NaN	NaN	NaN	NaN	NaN	NaN	NaN	NaN	NaN	NaN	NaN	1794300	1419800	374480	0	0	0	1794300	1419800	374480	0	0	0	0	0	0
P15812-11;P15812-8;P15812-13;P15812-5;P15812	P15812-11;P15812-8;P15812-13;P15812-5;P15812	1;1;1;1;1	1;1;1;1;1	1;1;1;1;1	T-cell surface glycoprotein CD1e, membrane-associated;T-cell surface glycoprotein CD1e, soluble	CD1E	16.294	144	144;199;289;298;388	1	-2	NaN	NaN	NaN	NaN	NaN	NaN	NaN	NaN	NaN	NaN	NaN	NaN	NaN	NaN	NaN	0	0	0	0	0	0	0	0	0	0	0	0	0	0	0
P16152;E9PQ63;A8MTM1;P16152-2;O75828	P16152;E9PQ63;A8MTM1;P16152-2	6;4;4;4;2	6;4;4;4;2	6;4;4;4;2	Carbonyl reductase [NADPH] 1	CBR1	30.375	277	277;178;222;173;277	0	20.309	NaN	NaN	NaN	NaN	NaN	NaN	NaN	NaN	NaN	NaN	NaN	NaN	NaN	NaN	NaN	20309000	20148000	161130	0	0	0	2919700	2919700	0	2522400	2522400	0	14867000	14706000	161130
P16401	P16401	2	2	2	Histone H1.5	HIST1H1B	22.58	226	226	0.0066667	1.4125	NaN	NaN	NaN	NaN	NaN	NaN	NaN	NaN	NaN	NaN	NaN	NaN	NaN	NaN	NaN	1111900	0	1111900	1111900	0	1111900	0	0	0	0	0	0	0	0	0
P16930-2;P16930	P16930-2;P16930	1;1	1;1	1;1	Fumarylacetoacetase	FAH	38.614	349	349;419	1	-2	NaN	NaN	NaN	NaN	NaN	NaN	NaN	NaN	NaN	NaN	NaN	NaN	NaN	NaN	NaN	0	0	0	0	0	0	0	0	0	0	0	0	0	0	0
P17213	P17213	1	1	1	Bactericidal permeability-increasing protein	BPI	53.899	487	487	0	96.945	NaN	NaN	NaN	NaN	NaN	NaN	NaN	NaN	NaN	NaN	NaN	NaN	NaN	NaN	NaN	3530100	0	3530100	3530100	0	3530100	0	0	0	0	0	0	0	0	0
P17655-2;P17655	P17655-2;P17655	3;3	3;3	3;3	Calpain-2 catalytic subunit	CAPN2	71.475	622	622;700	0	4.7307	NaN	NaN	NaN	NaN	NaN	NaN	NaN	NaN	NaN	NaN	NaN	NaN	NaN	NaN	NaN	2387400	1918300	469110	0	0	0	2387400	1918300	469110	0	0	0	0	0	0
P17858;P17858-2	P17858;P17858-2	1;1	1;1	1;1	ATP-dependent 6-phosphofructokinase, liver type	PFKL	85.018	780	780;827	0.01006	1.1949	NaN	NaN	NaN	NaN	NaN	NaN	NaN	NaN	NaN	NaN	NaN	NaN	NaN	NaN	NaN	5992500	5537000	455520	0	0	0	0	0	0	0	0	0	5992500	5537000	455520
P19447	P19447	1	1	1	TFIIH basal transcription factor complex helicase XPB subunit	ERCC3	89.277	782	782	1	-2	NaN	NaN	NaN	NaN	NaN	NaN	NaN	NaN	NaN	NaN	NaN	NaN	NaN	NaN	NaN	0	0	0	0	0	0	0	0	0	0	0	0	0	0	0
P20393	P20393	1	1	1	Nuclear receptor subfamily 1 group D member 1	NR1D1	66.804	614	614	1	-2	NaN	NaN	NaN	NaN	NaN	NaN	NaN	NaN	NaN	NaN	NaN	NaN	NaN	NaN	NaN	0	0	0	0	0	0	0	0	0	0	0	0	0	0	0
P20700;A0A0D9SFY5;A0A0D9SFE5;E9PBF6	P20700;A0A0D9SFY5;A0A0D9SFE5;E9PBF6	2;1;1;1	2;1;1;1	2;1;1;1	Lamin-B1	LMNB1	66.408	586	586;166;329;387	0.0097656	1.1552	NaN	NaN	NaN	NaN	NaN	NaN	NaN	NaN	NaN	NaN	NaN	NaN	NaN	NaN	NaN	764360	0	764360	764360	0	764360	0	0	0	0	0	0	0	0	0
P20930	P20930	1	1	1	Filaggrin	FLG	435.16	4061	4061	0.03056	0.92966	NaN	NaN	NaN	NaN	NaN	NaN	NaN	NaN	NaN	NaN	NaN	NaN	NaN	NaN	NaN	0	0	0	0	0	0	0	0	0	0	0	0	0	0	0
P22059	P22059	1	1	1	Oxysterol-binding protein 1	OSBP	89.42	807	807	1	-2	NaN	NaN	NaN	NaN	NaN	NaN	NaN	NaN	NaN	NaN	NaN	NaN	NaN	NaN	NaN	0	0	0	0	0	0	0	0	0	0	0	0	0	0	0
Q32Q12;P22392;P22392-2	Q32Q12;P22392;P22392-2	2;2;2	1;1;1	1;1;1	Nucleoside diphosphate kinase;Nucleoside diphosphate kinase B	NME1-NME2;NME2	32.642	292	292;152;267	0.039589	0.77668	NaN	NaN	NaN	NaN	NaN	NaN	NaN	NaN	NaN	NaN	NaN	NaN	NaN	NaN	NaN	3821700	244390	3577300	3821700	244390	3577300	0	0	0	0	0	0	0	0	0
P23284	P23284	2	2	2	Peptidyl-prolyl cis-trans isomerase B	PPIB	23.742	216	216	0.0084034	1.2869	NaN	NaN	NaN	NaN	NaN	NaN	NaN	NaN	NaN	NaN	NaN	NaN	NaN	NaN	NaN	5685400	3709900	1975500	0	0	0	0	0	0	0	0	0	5685400	3709900	1975500
U3KPS2;P24158	U3KPS2;P24158	1;1	1;1	1;1	Myeloblastin	PRTN3	23.611	215	215;256	0.0030864	3.0225	NaN	NaN	NaN	NaN	NaN	NaN	NaN	NaN	NaN	NaN	NaN	NaN	NaN	NaN	NaN	101240000	413470	100830000	101240000	413470	100830000	0	0	0	0	0	0	0	0	0
P25815	P25815	1	1	1	Protein S100-P	S100P	10.4	95	95	0.03876	0.82334	NaN	NaN	NaN	NaN	NaN	NaN	NaN	NaN	NaN	NaN	NaN	NaN	NaN	NaN	NaN	0	0	0	0	0	0	0	0	0	0	0	0	0	0	0
P26641;P26641-2	P26641;P26641-2	1;1	1;1	1;1	Elongation factor 1-gamma	EEF1G	50.118	437	437;487	0.0023923	1.7475	NaN	NaN	NaN	NaN	NaN	NaN	NaN	NaN	NaN	NaN	NaN	NaN	NaN	NaN	NaN	0	0	0	0	0	0	0	0	0	0	0	0	0	0	0
P26951-2;P26951	P26951-2;P26951	1;1	1;1	1;1	Interleukin-3 receptor subunit alpha	IL3RA	34.466	300	300;378	1	-2	NaN	NaN	NaN	NaN	NaN	NaN	NaN	NaN	NaN	NaN	NaN	NaN	NaN	NaN	NaN	0	0	0	0	0	0	0	0	0	0	0	0	0	0	0
P27348;E9PG15	P27348	4;1	2;1	2;1	14-3-3 protein theta	YWHAQ	27.764	245	245;149	0	201.06	NaN	NaN	NaN	NaN	NaN	NaN	NaN	NaN	NaN	NaN	NaN	NaN	NaN	NaN	NaN	9765300	9765300	0	0	0	0	0	0	0	0	0	0	9765300	9765300	0
P27487	P27487	1	1	1	Dipeptidyl peptidase 4;Dipeptidyl peptidase 4 membrane form;Dipeptidyl peptidase 4 soluble form	DPP4	88.278	766	766	0.038737	0.75807	NaN	NaN	NaN	NaN	NaN	NaN	NaN	NaN	NaN	NaN	NaN	NaN	NaN	NaN	NaN	0	0	0	0	0	0	0	0	0	0	0	0	0	0	0
P28223-2;P28223	P28223-2;P28223	1;1	1;1	1;1	5-hydroxytryptamine receptor 2A	HTR2A	43.94	387	387;471	1	-2	NaN	NaN	NaN	NaN	NaN	NaN	NaN	NaN	NaN	NaN	NaN	NaN	NaN	NaN	NaN	0	0	0	0	0	0	0	0	0	0	0	0	0	0	0
P28335	P28335	1	1	1	5-hydroxytryptamine receptor 2C	HTR2C	51.821	458	458	1	-2	NaN	NaN	NaN	NaN	NaN	NaN	NaN	NaN	NaN	NaN	NaN	NaN	NaN	NaN	NaN	0	0	0	0	0	0	0	0	0	0	0	0	0	0	0
P28358	P28358	1	1	1	Homeobox protein Hox-D10	HOXD10	38.41	340	340	1	-2	NaN	NaN	NaN	NaN	NaN	NaN	NaN	NaN	NaN	NaN	NaN	NaN	NaN	NaN	NaN	0	0	0	0	0	0	0	0	0	0	0	0	0	0	0
P28476;P28476-2	P28476;P28476-2	1;1	1;1	1;1	Gamma-aminobutyric acid receptor subunit rho-2	GABRR2	54.15	465	465;490	1	-2	NaN	NaN	NaN	NaN	NaN	NaN	NaN	NaN	NaN	NaN	NaN	NaN	NaN	NaN	NaN	0	0	0	0	0	0	0	0	0	0	0	0	0	0	0
P29074	P29074	1	1	1	Tyrosine-protein phosphatase non-receptor type 4	PTPN4	105.91	926	926	1	-2	NaN	NaN	NaN	NaN	NaN	NaN	NaN	NaN	NaN	NaN	NaN	NaN	NaN	NaN	NaN	0	0	0	0	0	0	0	0	0	0	0	0	0	0	0
Q5VZU9;P29144	Q5VZU9;P29144	1;1	1;1	1;1	Tripeptidyl-peptidase 2	TPP2	139.76	1262	1262;1249	0.0097276	1.1547	NaN	NaN	NaN	NaN	NaN	NaN	NaN	NaN	NaN	NaN	NaN	NaN	NaN	NaN	NaN	0	0	0	0	0	0	0	0	0	0	0	0	0	0	0
P30455	P30455	1	1	1	HLA class I histocompatibility antigen, A-36 alpha chain	HLA-A	40.933	365	365	0.02812	1.0014	NaN	NaN	NaN	NaN	NaN	NaN	NaN	NaN	NaN	NaN	NaN	NaN	NaN	NaN	NaN	0	0	0	0	0	0	0	0	0	0	0	0	0	0	0
P31150	P31150	6	1	1	Rab GDP dissociation inhibitor alpha	GDI1	50.582	447	447	1	-2	NaN	NaN	NaN	NaN	NaN	NaN	NaN	NaN	NaN	NaN	NaN	NaN	NaN	NaN	NaN	0	0	0	0	0	0	0	0	0	0	0	0	0	0	0
Q86SG5;P31151	Q86SG5;P31151	1;1	1;1	1;1	Protein S100-A7A;Protein S100-A7	S100A7A;S100A7	11.305	101	101;101	0.024668	1.1129	NaN	NaN	NaN	NaN	NaN	NaN	NaN	NaN	NaN	NaN	NaN	NaN	NaN	NaN	NaN	0	0	0	0	0	0	0	0	0	0	0	0	0	0	0
P31415	P31415	1	1	1	Calsequestrin-1	CASQ1	45.16	396	396	1	-2	NaN	NaN	NaN	NaN	NaN	NaN	NaN	NaN	NaN	NaN	NaN	NaN	NaN	NaN	NaN	0	0	0	0	0	0	0	0	0	0	0	0	0	0	0
P31941-2;P31941;B0QYD3;Q9UH17;Q9UH17-3	P31941-2;P31941;B0QYD3;Q9UH17	3;3;2;2;1	3;3;2;2;1	2;2;2;2;1	DNA dC->dU-editing enzyme APOBEC-3A;DNA dC->dU-editing enzyme APOBEC-3B	APOBEC3A;APOBEC3B	21.777	187	187;199;490;382;357	0.024482	1.1084	NaN	NaN	NaN	NaN	NaN	NaN	NaN	NaN	NaN	NaN	NaN	NaN	NaN	NaN	NaN	6056300	5777900	278430	0	0	0	6056300	5777900	278430	0	0	0	0	0	0
P32298-3;P32298-4;P32298-2;P32298	P32298-3;P32298-4;P32298-2;P32298	1;1;1;1	1;1;1;1	1;1;1;1	G protein-coupled receptor kinase 4	GRK4	57.662	500	500;532;546;578	0.0066815	1.4137	NaN	NaN	NaN	NaN	NaN	NaN	NaN	NaN	NaN	NaN	NaN	NaN	NaN	NaN	NaN	0	0	0	0	0	0	0	0	0	0	0	0	0	0	0
P33176	P33176	1	1	1	Kinesin-1 heavy chain	KIF5B	109.68	963	963	0.0023095	1.5695	NaN	NaN	NaN	NaN	NaN	NaN	NaN	NaN	NaN	NaN	NaN	NaN	NaN	NaN	NaN	0	0	0	0	0	0	0	0	0	0	0	0	0	0	0
P33993-3;P33993	P33993-3;P33993	1;1	1;1	1;1	DNA replication licensing factor MCM7	MCM7	60.643	543	543;719	1	-2	NaN	NaN	NaN	NaN	NaN	NaN	NaN	NaN	NaN	NaN	NaN	NaN	NaN	NaN	NaN	0	0	0	0	0	0	0	0	0	0	0	0	0	0	0
P35354	P35354	1	1	1	Prostaglandin G/H synthase 2	PTGS2	68.995	604	604	1	-2	NaN	NaN	NaN	NaN	NaN	NaN	NaN	NaN	NaN	NaN	NaN	NaN	NaN	NaN	NaN	0	0	0	0	0	0	0	0	0	0	0	0	0	0	0
P35573-2;P35573-3;P35573	P35573-2;P35573-3;P35573	1;1;1	1;1;1	1;1;1	Glycogen debranching enzyme;4-alpha-glucanotransferase;Amylo-alpha-1,6-glucosidase	AGL	172.62	1515	1515;1516;1532	1	-2	NaN	NaN	NaN	NaN	NaN	NaN	NaN	NaN	NaN	NaN	NaN	NaN	NaN	NaN	NaN	0	0	0	0	0	0	0	0	0	0	0	0	0	0	0
P35590	P35590	2	2	2	Tyrosine-protein kinase receptor Tie-1	TIE1	125.09	1138	1138	0.02946	0.89227	NaN	NaN	NaN	NaN	NaN	NaN	NaN	NaN	NaN	NaN	NaN	NaN	NaN	NaN	NaN	0	0	0	0	0	0	0	0	0	0	0	0	0	0	0
P35713	P35713	1	1	1	Transcription factor SOX-18	SOX18	40.891	384	384	1	-2	NaN	NaN	NaN	NaN	NaN	NaN	NaN	NaN	NaN	NaN	NaN	NaN	NaN	NaN	NaN	0	0	0	0	0	0	0	0	0	0	0	0	0	0	0
P36543-2	P36543-2	1	1	1	V-type proton ATPase subunit E 1	ATP6V1E1	23.587	204	204	1	-2	NaN	NaN	NaN	NaN	NaN	NaN	NaN	NaN	NaN	NaN	NaN	NaN	NaN	NaN	NaN	0	0	0	0	0	0	0	0	0	0	0	0	0	0	0
P36952;P36952-2	P36952;P36952-2	2;1	2;1	2;1	Serpin B5	SERPINB5	42.1	375	375;231	0.0023256	1.6036	NaN	NaN	NaN	NaN	NaN	NaN	NaN	NaN	NaN	NaN	NaN	NaN	NaN	NaN	NaN	3548000	0	3548000	3548000	0	3548000	0	0	0	0	0	0	0	0	0
P36955;I3L4F9;I3L107	P36955	3;1;1	3;1;1	3;1;1	Pigment epithelium-derived factor	SERPINF1	46.312	418	418;90;99	0.0026954	2.2182	NaN	NaN	NaN	NaN	NaN	NaN	NaN	NaN	NaN	NaN	NaN	NaN	NaN	NaN	NaN	10114000	3483600	6630000	8058700	1428700	6630000	0	0	0	0	0	0	2054900	2054900	0
P37837;F2Z393	P37837;F2Z393	5;3	5;3	5;3	Transaldolase	TALDO1	37.54	337	337;318	0	4.1736	NaN	NaN	NaN	NaN	NaN	NaN	NaN	NaN	NaN	NaN	NaN	NaN	NaN	NaN	NaN	60611000	41171000	19440000	28280000	8840400	19440000	2274300	2274300	0	0	0	0	30057000	30057000	0
P38606-2;P38606	P38606-2;P38606	2;2	2;2	2;2	V-type proton ATPase catalytic subunit A	ATP6V1A	64.735	584	584;617	0.0026042	2.0821	NaN	NaN	NaN	NaN	NaN	NaN	NaN	NaN	NaN	NaN	NaN	NaN	NaN	NaN	NaN	1441900	1441900	0	0	0	0	0	0	0	0	0	0	1441900	1441900	0
P40189-3;P40189	P40189-3;P40189	1;1	1;1	1;1	Interleukin-6 receptor subunit beta	IL6ST	96.275	857	857;918	1	-2	NaN	NaN	NaN	NaN	NaN	NaN	NaN	NaN	NaN	NaN	NaN	NaN	NaN	NaN	NaN	0	0	0	0	0	0	0	0	0	0	0	0	0	0	0
P40222	P40222	1	1	1	Alpha-taxilin	TXLNA	61.89	546	546	1	-2	NaN	NaN	NaN	NaN	NaN	NaN	NaN	NaN	NaN	NaN	NaN	NaN	NaN	NaN	NaN	0	0	0	0	0	0	0	0	0	0	0	0	0	0	0
P41226	P41226	1	1	1	Ubiquitin-like modifier-activating enzyme 7	UBA7	111.69	1012	1012	0.036508	0.84922	NaN	NaN	NaN	NaN	NaN	NaN	NaN	NaN	NaN	NaN	NaN	NaN	NaN	NaN	NaN	566300	566300	0	0	0	0	0	0	0	0	0	0	566300	566300	0
P41250	P41250	1	1	1	Glycine--tRNA ligase	GARS	83.165	739	739	0.002439	1.7704	NaN	NaN	NaN	NaN	NaN	NaN	NaN	NaN	NaN	NaN	NaN	NaN	NaN	NaN	NaN	4568300	4568300	0	0	0	0	2980700	2980700	0	0	0	0	1587700	1587700	0
P42262-3	P42262-3	1	1	1	Glutamate receptor 2	GRIA2	100.59	901	901	1	-2	NaN	NaN	NaN	NaN	NaN	NaN	NaN	NaN	NaN	NaN	NaN	NaN	NaN	NaN	NaN	0	0	0	0	0	0	0	0	0	0	0	0	0	0	0
P42345	P42345	1	1	1	Serine/threonine-protein kinase mTOR	MTOR	288.89	2549	2549	1	-2	NaN	NaN	NaN	NaN	NaN	NaN	NaN	NaN	NaN	NaN	NaN	NaN	NaN	NaN	NaN	0	0	0	0	0	0	0	0	0	0	0	0	0	0	0
P42684-4;P42684-7;P42684-10;P42684-5;P42684-2;P42684-6;P42684-3;P42684	P42684-4;P42684-7;P42684-10;P42684-5;P42684-2;P42684-6;P42684-3;P42684	1;1;1;1;1;1;1;1	1;1;1;1;1;1;1;1	1;1;1;1;1;1;1;1	Abelson tyrosine-protein kinase 2	ABL2	114.16	1043	1043;1058;1064;1079;1146;1161;1167;1182	1	-2	NaN	NaN	NaN	NaN	NaN	NaN	NaN	NaN	NaN	NaN	NaN	NaN	NaN	NaN	NaN	0	0	0	0	0	0	0	0	0	0	0	0	0	0	0
P42701-3;P42701-2;P42701	P42701-3;P42701-2;P42701	1;1;1	1;1;1	1;1;1	Interleukin-12 receptor subunit beta-1	IL12RB1	42.366	381	381;660;662	1	-2	NaN	NaN	NaN	NaN	NaN	NaN	NaN	NaN	NaN	NaN	NaN	NaN	NaN	NaN	NaN	0	0	0	0	0	0	0	0	0	0	0	0	0	0	0
P42772-2;P42772	P42772-2;P42772	1;1	1;1	1;1	Cyclin-dependent kinase 4 inhibitor B	CDKN2B	8.078	78	78;138	1	-2	NaN	NaN	NaN	NaN	NaN	NaN	NaN	NaN	NaN	NaN	NaN	NaN	NaN	NaN	NaN	0	0	0	0	0	0	0	0	0	0	0	0	0	0	0
P42892-2	P42892-2	1	1	1	Endothelin-converting enzyme 1	ECE1	85.807	758	758	1	-2	NaN	NaN	NaN	NaN	NaN	NaN	NaN	NaN	NaN	NaN	NaN	NaN	NaN	NaN	NaN	0	0	0	0	0	0	0	0	0	0	0	0	0	0	0
P46013	P46013	1	1	1	Antigen KI-67	MKI67	358.69	3256	3256	1	-2	NaN	NaN	NaN	NaN	NaN	NaN	NaN	NaN	NaN	NaN	NaN	NaN	NaN	NaN	NaN	0	0	0	0	0	0	0	0	0	0	0	0	0	0	0
P46093	P46093	1	1	1	G-protein coupled receptor 4	GPR4	40.981	362	362	1	-2	NaN	NaN	NaN	NaN	NaN	NaN	NaN	NaN	NaN	NaN	NaN	NaN	NaN	NaN	NaN	0	0	0	0	0	0	0	0	0	0	0	0	0	0	0
P48163-2	P48163-2	1	1	1	NADP-dependent malic enzyme	ME1	55.165	497	497	1	-2	NaN	NaN	NaN	NaN	NaN	NaN	NaN	NaN	NaN	NaN	NaN	NaN	NaN	NaN	NaN	0	0	0	0	0	0	0	0	0	0	0	0	0	0	0
P48595	P48595	1	1	1	Serpin B10	SERPINB10	45.402	397	397	0.0023866	1.7303	NaN	NaN	NaN	NaN	NaN	NaN	NaN	NaN	NaN	NaN	NaN	NaN	NaN	NaN	NaN	0	0	0	0	0	0	0	0	0	0	0	0	0	0	0
P48723	P48723	1	1	1	Heat shock 70 kDa protein 13	HSPA13	51.927	471	471	0.0025773	2.0504	NaN	NaN	NaN	NaN	NaN	NaN	NaN	NaN	NaN	NaN	NaN	NaN	NaN	NaN	NaN	2074900	392650	1682300	0	0	0	2074900	392650	1682300	0	0	0	0	0	0
P49189;P49189-2	P49189;P49189-2	2;1	2;1	2;1	4-trimethylaminobutyraldehyde dehydrogenase	ALDH9A1	53.801	494	494;424	0.0026455	2.1469	NaN	NaN	NaN	NaN	NaN	NaN	NaN	NaN	NaN	NaN	NaN	NaN	NaN	NaN	NaN	9299100	9299100	0	0	0	0	0	0	0	0	0	0	9299100	9299100	0
P49190	P49190	1	1	1	Parathyroid hormone 2 receptor	PTH2R	62.235	550	550	1	-2	NaN	NaN	NaN	NaN	NaN	NaN	NaN	NaN	NaN	NaN	NaN	NaN	NaN	NaN	NaN	0	0	0	0	0	0	0	0	0	0	0	0	0	0	0
P49257	P49257	2	2	2	Protein ERGIC-53	LMAN1	57.548	510	510	0.0029412	2.7042	NaN	NaN	NaN	NaN	NaN	NaN	NaN	NaN	NaN	NaN	NaN	NaN	NaN	NaN	NaN	0	0	0	0	0	0	0	0	0	0	0	0	0	0	0
P49454	P49454	1	1	1	Centromere protein F	CENPF	367.76	3210	3210	1	-2	NaN	NaN	NaN	NaN	NaN	NaN	NaN	NaN	NaN	NaN	NaN	NaN	NaN	NaN	NaN	0	0	0	0	0	0	0	0	0	0	0	0	0	0	0
P49720;A0A087WXQ8;A0A087WY10;A0A087WUL2	P49720;A0A087WXQ8;A0A087WY10;A0A087WUL2	2;1;1;1	2;1;1;1	2;1;1;1	Proteasome subunit beta type-3	PSMB3	22.949	205	205;107;112;145	0.0028571	2.585	NaN	NaN	NaN	NaN	NaN	NaN	NaN	NaN	NaN	NaN	NaN	NaN	NaN	NaN	NaN	1422500	1268100	154390	0	0	0	1422500	1268100	154390	0	0	0	0	0	0
P49765-2;P49765	P49765-2;P49765	1;1	1;1	1;1	Vascular endothelial growth factor B	VEGFB	21.261	188	188;207	1	-2	NaN	NaN	NaN	NaN	NaN	NaN	NaN	NaN	NaN	NaN	NaN	NaN	NaN	NaN	NaN	0	0	0	0	0	0	0	0	0	0	0	0	0	0	0
P49802-4;P49802-2;P49802-3;P49802-5;P49802	P49802-4;P49802-2;P49802-3;P49802-5;P49802	1;1;1;1;1	1;1;1;1;1	1;1;1;1;1	Regulator of G-protein signaling 7	RGS7	49.387	424	424;469;477;487;495	1	-2	NaN	NaN	NaN	NaN	NaN	NaN	NaN	NaN	NaN	NaN	NaN	NaN	NaN	NaN	NaN	0	0	0	0	0	0	0	0	0	0	0	0	0	0	0
P49902-2;P49902;Q5JUV3;Q5JUV4	P49902-2;P49902;Q5JUV3;Q5JUV4	2;2;1;1	2;2;1;1	2;2;1;1	Cytosolic purine 5-nucleotidase	NT5C2	61.44	532	532;561;174;265	0.0067416	1.4483	NaN	NaN	NaN	NaN	NaN	NaN	NaN	NaN	NaN	NaN	NaN	NaN	NaN	NaN	NaN	5903600	5697400	206280	0	0	0	1280400	1280400	0	0	0	0	4623200	4416900	206280
P50151	P50151	1	1	1	Guanine nucleotide-binding protein G(I)/G(S)/G(O) subunit gamma-10	GNG10	7.2053	68	68	1	-2	NaN	NaN	NaN	NaN	NaN	NaN	NaN	NaN	NaN	NaN	NaN	NaN	NaN	NaN	NaN	0	0	0	0	0	0	0	0	0	0	0	0	0	0	0
P50990-3;P50990-2;P50990;H7C4C8	P50990-3;P50990-2;P50990;H7C4C8	2;2;2;1	2;2;2;1	2;2;2;1	T-complex protein 1 subunit theta	CCT8	51.586	475	475;529;548;323	0	51.827	NaN	NaN	NaN	NaN	NaN	NaN	NaN	NaN	NaN	NaN	NaN	NaN	NaN	NaN	NaN	7043100	6790600	252550	0	0	0	0	0	0	0	0	0	7043100	6790600	252550
P51160	P51160	1	1	1	Cone cGMP-specific 3,5-cyclic phosphodiesterase subunit alpha	PDE6C	99.146	858	858	1	-2	NaN	NaN	NaN	NaN	NaN	NaN	NaN	NaN	NaN	NaN	NaN	NaN	NaN	NaN	NaN	0	0	0	0	0	0	0	0	0	0	0	0	0	0	0
P51168-2	P51168-2	1	1	1	Amiloride-sensitive sodium channel subunit beta	SCNN1B	77.702	685	685	1	-2	NaN	NaN	NaN	NaN	NaN	NaN	NaN	NaN	NaN	NaN	NaN	NaN	NaN	NaN	NaN	0	0	0	0	0	0	0	0	0	0	0	0	0	0	0
P51511	P51511	1	1	1	Matrix metalloproteinase-15	MMP15	75.806	669	669	1	-2	NaN	NaN	NaN	NaN	NaN	NaN	NaN	NaN	NaN	NaN	NaN	NaN	NaN	NaN	NaN	0	0	0	0	0	0	0	0	0	0	0	0	0	0	0
P51787-2;P51787	P51787-2;P51787	1;1	1;1	1;1	Potassium voltage-gated channel subfamily KQT member 1	KCNQ1	61.474	549	549;676	1	-2	NaN	NaN	NaN	NaN	NaN	NaN	NaN	NaN	NaN	NaN	NaN	NaN	NaN	NaN	NaN	0	0	0	0	0	0	0	0	0	0	0	0	0	0	0
P51858-2;P51858;P51858-3	P51858-2;P51858;P51858-3	2;2;2	2;2;2	2;2;2	Hepatoma-derived growth factor	HDGF	25.537	233	233;240;256	0	4.8508	NaN	NaN	NaN	NaN	NaN	NaN	NaN	NaN	NaN	NaN	NaN	NaN	NaN	NaN	NaN	2450700	2450700	0	0	0	0	0	0	0	0	0	0	2450700	2450700	0
P51878-3	P51878-3	1	1	1	Caspase-5	CASP5	33.303	292	292	1	-2	NaN	NaN	NaN	NaN	NaN	NaN	NaN	NaN	NaN	NaN	NaN	NaN	NaN	NaN	NaN	0	0	0	0	0	0	0	0	0	0	0	0	0	0	0
P52790	P52790	1	1	1	Hexokinase-3	HK3	99.024	923	923	0	25.485	NaN	NaN	NaN	NaN	NaN	NaN	NaN	NaN	NaN	NaN	NaN	NaN	NaN	NaN	NaN	2935900	650360	2285600	2935900	650360	2285600	0	0	0	0	0	0	0	0	0
P52907	P52907	4	4	4	F-actin-capping protein subunit alpha-1	CAPZA1	32.922	286	286	0	7.4183	NaN	NaN	NaN	NaN	NaN	NaN	NaN	NaN	NaN	NaN	NaN	NaN	NaN	NaN	NaN	3840100	3599000	241080	0	0	0	0	0	0	0	0	0	3840100	3599000	241080
P54707;P54707-2	P54707;P54707-2	1;1	1;1	1;1	Potassium-transporting ATPase alpha chain 2	ATP12A	115.51	1039	1039;1045	1	-2	NaN	NaN	NaN	NaN	NaN	NaN	NaN	NaN	NaN	NaN	NaN	NaN	NaN	NaN	NaN	0	0	0	0	0	0	0	0	0	0	0	0	0	0	0
P54750-3;P54750-8;P54750-9;P54750-2;P54750-6;P54750;P54750-7;P54750-4;P54750-5	P54750-3;P54750-8;P54750-9;P54750-2;P54750-6;P54750;P54750-7;P54750-4;P54750-5	1;1;1;1;1;1;1;1;1	1;1;1;1;1;1;1;1;1	1;1;1;1;1;1;1;1;1	Calcium/calmodulin-dependent 3,5-cyclic nucleotide phosphodiesterase 1A	PDE1A	57.482	501	501;511;518;519;529;535;536;545;552	1	-2	NaN	NaN	NaN	NaN	NaN	NaN	NaN	NaN	NaN	NaN	NaN	NaN	NaN	NaN	NaN	0	0	0	0	0	0	0	0	0	0	0	0	0	0	0
P55268	P55268	1	1	1	Laminin subunit beta-2	LAMB2	195.98	1798	1798	1	-2	NaN	NaN	NaN	NaN	NaN	NaN	NaN	NaN	NaN	NaN	NaN	NaN	NaN	NaN	NaN	0	0	0	0	0	0	0	0	0	0	0	0	0	0	0
P56179-2;P56179-3	P56179-2;P56179-3	1;1	1;1	1;1	Homeobox protein DLX-6	DLX6	29.386	265	265;293	1	-2	NaN	NaN	NaN	NaN	NaN	NaN	NaN	NaN	NaN	NaN	NaN	NaN	NaN	NaN	NaN	0	0	0	0	0	0	0	0	0	0	0	0	0	0	0
P56524-2;P56524	P56524-2;P56524	1;1	1;1	1;1	Histone deacetylase 4	HDAC4	106.37	972	972;1084	1	-2	NaN	NaN	NaN	NaN	NaN	NaN	NaN	NaN	NaN	NaN	NaN	NaN	NaN	NaN	NaN	0	0	0	0	0	0	0	0	0	0	0	0	0	0	0
P56715	P56715	1	1	1	Oxygen-regulated protein 1	RP1	240.66	2156	2156	1	-2	NaN	NaN	NaN	NaN	NaN	NaN	NaN	NaN	NaN	NaN	NaN	NaN	NaN	NaN	NaN	0	0	0	0	0	0	0	0	0	0	0	0	0	0	0
P57679;E9PCN4	P57679;E9PCN4	2;1	2;1	2;1	Ellis-van Creveld syndrome protein	EVC	111.99	992	992;535	0.038402	0.81353	NaN	NaN	NaN	NaN	NaN	NaN	NaN	NaN	NaN	NaN	NaN	NaN	NaN	NaN	NaN	0	0	0	0	0	0	0	0	0	0	0	0	0	0	0
P59537	P59537	1	1	1	Taste receptor type 2 member 43	TAS2R43	35.598	309	309	1	-2	NaN	NaN	NaN	NaN	NaN	NaN	NaN	NaN	NaN	NaN	NaN	NaN	NaN	NaN	NaN	0	0	0	0	0	0	0	0	0	0	0	0	0	0	0
P61204-2;P84077;P61204;H0YGG7;C9J1Z8;F5H423;P84085	P61204-2;P84077;P61204;H0YGG7;C9J1Z8;F5H423;P84085	2;2;2;1;1;1;1	2;2;2;1;1;1;1	2;2;2;1;1;1;1	ADP-ribosylation factor 3;ADP-ribosylation factor 1;ADP-ribosylation factor 5	ARF3;ARF1;ARF5	16.145	144	144;181;181;62;150;210;180	0.0026316	2.1305	NaN	NaN	NaN	NaN	NaN	NaN	NaN	NaN	NaN	NaN	NaN	NaN	NaN	NaN	NaN	5354200	58695	5295500	5354200	58695	5295500	0	0	0	0	0	0	0	0	0
P61962-2;P61962	P61962-2;P61962	1;1	1;1	1;1	DDB1- and CUL4-associated factor 7	DCAF7	16.34	142	142;342	1	-2	NaN	NaN	NaN	NaN	NaN	NaN	NaN	NaN	NaN	NaN	NaN	NaN	NaN	NaN	NaN	0	0	0	0	0	0	0	0	0	0	0	0	0	0	0
Q5T6W2;P61978-3;P61978;P61978-2	Q5T6W2;P61978-3;P61978;P61978-2	1;1;1;1	1;1;1;1	1;1;1;1	Heterogeneous nuclear ribonucleoprotein K	HNRNPK	41.807	379	379;440;463;464	0.028219	1.0056	NaN	NaN	NaN	NaN	NaN	NaN	NaN	NaN	NaN	NaN	NaN	NaN	NaN	NaN	NaN	7826100	7826100	0	0	0	0	2176800	2176800	0	0	0	0	5649300	5649300	0
P61981	P61981	5	2	2	14-3-3 protein gamma;14-3-3 protein gamma, N-terminally processed	YWHAG	28.302	247	247	0.0027624	2.3828	NaN	NaN	NaN	NaN	NaN	NaN	NaN	NaN	NaN	NaN	NaN	NaN	NaN	NaN	NaN	22064000	21683000	381030	0	0	0	10954000	10573000	381030	0	0	0	11110000	11110000	0
P62273;P62273-2	P62273;P62273-2	1;1	1;1	1;1	40S ribosomal protein S29	RPS29	6.6767	56	56;67	1	-2	NaN	NaN	NaN	NaN	NaN	NaN	NaN	NaN	NaN	NaN	NaN	NaN	NaN	NaN	NaN	0	0	0	0	0	0	0	0	0	0	0	0	0	0	0
P62701	P62701	1	1	1	40S ribosomal protein S4, X isoform	RPS4X	29.597	263	263	1	-2	NaN	NaN	NaN	NaN	NaN	NaN	NaN	NaN	NaN	NaN	NaN	NaN	NaN	NaN	NaN	0	0	0	0	0	0	0	0	0	0	0	0	0	0	0
P78352-3;P78352;P78352-2	P78352-3;P78352;P78352-2	1;1;1	1;1;1	1;1;1	Disks large homolog 4	DLG4	80.124	721	721;724;767	1	-2	NaN	NaN	NaN	NaN	NaN	NaN	NaN	NaN	NaN	NaN	NaN	NaN	NaN	NaN	NaN	0	0	0	0	0	0	0	0	0	0	0	0	0	0	0
P78412	P78412	1	1	1	Iroquois-class homeodomain protein IRX-6	IRX6	48.239	446	446	1	-2	NaN	NaN	NaN	NaN	NaN	NaN	NaN	NaN	NaN	NaN	NaN	NaN	NaN	NaN	NaN	0	0	0	0	0	0	0	0	0	0	0	0	0	0	0
Q5TA02;P78417-3;P78417;Q5TA01;P78417-2	Q5TA02;P78417-3;P78417;Q5TA01;P78417-2	3;3;3;2;2	3;3;3;2;2	3;3;3;2;2	Glutathione S-transferase omega-1	GSTO1	23.341	200	200;213;241;180;208	0.0028011	2.4656	NaN	NaN	NaN	NaN	NaN	NaN	NaN	NaN	NaN	NaN	NaN	NaN	NaN	NaN	NaN	19310000	19199000	110760	0	0	0	1687400	1687400	0	1320000	1320000	0	16302000	16192000	110760
P78424-2;P78424	P78424-2;P78424	1;1	1;1	1;1	POU domain, class 6, transcription factor 2	POU6F2	69.247	655	655;691	1	-2	NaN	NaN	NaN	NaN	NaN	NaN	NaN	NaN	NaN	NaN	NaN	NaN	NaN	NaN	NaN	0	0	0	0	0	0	0	0	0	0	0	0	0	0	0
P78527-2;P78527	P78527-2;P78527	2;2	2;2	1;1	DNA-dependent protein kinase catalytic subunit	PRKDC	465.5	4097	4097;4128	1	-2	NaN	NaN	NaN	NaN	NaN	NaN	NaN	NaN	NaN	NaN	NaN	NaN	NaN	NaN	NaN	0	0	0	0	0	0	0	0	0	0	0	0	0	0	0
P80511	P80511	2	2	2	Protein S100-A12;Calcitermin	S100A12	10.575	92	92	0.0025063	1.9205	NaN	NaN	NaN	NaN	NaN	NaN	NaN	NaN	NaN	NaN	NaN	NaN	NaN	NaN	NaN	18127000	728650	17399000	18127000	728650	17399000	0	0	0	0	0	0	0	0	0
P82987-2;P82987	P82987-2;P82987	1;1	1;1	1;1	ADAMTS-like protein 3	ADAMTSL3	187.24	1682	1682;1691	1	-2	NaN	NaN	NaN	NaN	NaN	NaN	NaN	NaN	NaN	NaN	NaN	NaN	NaN	NaN	NaN	0	0	0	0	0	0	0	0	0	0	0	0	0	0	0
P84095	P84095	1	1	1	Rho-related GTP-binding protein RhoG	RHOG	21.308	191	191	0.0027397	2.2923	NaN	NaN	NaN	NaN	NaN	NaN	NaN	NaN	NaN	NaN	NaN	NaN	NaN	NaN	NaN	2400000	940850	1459100	2400000	940850	1459100	0	0	0	0	0	0	0	0	0
P84157	P84157	1	1	1	Matrix-remodeling-associated protein 7	MXRA7	21.466	204	204	1	-2	NaN	NaN	NaN	NaN	NaN	NaN	NaN	NaN	NaN	NaN	NaN	NaN	NaN	NaN	NaN	0	0	0	0	0	0	0	0	0	0	0	0	0	0	0
P98088	P98088	1	1	1	Mucin-5AC	MUC5AC	585.56	5654	5654	1	-2	NaN	NaN	NaN	NaN	NaN	NaN	NaN	NaN	NaN	NaN	NaN	NaN	NaN	NaN	NaN	0	0	0	0	0	0	0	0	0	0	0	0	0	0	0
P98155-2;P98155	P98155-2;P98155	1;1	1;1	1;1	Very low-density lipoprotein receptor	VLDLR	93.382	845	845;873	1	-2	NaN	NaN	NaN	NaN	NaN	NaN	NaN	NaN	NaN	NaN	NaN	NaN	NaN	NaN	NaN	0	0	0	0	0	0	0	0	0	0	0	0	0	0	0
Q00796;H0YKB3;H0YLA4;Q00796-2	Q00796;H0YKB3;H0YLA4;Q00796-2	4;2;2;2	4;2;2;2	4;2;2;2	Sorbitol dehydrogenase	SORD	38.324	357	357;117;336;100	0.0033113	3.3607	NaN	NaN	NaN	NaN	NaN	NaN	NaN	NaN	NaN	NaN	NaN	NaN	NaN	NaN	NaN	8042100	8042100	0	0	0	0	0	0	0	0	0	0	8042100	8042100	0
Q01469	Q01469	2	2	2	Fatty acid-binding protein, epidermal	FABP5	15.164	135	135	0.0029586	2.756	NaN	NaN	NaN	NaN	NaN	NaN	NaN	NaN	NaN	NaN	NaN	NaN	NaN	NaN	NaN	12729000	11592000	1137400	0	0	0	0	0	0	0	0	0	12729000	11592000	1137400
Q03001-3	Q03001-3	2	1	1	Dystonin	DST	306.75	2649	2649	1	-2	NaN	NaN	NaN	NaN	NaN	NaN	NaN	NaN	NaN	NaN	NaN	NaN	NaN	NaN	NaN	0	0	0	0	0	0	0	0	0	0	0	0	0	0	0
Q03933-2;Q03933	Q03933-2;Q03933	1;1	1;1	1;1	Heat shock factor protein 2	HSF2	58.292	518	518;536	1	-2	NaN	NaN	NaN	NaN	NaN	NaN	NaN	NaN	NaN	NaN	NaN	NaN	NaN	NaN	NaN	0	0	0	0	0	0	0	0	0	0	0	0	0	0	0
Q04609-4	Q04609-4	1	1	1	Glutamate carboxypeptidase 2	FOLH1	9.7543	84	84	1	-2	NaN	NaN	NaN	NaN	NaN	NaN	NaN	NaN	NaN	NaN	NaN	NaN	NaN	NaN	NaN	14330000	13653000	676810	0	0	0	0	0	0	14330000	13653000	676810	0	0	0
Q04917;A2IDB2	Q04917;A2IDB2	4;2	2;1	2;1	14-3-3 protein eta	YWHAH	28.218	246	246;162	0.002331	1.6226	NaN	NaN	NaN	NaN	NaN	NaN	NaN	NaN	NaN	NaN	NaN	NaN	NaN	NaN	NaN	2885800	2885800	0	0	0	0	0	0	0	0	0	0	2885800	2885800	0
Q05315	Q05315	1	1	1	Galectin-10	CLC	16.453	142	142	0.0083333	1.2666	NaN	NaN	NaN	NaN	NaN	NaN	NaN	NaN	NaN	NaN	NaN	NaN	NaN	NaN	NaN	0	0	0	0	0	0	0	0	0	0	0	0	0	0	0
Q06210-2;Q06210	Q06210-2;Q06210	1;1	1;1	1;1	Glutamine--fructose-6-phosphate aminotransferase [isomerizing] 1	GFPT1	76.758	681	681;699	0.039359	0.77174	NaN	NaN	NaN	NaN	NaN	NaN	NaN	NaN	NaN	NaN	NaN	NaN	NaN	NaN	NaN	0	0	0	0	0	0	0	0	0	0	0	0	0	0	0
Q06520	Q06520	1	1	1	Bile salt sulfotransferase	SULT2A1	33.779	285	285	1	-2	NaN	NaN	NaN	NaN	NaN	NaN	NaN	NaN	NaN	NaN	NaN	NaN	NaN	NaN	NaN	0	0	0	0	0	0	0	0	0	0	0	0	0	0	0
Q06828	Q06828	1	1	1	Fibromodulin	FMOD	43.178	376	376	0.029703	0.89781	NaN	NaN	NaN	NaN	NaN	NaN	NaN	NaN	NaN	NaN	NaN	NaN	NaN	NaN	NaN	0	0	0	0	0	0	0	0	0	0	0	0	0	0	0
Q07343;E9PJ03;E9PNB0;E9PR34;Q07343-2;Q07343-3	Q07343;E9PJ03;E9PNB0;E9PR34;Q07343-2;Q07343-3	2;1;1;1;1;1	2;1;1;1;1;1	2;1;1;1;1;1	cAMP-specific 3,5-cyclic phosphodiesterase 4B	PDE4B	83.343	736	736;137;143;152;564;721	0.039531	0.77552	NaN	NaN	NaN	NaN	NaN	NaN	NaN	NaN	NaN	NaN	NaN	NaN	NaN	NaN	NaN	0	0	0	0	0	0	0	0	0	0	0	0	0	0	0
Q08188	Q08188	2	2	2	Protein-glutamine gamma-glutamyltransferase E;Protein-glutamine gamma-glutamyltransferase E 50 kDa catalytic chain;Protein-glutamine gamma-glutamyltransferase E 27 kDa non-catalytic chain	TGM3	76.631	693	693	0.0033784	3.459	NaN	NaN	NaN	NaN	NaN	NaN	NaN	NaN	NaN	NaN	NaN	NaN	NaN	NaN	NaN	5201200	2442200	2759000	5201200	2442200	2759000	0	0	0	0	0	0	0	0	0
Q08211-2;Q08211	Q08211-2;Q08211	1;1	1;1	1;1	ATP-dependent RNA helicase A	DHX9	24.336	235	235;1270	1	-2	NaN	NaN	NaN	NaN	NaN	NaN	NaN	NaN	NaN	NaN	NaN	NaN	NaN	NaN	NaN	0	0	0	0	0	0	0	0	0	0	0	0	0	0	0
Q08462;D6REB8;H3BQ93;F5H4D1;Q08462-2;P51828	Q08462;D6REB8;H3BQ93;F5H4D1;Q08462-2;P51828	2;1;1;1;1;1	2;1;1;1;1;1	2;1;1;1;1;1	Adenylate cyclase type 2;Adenylate cyclase type 7	ADCY2;ADCY7	123.6	1091	1091;100;530;734;911;1080	0.027778	1.0801	NaN	NaN	NaN	NaN	NaN	NaN	NaN	NaN	NaN	NaN	NaN	NaN	NaN	NaN	NaN	0	0	0	0	0	0	0	0	0	0	0	0	0	0	0
Q08999	Q08999	1	1	1	Retinoblastoma-like protein 2	RBL2	128.37	1139	1139	1	-2	NaN	NaN	NaN	NaN	NaN	NaN	NaN	NaN	NaN	NaN	NaN	NaN	NaN	NaN	NaN	0	0	0	0	0	0	0	0	0	0	0	0	0	0	0
Q09666	Q09666	3	3	3	Neuroblast differentiation-associated protein AHNAK	AHNAK	629.09	5890	5890	0.0025	1.9127	NaN	NaN	NaN	NaN	NaN	NaN	NaN	NaN	NaN	NaN	NaN	NaN	NaN	NaN	NaN	3998100	3579400	418680	0	0	0	0	0	0	0	0	0	3998100	3579400	418680
Q10471	Q10471	1	1	1	Polypeptide N-acetylgalactosaminyltransferase 2;Polypeptide N-acetylgalactosaminyltransferase 2 soluble form	GALNT2	64.732	571	571	1	-2	NaN	NaN	NaN	NaN	NaN	NaN	NaN	NaN	NaN	NaN	NaN	NaN	NaN	NaN	NaN	0	0	0	0	0	0	0	0	0	0	0	0	0	0	0
Q10571	Q10571	1	1	1	Probable tumor suppressor protein MN1	MN1	136	1320	1320	1	-2	NaN	NaN	NaN	NaN	NaN	NaN	NaN	NaN	NaN	NaN	NaN	NaN	NaN	NaN	NaN	0	0	0	0	0	0	0	0	0	0	0	0	0	0	0
Q11130	Q11130	1	1	1	Alpha-(1,3)-fucosyltransferase 7	FUT7	39.238	342	342	1	-2	NaN	NaN	NaN	NaN	NaN	NaN	NaN	NaN	NaN	NaN	NaN	NaN	NaN	NaN	NaN	0	0	0	0	0	0	0	0	0	0	0	0	0	0	0
Q12765-3;Q12765;Q12765-2	Q12765-3;Q12765;Q12765-2	2;2;2	2;2;2	2;2;2	Secernin-1	SCRN1	38.863	346	346;414;434	0.0025974	2.0741	NaN	NaN	NaN	NaN	NaN	NaN	NaN	NaN	NaN	NaN	NaN	NaN	NaN	NaN	NaN	5995800	5995800	0	0	0	0	0	0	0	2654900	2654900	0	3340900	3340900	0
Q12789-3;Q12789	Q12789-3;Q12789	1;1	1;1	1;1	General transcription factor 3C polypeptide 1	GTF3C1	236.28	2084	2084;2109	1	-2	NaN	NaN	NaN	NaN	NaN	NaN	NaN	NaN	NaN	NaN	NaN	NaN	NaN	NaN	NaN	0	0	0	0	0	0	0	0	0	0	0	0	0	0	0
Q12797-10;Q12797	Q12797-10;Q12797	1;1	1;1	1;1	Aspartyl/asparaginyl beta-hydroxylase	ASPH	83.267	729	729;758	1	-2	NaN	NaN	NaN	NaN	NaN	NaN	NaN	NaN	NaN	NaN	NaN	NaN	NaN	NaN	NaN	0	0	0	0	0	0	0	0	0	0	0	0	0	0	0
Q12841-2;Q12841	Q12841-2;Q12841	1;1	1;1	1;1	Follistatin-related protein 1	FSTL1	31.228	273	273;308	0.02847	1.0157	NaN	NaN	NaN	NaN	NaN	NaN	NaN	NaN	NaN	NaN	NaN	NaN	NaN	NaN	NaN	1819800	0	1819800	0	0	0	0	0	0	1819800	0	1819800	0	0	0
Q12882	Q12882	1	1	1	Dihydropyrimidine dehydrogenase [NADP(+)]	DPYD	111.4	1025	1025	0.0028736	2.5896	NaN	NaN	NaN	NaN	NaN	NaN	NaN	NaN	NaN	NaN	NaN	NaN	NaN	NaN	NaN	2942200	1808100	1134100	0	0	0	0	0	0	0	0	0	2942200	1808100	1134100
Q13042-3;Q13042-2;Q13042	Q13042-3;Q13042-2;Q13042	1;1;1	1;1;1	1;1;1	Cell division cycle protein 16 homolog	CDC16	65.859	568	568;619;620	1	-2	NaN	NaN	NaN	NaN	NaN	NaN	NaN	NaN	NaN	NaN	NaN	NaN	NaN	NaN	NaN	0	0	0	0	0	0	0	0	0	0	0	0	0	0	0
Q59FY4;Q13085-3;Q13085-2;Q13085;Q13085-4	Q59FY4;Q13085-3;Q13085-2;Q13085;Q13085-4	1;1;1;1;1	1;1;1;1;1	1;1;1;1;1	Acetyl-CoA carboxylase 1;Biotin carboxylase	ACACA	114.62	998	998;2268;2288;2346;2383	1	-2	NaN	NaN	NaN	NaN	NaN	NaN	NaN	NaN	NaN	NaN	NaN	NaN	NaN	NaN	NaN	0	0	0	0	0	0	0	0	0	0	0	0	0	0	0
Q13111	Q13111	1	1	1	Chromatin assembly factor 1 subunit A	CHAF1A	106.92	956	956	0.028623	1.0223	NaN	NaN	NaN	NaN	NaN	NaN	NaN	NaN	NaN	NaN	NaN	NaN	NaN	NaN	NaN	0	0	0	0	0	0	0	0	0	0	0	0	0	0	0
Q13145	Q13145	1	1	1	BMP and activin membrane-bound inhibitor homolog	BAMBI	29.107	260	260	1	-2	NaN	NaN	NaN	NaN	NaN	NaN	NaN	NaN	NaN	NaN	NaN	NaN	NaN	NaN	NaN	0	0	0	0	0	0	0	0	0	0	0	0	0	0	0
Q13352-4	Q13352-4	1	1	1	Centromere protein R	ITGB3BP	6.9017	62	62	1	-2	NaN	NaN	NaN	NaN	NaN	NaN	NaN	NaN	NaN	NaN	NaN	NaN	NaN	NaN	NaN	0	0	0	0	0	0	0	0	0	0	0	0	0	0	0
Q13395	Q13395	1	1	1	Probable methyltransferase TARBP1	TARBP1	181.67	1621	1621	1	-2	NaN	NaN	NaN	NaN	NaN	NaN	NaN	NaN	NaN	NaN	NaN	NaN	NaN	NaN	NaN	30396000	5138700	25258000	0	0	0	30396000	5138700	25258000	0	0	0	0	0	0
Q13472-3	Q13472-3	1	1	1	DNA topoisomerase 3-alpha	TOP3A	101.21	906	906	1	-2	NaN	NaN	NaN	NaN	NaN	NaN	NaN	NaN	NaN	NaN	NaN	NaN	NaN	NaN	NaN	0	0	0	0	0	0	0	0	0	0	0	0	0	0	0
Q13496-2;Q13496	Q13496-2;Q13496	1;1	1;1	1;1	Myotubularin	MTM1	66.053	566	566;603	1	-2	NaN	NaN	NaN	NaN	NaN	NaN	NaN	NaN	NaN	NaN	NaN	NaN	NaN	NaN	NaN	0	0	0	0	0	0	0	0	0	0	0	0	0	0	0
Q13563-2;Q13563-4;Q13563-5;Q13563-3;Q13563	Q13563-2;Q13563-4;Q13563-5;Q13563-3;Q13563	1;1;1;1;1	1;1;1;1;1	1;1;1;1;1	Polycystin-2	PKD2	53.685	483	483;646;874;912;968	1	-2	NaN	NaN	NaN	NaN	NaN	NaN	NaN	NaN	NaN	NaN	NaN	NaN	NaN	NaN	NaN	0	0	0	0	0	0	0	0	0	0	0	0	0	0	0
Q13835-2;Q13835	Q13835-2;Q13835	2;2	2;2	2;2	Plakophilin-1	PKP1	80.496	726	726;747	0.030405	0.92501	NaN	NaN	NaN	NaN	NaN	NaN	NaN	NaN	NaN	NaN	NaN	NaN	NaN	NaN	NaN	2012000	1090600	921360	2012000	1090600	921360	0	0	0	0	0	0	0	0	0
Q13882	Q13882	1	1	1	Protein-tyrosine kinase 6	PTK6	51.834	451	451	1	-2	NaN	NaN	NaN	NaN	NaN	NaN	NaN	NaN	NaN	NaN	NaN	NaN	NaN	NaN	NaN	0	0	0	0	0	0	0	0	0	0	0	0	0	0	0
Q14008-2;Q14008;Q14008-3	Q14008-2;Q14008;Q14008-3	1;1;1	1;1;1	1;1;1	Cytoskeleton-associated protein 5	CKAP5	218.52	1972	1972;2032;2039	1	-2	NaN	NaN	NaN	NaN	NaN	NaN	NaN	NaN	NaN	NaN	NaN	NaN	NaN	NaN	NaN	0	0	0	0	0	0	0	0	0	0	0	0	0	0	0
Q14050	Q14050	1	1	1	Collagen alpha-3(IX) chain	COL9A3	63.615	684	684	0.0024155	1.7544	NaN	NaN	NaN	NaN	NaN	NaN	NaN	NaN	NaN	NaN	NaN	NaN	NaN	NaN	NaN	0	0	0	0	0	0	0	0	0	0	0	0	0	0	0
Q14191	Q14191	1	1	1	Werner syndrome ATP-dependent helicase	WRN	162.46	1432	1432	1	-2	NaN	NaN	NaN	NaN	NaN	NaN	NaN	NaN	NaN	NaN	NaN	NaN	NaN	NaN	NaN	0	0	0	0	0	0	0	0	0	0	0	0	0	0	0
Q14204	Q14204	3	3	3	Cytoplasmic dynein 1 heavy chain 1	DYNC1H1	532.4	4646	4646	0.002451	1.7782	NaN	NaN	NaN	NaN	NaN	NaN	NaN	NaN	NaN	NaN	NaN	NaN	NaN	NaN	NaN	0	0	0	0	0	0	0	0	0	0	0	0	0	0	0
Q14247-3;Q14247;Q14247-2	Q14247-3;Q14247;Q14247-2	1;1;1	1;1;1	1;1;1	Src substrate cortactin	CTTN	57.466	513	513;550;634	0.03966	0.74975	NaN	NaN	NaN	NaN	NaN	NaN	NaN	NaN	NaN	NaN	NaN	NaN	NaN	NaN	NaN	0	0	0	0	0	0	0	0	0	0	0	0	0	0	0
Q14258	Q14258	1	1	1	E3 ubiquitin/ISG15 ligase TRIM25	TRIM25	70.973	630	630	1	-2	NaN	NaN	NaN	NaN	NaN	NaN	NaN	NaN	NaN	NaN	NaN	NaN	NaN	NaN	NaN	0	0	0	0	0	0	0	0	0	0	0	0	0	0	0
Q14573	Q14573	1	1	1	Inositol 1,4,5-trisphosphate receptor type 3	ITPR3	304.1	2671	2671	1	-2	NaN	NaN	NaN	NaN	NaN	NaN	NaN	NaN	NaN	NaN	NaN	NaN	NaN	NaN	NaN	0	0	0	0	0	0	0	0	0	0	0	0	0	0	0
Q14644-2;Q14644	Q14644-2;Q14644	1;1	1;1	1;1	Ras GTPase-activating protein 3	RASA3	92.227	802	802;834	0.04	0.75375	NaN	NaN	NaN	NaN	NaN	NaN	NaN	NaN	NaN	NaN	NaN	NaN	NaN	NaN	NaN	0	0	0	0	0	0	0	0	0	0	0	0	0	0	0
Q14651	Q14651	3	1	1	Plastin-1	PLS1	70.253	629	629	1	-2	NaN	NaN	NaN	NaN	NaN	NaN	NaN	NaN	NaN	NaN	NaN	NaN	NaN	NaN	NaN	0	0	0	0	0	0	0	0	0	0	0	0	0	0	0
Q14669-4;Q14669;Q14669-2;Q14669-3	Q14669-4;Q14669;Q14669-2;Q14669-3	2;2;2;2	2;2;2;2	2;2;2;2	E3 ubiquitin-protein ligase TRIP12	TRIP12	192.07	1722	1722;1992;2025;2040	0.0096525	1.1462	NaN	NaN	NaN	NaN	NaN	NaN	NaN	NaN	NaN	NaN	NaN	NaN	NaN	NaN	NaN	0	0	0	0	0	0	0	0	0	0	0	0	0	0	0
Q14686	Q14686	1	1	1	Nuclear receptor coactivator 6	NCOA6	219.14	2063	2063	1	-2	NaN	NaN	NaN	NaN	NaN	NaN	NaN	NaN	NaN	NaN	NaN	NaN	NaN	NaN	NaN	0	0	0	0	0	0	0	0	0	0	0	0	0	0	0
Q14696	Q14696	1	1	1	LDLR chaperone MESD	MESDC2	26.076	234	234	1	-2	NaN	NaN	NaN	NaN	NaN	NaN	NaN	NaN	NaN	NaN	NaN	NaN	NaN	NaN	NaN	0	0	0	0	0	0	0	0	0	0	0	0	0	0	0
Q14703	Q14703	2	2	2	Membrane-bound transcription factor site-1 protease	MBTPS1	117.75	1052	1052	0.039394	0.80044	NaN	NaN	NaN	NaN	NaN	NaN	NaN	NaN	NaN	NaN	NaN	NaN	NaN	NaN	NaN	0	0	0	0	0	0	0	0	0	0	0	0	0	0	0
Q14789-4;Q14789-3;Q14789;Q14789-2;H0Y867;E7EU81	Q14789-4;Q14789-3;Q14789;Q14789-2;H0Y867;E7EU81	2;2;2;2;1;1	2;2;2;2;1;1	2;2;2;2;1;1	Golgin subfamily B member 1	GOLGB1	367.42	3184	3184;3225;3259;3269;1031;1640	0.0097466	1.1549	NaN	NaN	NaN	NaN	NaN	NaN	NaN	NaN	NaN	NaN	NaN	NaN	NaN	NaN	NaN	0	0	0	0	0	0	0	0	0	0	0	0	0	0	0
Q14865-2;Q14865	Q14865-2;Q14865	1;1	1;1	1;1	AT-rich interactive domain-containing protein 5B	ARID5B	104.6	945	945;1188	1	-2	NaN	NaN	NaN	NaN	NaN	NaN	NaN	NaN	NaN	NaN	NaN	NaN	NaN	NaN	NaN	0	0	0	0	0	0	0	0	0	0	0	0	0	0	0
Q14914-2;Q14914	Q14914-2;Q14914	1;1	1;1	1;1	Prostaglandin reductase 1	PTGR1	32.895	301	301;329	0.0025575	2.0346	NaN	NaN	NaN	NaN	NaN	NaN	NaN	NaN	NaN	NaN	NaN	NaN	NaN	NaN	NaN	13903000	13903000	0	0	0	0	0	0	0	0	0	0	13903000	13903000	0
Q14956;Q14956-2	Q14956;Q14956-2	2;1	2;1	2;1	Transmembrane glycoprotein NMB	GPNMB	63.922	572	572;560	0.027574	1.0663	NaN	NaN	NaN	NaN	NaN	NaN	NaN	NaN	NaN	NaN	NaN	NaN	NaN	NaN	NaN	0	0	0	0	0	0	0	0	0	0	0	0	0	0	0
Q14966-5;Q14966-3;Q14966	Q14966-5;Q14966-3;Q14966	1;1;1	1;1;1	1;1;1	Zinc finger protein 638	ZNF638	119.29	1075	1075;1957;1978	0.030151	0.91004	NaN	NaN	NaN	NaN	NaN	NaN	NaN	NaN	NaN	NaN	NaN	NaN	NaN	NaN	NaN	0	0	0	0	0	0	0	0	0	0	0	0	0	0	0
Q14D04-2;Q14D04	Q14D04-2;Q14D04	2;2	2;2	2;2	Ventricular zone-expressed PH domain-containing protein homolog 1	VEPH1	89.683	788	788;833	0.0065789	1.3782	NaN	NaN	NaN	NaN	NaN	NaN	NaN	NaN	NaN	NaN	NaN	NaN	NaN	NaN	NaN	0	0	0	0	0	0	0	0	0	0	0	0	0	0	0
Q15172-2	Q15172-2	1	1	1	Serine/threonine-protein phosphatase 2A 56 kDa regulatory subunit alpha isoform	PPP2R5A	50.244	429	429	1	-2	NaN	NaN	NaN	NaN	NaN	NaN	NaN	NaN	NaN	NaN	NaN	NaN	NaN	NaN	NaN	0	0	0	0	0	0	0	0	0	0	0	0	0	0	0
Q15181;Q5SQT6	Q15181	3;1	3;1	3;1	Inorganic pyrophosphatase	PPA1	32.66	289	289;178	0.0032468	3.2559	NaN	NaN	NaN	NaN	NaN	NaN	NaN	NaN	NaN	NaN	NaN	NaN	NaN	NaN	NaN	11217000	10588000	629520	0	0	0	4830000	4200500	629520	0	0	0	6387400	6387400	0
Q15293;Q15293-2;E9PP27	Q15293;Q15293-2;E9PP27	4;3;2	4;3;2	4;3;2	Reticulocalbin-1	RCN1	38.89	331	331;280;58	0	4.0974	NaN	NaN	NaN	NaN	NaN	NaN	NaN	NaN	NaN	NaN	NaN	NaN	NaN	NaN	NaN	12712000	418810	12293000	0	0	0	0	0	0	12712000	418810	12293000	0	0	0
Q15477	Q15477	2	2	2	Helicase SKI2W	SKIV2L	137.75	1246	1246	0.0066519	1.4084	NaN	NaN	NaN	NaN	NaN	NaN	NaN	NaN	NaN	NaN	NaN	NaN	NaN	NaN	NaN	0	0	0	0	0	0	0	0	0	0	0	0	0	0	0
Q15751	Q15751	2	2	2	Probable E3 ubiquitin-protein ligase HERC1	HERC1	532.22	4861	4861	0.0026247	2.1019	NaN	NaN	NaN	NaN	NaN	NaN	NaN	NaN	NaN	NaN	NaN	NaN	NaN	NaN	NaN	0	0	0	0	0	0	0	0	0	0	0	0	0	0	0
Q15782-5;Q15782-6;Q15782;H0YE91;H0YEJ1;E9PRL9;E9PII8;H0YD88;E9PPX4;E9PP75;E9PIX1;E9PR52	Q15782-5;Q15782-6;Q15782;H0YE91	3;3;3;2;1;1;1;1;1;1;1;1	3;3;3;2;1;1;1;1;1;1;1;1	3;3;3;2;1;1;1;1;1;1;1;1	Chitinase-3-like protein 2	CHI3L2	34.632	311	311;380;390;183;42;122;145;161;169;182;201;220	0	48.838	NaN	NaN	NaN	NaN	NaN	NaN	NaN	NaN	NaN	NaN	NaN	NaN	NaN	NaN	NaN	3581500	0	3581500	0	0	0	3581500	0	3581500	0	0	0	0	0	0
Q15842	Q15842	1	1	1	ATP-sensitive inward rectifier potassium channel 8	KCNJ8	47.967	424	424	1	-2	NaN	NaN	NaN	NaN	NaN	NaN	NaN	NaN	NaN	NaN	NaN	NaN	NaN	NaN	NaN	0	0	0	0	0	0	0	0	0	0	0	0	0	0	0
Q15911-2;Q15911	Q15911-2;Q15911	1;1	1;1	1;1	Zinc finger homeobox protein 3	ZFHX3	306.66	2789	2789;3703	1	-2	NaN	NaN	NaN	NaN	NaN	NaN	NaN	NaN	NaN	NaN	NaN	NaN	NaN	NaN	NaN	0	0	0	0	0	0	0	0	0	0	0	0	0	0	0
Q16099;Q16478;Q16478-2	Q16099;Q16478;Q16478-2	1;1;1	1;1;1	1;1;1	Glutamate receptor ionotropic, kainate 4;Glutamate receptor ionotropic, kainate 5	GRIK4;GRIK5	107.24	956	956;980;981	1	-2	NaN	NaN	NaN	NaN	NaN	NaN	NaN	NaN	NaN	NaN	NaN	NaN	NaN	NaN	NaN	33252000	32430000	821870	0	0	0	0	0	0	0	0	0	33252000	32430000	821870
Q16566	Q16566	1	1	1	Calcium/calmodulin-dependent protein kinase type IV	CAMK4	51.925	473	473	1	-2	NaN	NaN	NaN	NaN	NaN	NaN	NaN	NaN	NaN	NaN	NaN	NaN	NaN	NaN	NaN	0	0	0	0	0	0	0	0	0	0	0	0	0	0	0
Q16719;Q16719-2;A0A087WYQ7;A0A087WYM2;A0A087X297	Q16719;Q16719-2	3;2;1;1;1	3;2;1;1;1	3;2;1;1;1	Kynureninase	KYNU	52.351	465	465;307;157;168;236	0.0035211	3.8354	NaN	NaN	NaN	NaN	NaN	NaN	NaN	NaN	NaN	NaN	NaN	NaN	NaN	NaN	NaN	5868500	5525500	342990	0	0	0	0	0	0	0	0	0	5868500	5525500	342990
Q16769	Q16769	1	1	1	Glutaminyl-peptide cyclotransferase	QPCT	40.876	361	361	1	-2	NaN	NaN	NaN	NaN	NaN	NaN	NaN	NaN	NaN	NaN	NaN	NaN	NaN	NaN	NaN	0	0	0	0	0	0	0	0	0	0	0	0	0	0	0
Q17RR3	Q17RR3	1	1	1	Pancreatic lipase-related protein 3	PNLIPRP3	52.253	467	467	1	-2	NaN	NaN	NaN	NaN	NaN	NaN	NaN	NaN	NaN	NaN	NaN	NaN	NaN	NaN	NaN	0	0	0	0	0	0	0	0	0	0	0	0	0	0	0
Q18PE1-3	Q18PE1-3	1	1	1	Protein Dok-7	DOK7	63.937	608	608	1	-2	NaN	NaN	NaN	NaN	NaN	NaN	NaN	NaN	NaN	NaN	NaN	NaN	NaN	NaN	NaN	0	0	0	0	0	0	0	0	0	0	0	0	0	0	0
Q1RLN5;Q8IWW6-3;Q8IWW6-2;Q8IWW6-4;Q8IWW6	Q1RLN5;Q8IWW6-3;Q8IWW6-2;Q8IWW6-4;Q8IWW6	1;1;1;1;1	1;1;1;1;1	1;1;1;1;1	Rho GTPase-activating protein 12	ARHGAP12	90.873	799	799;794;816;841;846	0.027634	0.96454	NaN	NaN	NaN	NaN	NaN	NaN	NaN	NaN	NaN	NaN	NaN	NaN	NaN	NaN	NaN	0	0	0	0	0	0	0	0	0	0	0	0	0	0	0
Q2M1V0	Q2M1V0	1	1	1	Intestine-specific homeobox	ISX	27.011	245	245	1	-2	NaN	NaN	NaN	NaN	NaN	NaN	NaN	NaN	NaN	NaN	NaN	NaN	NaN	NaN	NaN	0	0	0	0	0	0	0	0	0	0	0	0	0	0	0
Q2M243	Q2M243	1	1	1	Coiled-coil domain-containing protein 27	CCDC27	75.354	656	656	1	-2	NaN	NaN	NaN	NaN	NaN	NaN	NaN	NaN	NaN	NaN	NaN	NaN	NaN	NaN	NaN	0	0	0	0	0	0	0	0	0	0	0	0	0	0	0
Q2M2I5	Q2M2I5	4	1	1	Keratin, type I cytoskeletal 24	KRT24	55.087	525	525	1	-2	NaN	NaN	NaN	NaN	NaN	NaN	NaN	NaN	NaN	NaN	NaN	NaN	NaN	NaN	NaN	0	0	0	0	0	0	0	0	0	0	0	0	0	0	0
Q2M329	Q2M329	1	1	1	Coiled-coil domain-containing protein 96	CCDC96	62.71	555	555	1	-2	NaN	NaN	NaN	NaN	NaN	NaN	NaN	NaN	NaN	NaN	NaN	NaN	NaN	NaN	NaN	0	0	0	0	0	0	0	0	0	0	0	0	0	0	0
Q2QD12	Q2QD12	1	1	1	Ribulose-phosphate 3-epimerase-like protein 1	RPEL1	25.022	228	228	0.010163	1.2038	NaN	NaN	NaN	NaN	NaN	NaN	NaN	NaN	NaN	NaN	NaN	NaN	NaN	NaN	NaN	0	0	0	0	0	0	0	0	0	0	0	0	0	0	0
Q2TAL8	Q2TAL8	1	1	1	Glutamine-rich protein 1	QRICH1	86.435	776	776	1	-2	NaN	NaN	NaN	NaN	NaN	NaN	NaN	NaN	NaN	NaN	NaN	NaN	NaN	NaN	NaN	0	0	0	0	0	0	0	0	0	0	0	0	0	0	0
Q2TBE0	Q2TBE0	1	1	1	CWF19-like protein 2	CWF19L2	103.79	894	894	1	-2	NaN	NaN	NaN	NaN	NaN	NaN	NaN	NaN	NaN	NaN	NaN	NaN	NaN	NaN	NaN	0	0	0	0	0	0	0	0	0	0	0	0	0	0	0
Q2VIQ3	Q2VIQ3	1	1	1	Chromosome-associated kinesin KIF4B	KIF4B	140.03	1234	1234	0.015238	1.1214	NaN	NaN	NaN	NaN	NaN	NaN	NaN	NaN	NaN	NaN	NaN	NaN	NaN	NaN	NaN	0	0	0	0	0	0	0	0	0	0	0	0	0	0	0
Q2XQZ0;Q8TE57-2;Q8TE57	Q2XQZ0;Q8TE57-2;Q8TE57	1;1;1	1;1;1	1;1;1	A disintegrin and metalloproteinase with thrombospondin motifs 16	ADAMTS16	63.592	570	570;1072;1224	1	-2	NaN	NaN	NaN	NaN	NaN	NaN	NaN	NaN	NaN	NaN	NaN	NaN	NaN	NaN	NaN	0	0	0	0	0	0	0	0	0	0	0	0	0	0	0
Q32MZ4-4	Q32MZ4-4	1	1	1	Leucine-rich repeat flightless-interacting protein 1	LRRFIP1	73.06	640	640	1	-2	NaN	NaN	NaN	NaN	NaN	NaN	NaN	NaN	NaN	NaN	NaN	NaN	NaN	NaN	NaN	0	0	0	0	0	0	0	0	0	0	0	0	0	0	0
Q3KNS6-2;Q3KNS6;Q3KNS6-3	Q3KNS6-2;Q3KNS6;Q3KNS6-3	2;2;2	2;2;2	2;2;2	Zinc finger protein 829	ZNF829	28.678	248	248;432;513	0.038682	0.75767	NaN	NaN	NaN	NaN	NaN	NaN	NaN	NaN	NaN	NaN	NaN	NaN	NaN	NaN	NaN	0	0	0	0	0	0	0	0	0	0	0	0	0	0	0
Q3KQZ1-3;Q3KQZ1-2;Q3KQZ1-4;Q3KQZ1	Q3KQZ1-3;Q3KQZ1-2;Q3KQZ1-4;Q3KQZ1	1;1;1;1	1;1;1;1	1;1;1;1	Solute carrier family 25 member 35	SLC25A35	30.749	287	287;291;295;300	1	-2	NaN	NaN	NaN	NaN	NaN	NaN	NaN	NaN	NaN	NaN	NaN	NaN	NaN	NaN	NaN	0	0	0	0	0	0	0	0	0	0	0	0	0	0	0
Q3SAH0;Q9UPC5	Q3SAH0;Q9UPC5	1;1	1;1	1;1	Probable G-protein coupled receptor 34	GPR34	38.538	334	334;381	1	-2	NaN	NaN	NaN	NaN	NaN	NaN	NaN	NaN	NaN	NaN	NaN	NaN	NaN	NaN	NaN	0	0	0	0	0	0	0	0	0	0	0	0	0	0	0
Q495T6-2;Q495T6-3;Q495T6	Q495T6-2;Q495T6-3;Q495T6	1;1;1	1;1;1	1;1;1	Membrane metallo-endopeptidase-like 1;Membrane metallo-endopeptidase-like 1, soluble form	MMEL1	69.929	611	611;622;779	0.0096712	1.1492	NaN	NaN	NaN	NaN	NaN	NaN	NaN	NaN	NaN	NaN	NaN	NaN	NaN	NaN	NaN	0	0	0	0	0	0	0	0	0	0	0	0	0	0	0
Q49AJ0-2;Q49AJ0	Q49AJ0-2;Q49AJ0	1;1	1;1	1;1	Protein FAM135B	FAM135B	144.48	1307	1307;1406	1	-2	NaN	NaN	NaN	NaN	NaN	NaN	NaN	NaN	NaN	NaN	NaN	NaN	NaN	NaN	NaN	0	0	0	0	0	0	0	0	0	0	0	0	0	0	0
Q49AM1	Q49AM1	1	1	1	Transcription termination factor 2, mitochondrial	MTERF2	44.413	385	385	1	-2	NaN	NaN	NaN	NaN	NaN	NaN	NaN	NaN	NaN	NaN	NaN	NaN	NaN	NaN	NaN	0	0	0	0	0	0	0	0	0	0	0	0	0	0	0
Q4KMZ1-2;Q4KMZ1;Q4KMZ1-3	Q4KMZ1-2;Q4KMZ1;Q4KMZ1-3	1;1;1	1;1;1	1;1;1	IQ domain-containing protein C	IQCC	26.719	230	230;466;546	1	-2	NaN	NaN	NaN	NaN	NaN	NaN	NaN	NaN	NaN	NaN	NaN	NaN	NaN	NaN	NaN	0	0	0	0	0	0	0	0	0	0	0	0	0	0	0
Q53R41-2;Q53R41	Q53R41-2;Q53R41	1;1	1;1	1;1	FAST kinase domain-containing protein 1	FASTKD1	92.203	804	804;847	1	-2	NaN	NaN	NaN	NaN	NaN	NaN	NaN	NaN	NaN	NaN	NaN	NaN	NaN	NaN	NaN	0	0	0	0	0	0	0	0	0	0	0	0	0	0	0
Q562R1	Q562R1	9	2	2	Beta-actin-like protein 2	ACTBL2	42.003	376	376	0.0066225	1.4036	NaN	NaN	NaN	NaN	NaN	NaN	NaN	NaN	NaN	NaN	NaN	NaN	NaN	NaN	NaN	61324000	58915000	2408800	0	0	0	0	0	0	0	0	0	61324000	58915000	2408800
Q58EX7-2;Q58EX7	Q58EX7-2;Q58EX7	1;1	1;1	1;1	Puratrophin-1	PLEKHG4	122.89	1110	1110;1191	1	-2	NaN	NaN	NaN	NaN	NaN	NaN	NaN	NaN	NaN	NaN	NaN	NaN	NaN	NaN	NaN	0	0	0	0	0	0	0	0	0	0	0	0	0	0	0
Q5F1R6;Q5F1R6-3;Q5F1R6-2	Q5F1R6;Q5F1R6-3;Q5F1R6-2	1;1;1	1;1;1	1;1;1	DnaJ homolog subfamily C member 21	DNAJC21	62.027	531	531;544;576	0.039017	0.76596	NaN	NaN	NaN	NaN	NaN	NaN	NaN	NaN	NaN	NaN	NaN	NaN	NaN	NaN	NaN	0	0	0	0	0	0	0	0	0	0	0	0	0	0	0
Q5H9U9	Q5H9U9	1	1	1	Probable ATP-dependent RNA helicase DDX60-like	DDX60L	197.67	1706	1706	1	-2	NaN	NaN	NaN	NaN	NaN	NaN	NaN	NaN	NaN	NaN	NaN	NaN	NaN	NaN	NaN	0	0	0	0	0	0	0	0	0	0	0	0	0	0	0
Q5HYC2-2;Q5HYC2	Q5HYC2-2;Q5HYC2	1;1	1;1	1;1	Uncharacterized protein KIAA2026	KIAA2026	224.54	2073	2073;2103	0.0067873	1.4765	NaN	NaN	NaN	NaN	NaN	NaN	NaN	NaN	NaN	NaN	NaN	NaN	NaN	NaN	NaN	0	0	0	0	0	0	0	0	0	0	0	0	0	0	0
Q5JU00	Q5JU00	1	1	1	T-complex-associated testis-expressed protein 1	TCTE1	55.632	501	501	1	-2	NaN	NaN	NaN	NaN	NaN	NaN	NaN	NaN	NaN	NaN	NaN	NaN	NaN	NaN	NaN	0	0	0	0	0	0	0	0	0	0	0	0	0	0	0
Q5JU67-2;Q5JU67	Q5JU67-2;Q5JU67	2;2	2;2	2;2	Uncharacterized protein C9orf117	C9orf117	49.868	425	425;520	0.030744	0.87183	NaN	NaN	NaN	NaN	NaN	NaN	NaN	NaN	NaN	NaN	NaN	NaN	NaN	NaN	NaN	0	0	0	0	0	0	0	0	0	0	0	0	0	0	0
Q5JVF3-3;Q5JVF3;Q5JVF3-4	Q5JVF3-3;Q5JVF3;Q5JVF3-4	1;1;1	1;1;1	1;1;1	PCI domain-containing protein 2	PCID2	43.374	376	376;399;453	1	-2	NaN	NaN	NaN	NaN	NaN	NaN	NaN	NaN	NaN	NaN	NaN	NaN	NaN	NaN	NaN	0	0	0	0	0	0	0	0	0	0	0	0	0	0	0
Q5JVG2-2;Q5JVG2;Q5JVG2-3	Q5JVG2-2;Q5JVG2;Q5JVG2-3	1;1;1	1;1;1	1;1;1	Zinc finger protein 484	ZNF484	93.958	816	816;852;854	1	-2	NaN	NaN	NaN	NaN	NaN	NaN	NaN	NaN	NaN	NaN	NaN	NaN	NaN	NaN	NaN	0	0	0	0	0	0	0	0	0	0	0	0	0	0	0
Q5JVG8-2;Q5JVG8	Q5JVG8-2;Q5JVG8	1;1	1;1	1;1	Zinc finger protein 506	ZNF506	47.996	412	412;444	1	-2	NaN	NaN	NaN	NaN	NaN	NaN	NaN	NaN	NaN	NaN	NaN	NaN	NaN	NaN	NaN	0	0	0	0	0	0	0	0	0	0	0	0	0	0	0
Q5JXR5;Q5JXR6;Q9P2E3	Q5JXR5;Q5JXR6;Q9P2E3	1;1;1	1;1;1	1;1;1	NFX1-type zinc finger-containing protein 1	ZNFX1	107.92	934	934;1270;1918	1	-2	NaN	NaN	NaN	NaN	NaN	NaN	NaN	NaN	NaN	NaN	NaN	NaN	NaN	NaN	NaN	9782800	6910700	2872100	0	0	0	9782800	6910700	2872100	0	0	0	0	0	0
Q5NDL2-3;Q5NDL2	Q5NDL2-3;Q5NDL2	1;1	1;1	1;1	EGF domain-specific O-linked N-acetylglucosamine transferase	EOGT	52.296	443	443;527	1	-2	NaN	NaN	NaN	NaN	NaN	NaN	NaN	NaN	NaN	NaN	NaN	NaN	NaN	NaN	NaN	0	0	0	0	0	0	0	0	0	0	0	0	0	0	0
Q5QPA5;Q9NVS2-3;Q9NVS2;Q9NVS2-2	Q5QPA5;Q9NVS2-3;Q9NVS2;Q9NVS2-2	1;1;1;1	1;1;1;1	1;1;1;1	28S ribosomal protein S18a, mitochondrial	MRPS18A	29.613	263	263;127;196;270	1	-2	NaN	NaN	NaN	NaN	NaN	NaN	NaN	NaN	NaN	NaN	NaN	NaN	NaN	NaN	NaN	0	0	0	0	0	0	0	0	0	0	0	0	0	0	0
Q5SQ11	Q5SQ11	1	1	1	Glutathione-independent PGD synthase	PTGDS	21.08	195	195	1	-2	NaN	NaN	NaN	NaN	NaN	NaN	NaN	NaN	NaN	NaN	NaN	NaN	NaN	NaN	NaN	0	0	0	0	0	0	0	0	0	0	0	0	0	0	0
Q5T277	Q5T277	1	1	1	Kynurenine--oxoglutarate transaminase 1	KYAT1	17.546	159	159	0.036859	0.85784	NaN	NaN	NaN	NaN	NaN	NaN	NaN	NaN	NaN	NaN	NaN	NaN	NaN	NaN	NaN	0	0	0	0	0	0	0	0	0	0	0	0	0	0	0
Q5T4S7-5;Q5T4S7-3;Q5T4S7-4;Q5T4S7;Q5T4S7-2	Q5T4S7-5;Q5T4S7-3;Q5T4S7-4;Q5T4S7;Q5T4S7-2	1;1;1;1;1	1;1;1;1;1	1;1;1;1;1	E3 ubiquitin-protein ligase UBR4	UBR4	270.74	2456	2456;5159;5176;5183;5204	1	-2	NaN	NaN	NaN	NaN	NaN	NaN	NaN	NaN	NaN	NaN	NaN	NaN	NaN	NaN	NaN	0	0	0	0	0	0	0	0	0	0	0	0	0	0	0
Q5T6H7;Q9NQW7-2;Q9NQW7;Q9NQW7-4;Q9NQW7-3	Q5T6H7;Q9NQW7-2;Q9NQW7;Q9NQW7-4;Q9NQW7-3	1;1;1;1;1	1;1;1;1;1	1;1;1;1;1	Xaa-Pro aminopeptidase 1	XPNPEP1	62.138	552	552;599;623;642;666	0.039271	0.74515	NaN	NaN	NaN	NaN	NaN	NaN	NaN	NaN	NaN	NaN	NaN	NaN	NaN	NaN	NaN	4775800	4775800	0	0	0	0	0	0	0	0	0	0	4775800	4775800	0
Q5T749	Q5T749	1	1	1	Keratinocyte proline-rich protein	KPRP	64.135	579	579	1	-2	NaN	NaN	NaN	NaN	NaN	NaN	NaN	NaN	NaN	NaN	NaN	NaN	NaN	NaN	NaN	0	0	0	0	0	0	0	0	0	0	0	0	0	0	0
Q5T7N2	Q5T7N2	1	1	1	LINE-1 type transposase domain-containing protein 1	L1TD1	98.848	865	865	1	-2	NaN	NaN	NaN	NaN	NaN	NaN	NaN	NaN	NaN	NaN	NaN	NaN	NaN	NaN	NaN	11962000	11902000	59660	11962000	11902000	59660	0	0	0	0	0	0	0	0	0
Q5TAP6	Q5TAP6	1	1	1	U3 small nucleolar RNA-associated protein 14 homolog C	UTP14C	87.187	766	766	1	-2	NaN	NaN	NaN	NaN	NaN	NaN	NaN	NaN	NaN	NaN	NaN	NaN	NaN	NaN	NaN	0	0	0	0	0	0	0	0	0	0	0	0	0	0	0
Q5TB80-2;Q5TB80	Q5TB80-2;Q5TB80	1;1	1;1	1;1	Centrosomal protein of 162 kDa	CEP162	153.06	1327	1327;1403	1	-2	NaN	NaN	NaN	NaN	NaN	NaN	NaN	NaN	NaN	NaN	NaN	NaN	NaN	NaN	NaN	0	0	0	0	0	0	0	0	0	0	0	0	0	0	0
Q5TBE3-2;Q5TBE3	Q5TBE3-2;Q5TBE3	1;1	1;1	1;1	Uncharacterized protein C9orf153	C9orf153	10.584	95	95;101	1	-2	NaN	NaN	NaN	NaN	NaN	NaN	NaN	NaN	NaN	NaN	NaN	NaN	NaN	NaN	NaN	0	0	0	0	0	0	0	0	0	0	0	0	0	0	0
V9GZ22;Q5TEZ5	V9GZ22;Q5TEZ5	2;2	2;2	2;2	Uncharacterized protein C6orf163	C6orf163	23.201	199	199;329	0.010101	1.2005	NaN	NaN	NaN	NaN	NaN	NaN	NaN	NaN	NaN	NaN	NaN	NaN	NaN	NaN	NaN	0	0	0	0	0	0	0	0	0	0	0	0	0	0	0
Q5TF96;Q8NI08-4;Q8NI08-3;Q8NI08-7;Q8NI08-2;Q8NI08	Q5TF96;Q8NI08-4;Q8NI08-3;Q8NI08-7;Q8NI08-2;Q8NI08	2;2;2;2;2;2	2;2;2;2;2;2	2;2;2;2;2;2	Nuclear receptor coactivator 7	NCOA7	21.677	191	191;249;295;827;931;942	0.0025707	2.0487	NaN	NaN	NaN	NaN	NaN	NaN	NaN	NaN	NaN	NaN	NaN	NaN	NaN	NaN	NaN	0	0	0	0	0	0	0	0	0	0	0	0	0	0	0
Q5THR1;Q9H5Z1-2;Q9H5Z1	Q5THR1;Q9H5Z1-2;Q9H5Z1	1;1;1	1;1;1	1;1;1	Probable ATP-dependent RNA helicase DHX35	DHX35	76.046	679	679;672;703	1	-2	NaN	NaN	NaN	NaN	NaN	NaN	NaN	NaN	NaN	NaN	NaN	NaN	NaN	NaN	NaN	0	0	0	0	0	0	0	0	0	0	0	0	0	0	0
Q5UE93	Q5UE93	1	1	1	Phosphoinositide 3-kinase regulatory subunit 6	PIK3R6	84.257	754	754	1	-2	NaN	NaN	NaN	NaN	NaN	NaN	NaN	NaN	NaN	NaN	NaN	NaN	NaN	NaN	NaN	0	0	0	0	0	0	0	0	0	0	0	0	0	0	0
Q5VSL9-3;Q5VSL9-2;Q5VSL9	Q5VSL9-3;Q5VSL9-2;Q5VSL9	1;1;1	1;1;1	1;1;1	Striatin-interacting protein 1	STRIP1	49.698	440	440;742;837	1	-2	NaN	NaN	NaN	NaN	NaN	NaN	NaN	NaN	NaN	NaN	NaN	NaN	NaN	NaN	NaN	0	0	0	0	0	0	0	0	0	0	0	0	0	0	0
Q5VTR2	Q5VTR2	1	1	1	E3 ubiquitin-protein ligase BRE1A	RNF20	113.66	975	975	0.02995	0.90384	NaN	NaN	NaN	NaN	NaN	NaN	NaN	NaN	NaN	NaN	NaN	NaN	NaN	NaN	NaN	0	0	0	0	0	0	0	0	0	0	0	0	0	0	0
Q5VUA4	Q5VUA4	1	1	1	Zinc finger protein 318	ZNF318	251.11	2279	2279	1	-2	NaN	NaN	NaN	NaN	NaN	NaN	NaN	NaN	NaN	NaN	NaN	NaN	NaN	NaN	NaN	0	0	0	0	0	0	0	0	0	0	0	0	0	0	0
Q5VV42-2;Q5VV42	Q5VV42-2;Q5VV42	1;1	1;1	1;1	Threonylcarbamoyladenosine tRNA methylthiotransferase	CDKAL1	54.666	488	488;579	0.0097087	1.1533	NaN	NaN	NaN	NaN	NaN	NaN	NaN	NaN	NaN	NaN	NaN	NaN	NaN	NaN	NaN	0	0	0	0	0	0	0	0	0	0	0	0	0	0	0
Q5VWT5-2;Q5VWT5	Q5VWT5-2;Q5VWT5	1;1	1;1	1;1	Uncharacterized protein C1orf168	C1orf168	39.235	358	358;728	1	-2	NaN	NaN	NaN	NaN	NaN	NaN	NaN	NaN	NaN	NaN	NaN	NaN	NaN	NaN	NaN	0	0	0	0	0	0	0	0	0	0	0	0	0	0	0
Q5VWU8;Q8TEW0-10;Q8TEW0-8;Q8TEW0-4;Q8TEW0-2;Q8TEW0;F5GZI3;Q5VWV2;Q8TEW0-9;Q8TEW0-5;Q8TEW0-3;Q8TEW0-7;Q8TEW0-6;Q8TEW0-11	Q5VWU8;Q8TEW0-10;Q8TEW0-8;Q8TEW0-4;Q8TEW0-2;Q8TEW0;F5GZI3;Q5VWV2;Q8TEW0-9;Q8TEW0-5;Q8TEW0-3;Q8TEW0-7;Q8TEW0-6;Q8TEW0-11	2;2;2;2;2;2;1;1;1;1;1;1;1;1	2;2;2;2;2;2;1;1;1;1;1;1;1;1	2;2;2;2;2;2;1;1;1;1;1;1;1;1	Partitioning defective 3 homolog	PARD3	110	1001	1001;1000;1031;1319;1353;1356;747;1296;988;1244;1266;1273;1310;1340	0.027223	1.0512	NaN	NaN	NaN	NaN	NaN	NaN	NaN	NaN	NaN	NaN	NaN	NaN	NaN	NaN	NaN	0	0	0	0	0	0	0	0	0	0	0	0	0	0	0
Q5VXG6	Q5VXG6	1	1	1	SPATA21 protein	SPATA21	21.5	200	200	1	-2	NaN	NaN	NaN	NaN	NaN	NaN	NaN	NaN	NaN	NaN	NaN	NaN	NaN	NaN	NaN	0	0	0	0	0	0	0	0	0	0	0	0	0	0	0
Q5VYJ5	Q5VYJ5	1	1	1	MAM and LDL-receptor class A domain-containing protein 1	MALRD1	241.01	2156	2156	1	-2	NaN	NaN	NaN	NaN	NaN	NaN	NaN	NaN	NaN	NaN	NaN	NaN	NaN	NaN	NaN	0	0	0	0	0	0	0	0	0	0	0	0	0	0	0
Q5VZU3;Q9Y2P8	Q5VZU3;Q9Y2P8	1;1	1;1	1;1	RNA 3-terminal phosphate cyclase-like protein	RCL1	23.252	215	215;373	1	-2	NaN	NaN	NaN	NaN	NaN	NaN	NaN	NaN	NaN	NaN	NaN	NaN	NaN	NaN	NaN	0	0	0	0	0	0	0	0	0	0	0	0	0	0	0
Q5W041-5;Q5W041-3;Q5W041-4;Q5W041	Q5W041-5;Q5W041-3;Q5W041-4;Q5W041	1;1;1;1	1;1;1;1	1;1;1;1	Armadillo repeat-containing protein 3	ARMC3	43.984	397	397;688;865;872	0.02852	1.017	NaN	NaN	NaN	NaN	NaN	NaN	NaN	NaN	NaN	NaN	NaN	NaN	NaN	NaN	NaN	0	0	0	0	0	0	0	0	0	0	0	0	0	0	0
Q63HK3-2	Q63HK3-2	1	1	1	Zinc finger protein with KRAB and SCAN domains 2	ZKSCAN2	57.822	505	505	0.038905	0.76439	NaN	NaN	NaN	NaN	NaN	NaN	NaN	NaN	NaN	NaN	NaN	NaN	NaN	NaN	NaN	0	0	0	0	0	0	0	0	0	0	0	0	0	0	0
Q68D86-2;Q68D86	Q68D86-2;Q68D86	1;1	1;1	1;1	Coiled-coil domain-containing protein 102B	CCDC102B	56.719	483	483;513	1	-2	NaN	NaN	NaN	NaN	NaN	NaN	NaN	NaN	NaN	NaN	NaN	NaN	NaN	NaN	NaN	0	0	0	0	0	0	0	0	0	0	0	0	0	0	0
Q68DL7	Q68DL7	1	1	1	Uncharacterized protein C18orf63	C18orf63	77.23	685	685	1	-2	NaN	NaN	NaN	NaN	NaN	NaN	NaN	NaN	NaN	NaN	NaN	NaN	NaN	NaN	NaN	0	0	0	0	0	0	0	0	0	0	0	0	0	0	0
X6R7M0;Q69YN2-2;Q69YN2-3;Q69YN2	X6R7M0;Q69YN2-2;Q69YN2-3;Q69YN2	1;1;1;1	1;1;1;1	1;1;1;1	CWF19-like protein 1	CWF19L1	29.022	253	253;242;401;538	1	-2	NaN	NaN	NaN	NaN	NaN	NaN	NaN	NaN	NaN	NaN	NaN	NaN	NaN	NaN	NaN	0	0	0	0	0	0	0	0	0	0	0	0	0	0	0
Q6A162	Q6A162	1	1	1	Keratin, type I cytoskeletal 40	KRT40	48.139	431	431	1	-2	NaN	NaN	NaN	NaN	NaN	NaN	NaN	NaN	NaN	NaN	NaN	NaN	NaN	NaN	NaN	0	0	0	0	0	0	0	0	0	0	0	0	0	0	0
Q6GMV3	Q6GMV3	1	1	1	Putative peptidyl-tRNA hydrolase PTRHD1	PTRHD1	15.805	140	140	1	-2	NaN	NaN	NaN	NaN	NaN	NaN	NaN	NaN	NaN	NaN	NaN	NaN	NaN	NaN	NaN	0	0	0	0	0	0	0	0	0	0	0	0	0	0	0
Q6IPX3-2	Q6IPX3-2	1	1	1	Transcription elongation factor A protein-like 6	TCEAL6	20.345	183	183	1	-2	NaN	NaN	NaN	NaN	NaN	NaN	NaN	NaN	NaN	NaN	NaN	NaN	NaN	NaN	NaN	0	0	0	0	0	0	0	0	0	0	0	0	0	0	0
Q6IPX4	Q6IPX4	1	1	1	40S ribosomal protein S16	RPS16	17.107	152	152	1	-2	NaN	NaN	NaN	NaN	NaN	NaN	NaN	NaN	NaN	NaN	NaN	NaN	NaN	NaN	NaN	0	0	0	0	0	0	0	0	0	0	0	0	0	0	0
Q6KB66-2;Q6KB66;Q6KB66-3	Q6KB66-2;Q6KB66;Q6KB66-3	1;1;1	1;1;1	1;1;1	Keratin, type II cytoskeletal 80	KRT80	47.241	422	422;452;487	0.006772	1.4763	NaN	NaN	NaN	NaN	NaN	NaN	NaN	NaN	NaN	NaN	NaN	NaN	NaN	NaN	NaN	0	0	0	0	0	0	0	0	0	0	0	0	0	0	0
Q6KC79-3;Q6KC79-2;Q6KC79	Q6KC79-3;Q6KC79-2;Q6KC79	1;1;1	1;1;1	1;1;1	Nipped-B-like protein	NIPBL	122.37	1101	1101;2697;2804	0.039381	0.74622	NaN	NaN	NaN	NaN	NaN	NaN	NaN	NaN	NaN	NaN	NaN	NaN	NaN	NaN	NaN	0	0	0	0	0	0	0	0	0	0	0	0	0	0	0
Q6MZM9	Q6MZM9	1	1	1	Proline-rich protein 27	PRR27	22.72	219	219	0.0027322	2.2904	NaN	NaN	NaN	NaN	NaN	NaN	NaN	NaN	NaN	NaN	NaN	NaN	NaN	NaN	NaN	3450400	0	3450400	0	0	0	0	0	0	0	0	0	3450400	0	3450400
Q6NSJ0	Q6NSJ0	1	1	1	Uncharacterized family 31 glucosidase KIAA1161	KIAA1161	81.086	714	714	0.0098232	1.1641	NaN	NaN	NaN	NaN	NaN	NaN	NaN	NaN	NaN	NaN	NaN	NaN	NaN	NaN	NaN	0	0	0	0	0	0	0	0	0	0	0	0	0	0	0
Q6NZY4	Q6NZY4	1	1	1	Zinc finger CCHC domain-containing protein 8	ZCCHC8	78.576	707	707	1	-2	NaN	NaN	NaN	NaN	NaN	NaN	NaN	NaN	NaN	NaN	NaN	NaN	NaN	NaN	NaN	0	0	0	0	0	0	0	0	0	0	0	0	0	0	0
Q6P0Q8-2;Q6P0Q8	Q6P0Q8-2;Q6P0Q8	1;1	1;1	1;1	Microtubule-associated serine/threonine-protein kinase 2	MAST2	176.13	1608	1608;1798	1	-2	NaN	NaN	NaN	NaN	NaN	NaN	NaN	NaN	NaN	NaN	NaN	NaN	NaN	NaN	NaN	0	0	0	0	0	0	0	0	0	0	0	0	0	0	0
Q6P2E9	Q6P2E9	1	1	1	Enhancer of mRNA-decapping protein 4	EDC4	151.66	1401	1401	1	-2	NaN	NaN	NaN	NaN	NaN	NaN	NaN	NaN	NaN	NaN	NaN	NaN	NaN	NaN	NaN	0	0	0	0	0	0	0	0	0	0	0	0	0	0	0
Q6P3X3	Q6P3X3	1	1	1	Tetratricopeptide repeat protein 27	TTC27	96.631	843	843	1	-2	NaN	NaN	NaN	NaN	NaN	NaN	NaN	NaN	NaN	NaN	NaN	NaN	NaN	NaN	NaN	0	0	0	0	0	0	0	0	0	0	0	0	0	0	0
Q6P4R8-3;Q6P4R8;Q6P4R8-2	Q6P4R8-3;Q6P4R8;Q6P4R8-2	1;1;1	1;1;1	1;1;1	Nuclear factor related to kappa-B-binding protein	NFRKB	138.87	1298	1298;1299;1324	1	-2	NaN	NaN	NaN	NaN	NaN	NaN	NaN	NaN	NaN	NaN	NaN	NaN	NaN	NaN	NaN	0	0	0	0	0	0	0	0	0	0	0	0	0	0	0
Q6PEW3;Q9P241-2;Q9P241	Q6PEW3;Q9P241-2;Q9P241	1;1;1	1;1;1	1;1;1	Probable phospholipid-transporting ATPase VD	ATP10D	61	535	535;1231;1426	1	-2	NaN	NaN	NaN	NaN	NaN	NaN	NaN	NaN	NaN	NaN	NaN	NaN	NaN	NaN	NaN	0	0	0	0	0	0	0	0	0	0	0	0	0	0	0
Q6PGP7	Q6PGP7	1	1	1	Tetratricopeptide repeat protein 37	TTC37	175.48	1564	1564	1	-2	NaN	NaN	NaN	NaN	NaN	NaN	NaN	NaN	NaN	NaN	NaN	NaN	NaN	NaN	NaN	0	0	0	0	0	0	0	0	0	0	0	0	0	0	0
Q6PJF5-2;Q6PJF5	Q6PJF5-2;Q6PJF5	1;1	1;1	1;1	Inactive rhomboid protein 2	RHBDF2	93.378	827	827;856	1	-2	NaN	NaN	NaN	NaN	NaN	NaN	NaN	NaN	NaN	NaN	NaN	NaN	NaN	NaN	NaN	0	0	0	0	0	0	0	0	0	0	0	0	0	0	0
Q6PJP8	Q6PJP8	1	1	1	DNA cross-link repair 1A protein	DCLRE1A	116.4	1040	1040	1	-2	NaN	NaN	NaN	NaN	NaN	NaN	NaN	NaN	NaN	NaN	NaN	NaN	NaN	NaN	NaN	0	0	0	0	0	0	0	0	0	0	0	0	0	0	0
Q6PK81-2;Q6PK81	Q6PK81-2;Q6PK81	1;1	1;1	1;1	Zinc finger protein 773	ZNF773	50.373	441	441;442	0.038292	0.78068	NaN	NaN	NaN	NaN	NaN	NaN	NaN	NaN	NaN	NaN	NaN	NaN	NaN	NaN	NaN	0	0	0	0	0	0	0	0	0	0	0	0	0	0	0
Q6RSH7	Q6RSH7	1	1	1	Von Hippel-Lindau-like protein	VHLL	15.781	139	139	1	-2	NaN	NaN	NaN	NaN	NaN	NaN	NaN	NaN	NaN	NaN	NaN	NaN	NaN	NaN	NaN	0	0	0	0	0	0	0	0	0	0	0	0	0	0	0
Q6UB99	Q6UB99	1	1	1	Ankyrin repeat domain-containing protein 11	ANKRD11	297.91	2663	2663	1	-2	NaN	NaN	NaN	NaN	NaN	NaN	NaN	NaN	NaN	NaN	NaN	NaN	NaN	NaN	NaN	0	0	0	0	0	0	0	0	0	0	0	0	0	0	0
Q6URK8	Q6URK8	1	1	1	Testis, prostate and placenta-expressed protein	TEPP	30.717	271	271	0.0098619	1.1658	NaN	NaN	NaN	NaN	NaN	NaN	NaN	NaN	NaN	NaN	NaN	NaN	NaN	NaN	NaN	0	0	0	0	0	0	0	0	0	0	0	0	0	0	0
Q6UW60-2;Q6UW60	Q6UW60-2;Q6UW60	1;1	1;1	1;1	Proprotein convertase subtilisin/kexin type 4	PCSK4	26.118	242	242;755	1	-2	NaN	NaN	NaN	NaN	NaN	NaN	NaN	NaN	NaN	NaN	NaN	NaN	NaN	NaN	NaN	0	0	0	0	0	0	0	0	0	0	0	0	0	0	0
Q6UWE0-2;Q6UWE0	Q6UWE0-2;Q6UWE0	1;1	1;1	1;1	E3 ubiquitin-protein ligase LRSAM1	LRSAM1	80.427	696	696;723	1	-2	NaN	NaN	NaN	NaN	NaN	NaN	NaN	NaN	NaN	NaN	NaN	NaN	NaN	NaN	NaN	0	0	0	0	0	0	0	0	0	0	0	0	0	0	0
Q6UWH4-3;Q6UWH4;Q6UWH4-2	Q6UWH4-3;Q6UWH4;Q6UWH4-2	1;1;1	1;1;1	1;1;1	Protein FAM198B	FAM198B	36.151	331	331;519;527	1	-2	NaN	NaN	NaN	NaN	NaN	NaN	NaN	NaN	NaN	NaN	NaN	NaN	NaN	NaN	NaN	0	0	0	0	0	0	0	0	0	0	0	0	0	0	0
Q6UWM9	Q6UWM9	1	1	1	UDP-glucuronosyltransferase 2A3	UGT2A3	60.254	527	527	1	-2	NaN	NaN	NaN	NaN	NaN	NaN	NaN	NaN	NaN	NaN	NaN	NaN	NaN	NaN	NaN	0	0	0	0	0	0	0	0	0	0	0	0	0	0	0
Q6UXB3	Q6UXB3	1	1	1	Ly6/PLAUR domain-containing protein 2	LYPD2	13.115	125	125	0.039334	0.80015	NaN	NaN	NaN	NaN	NaN	NaN	NaN	NaN	NaN	NaN	NaN	NaN	NaN	NaN	NaN	0	0	0	0	0	0	0	0	0	0	0	0	0	0	0
Q6V0I7-3;Q6V0I7	Q6V0I7-3;Q6V0I7	1;1	1;1	1;1	Protocadherin Fat 4	FAT4	542.61	4980	4980;4981	0.0065934	1.3834	NaN	NaN	NaN	NaN	NaN	NaN	NaN	NaN	NaN	NaN	NaN	NaN	NaN	NaN	NaN	0	0	0	0	0	0	0	0	0	0	0	0	0	0	0
Q6VVX0	Q6VVX0	1	1	1	Vitamin D 25-hydroxylase	CYP2R1	57.359	501	501	0.030844	0.87689	NaN	NaN	NaN	NaN	NaN	NaN	NaN	NaN	NaN	NaN	NaN	NaN	NaN	NaN	NaN	0	0	0	0	0	0	0	0	0	0	0	0	0	0	0
Q6WRI0	Q6WRI0	1	1	1	Immunoglobulin superfamily member 10	IGSF10	290.83	2623	2623	1	-2	NaN	NaN	NaN	NaN	NaN	NaN	NaN	NaN	NaN	NaN	NaN	NaN	NaN	NaN	NaN	0	0	0	0	0	0	0	0	0	0	0	0	0	0	0
Q6XUX3-3;Q6XUX3-2;Q6XUX3	Q6XUX3-3;Q6XUX3-2;Q6XUX3	1;1;1	1;1;1	1;1;1	Dual serine/threonine and tyrosine protein kinase	DSTYK	66.301	587	587;884;929	1	-2	NaN	NaN	NaN	NaN	NaN	NaN	NaN	NaN	NaN	NaN	NaN	NaN	NaN	NaN	NaN	0	0	0	0	0	0	0	0	0	0	0	0	0	0	0
Q6ZN32	Q6ZN32	1	1	1	ETS translocation variant 3-like protein	ETV3L	39.948	361	361	0.036977	0.86194	NaN	NaN	NaN	NaN	NaN	NaN	NaN	NaN	NaN	NaN	NaN	NaN	NaN	NaN	NaN	14092000	2361900	11730000	0	0	0	0	0	0	14092000	2361900	11730000	0	0	0
Q6ZNH5	Q6ZNH5	1	1	1	Zinc finger protein 497	ZNF497	54.721	498	498	1	-2	NaN	NaN	NaN	NaN	NaN	NaN	NaN	NaN	NaN	NaN	NaN	NaN	NaN	NaN	NaN	0	0	0	0	0	0	0	0	0	0	0	0	0	0	0
Q6ZQQ2	Q6ZQQ2	2	2	2	Spermatogenesis-associated protein 31D1	SPATA31D1	175.62	1576	1576	0.0387	0.82001	NaN	NaN	NaN	NaN	NaN	NaN	NaN	NaN	NaN	NaN	NaN	NaN	NaN	NaN	NaN	0	0	0	0	0	0	0	0	0	0	0	0	0	0	0
Q6ZQY2	Q6ZQY2	1	1	1	Leucine-rich repeat-containing protein 74B	LRRC74B	41.621	392	392	1	-2	NaN	NaN	NaN	NaN	NaN	NaN	NaN	NaN	NaN	NaN	NaN	NaN	NaN	NaN	NaN	0	0	0	0	0	0	0	0	0	0	0	0	0	0	0
Q6ZR62	Q6ZR62	1	1	1	Zinc finger CCHC domain-containing protein 16	ZCCHC16	34.685	310	310	1	-2	NaN	NaN	NaN	NaN	NaN	NaN	NaN	NaN	NaN	NaN	NaN	NaN	NaN	NaN	NaN	0	0	0	0	0	0	0	0	0	0	0	0	0	0	0
Q6ZRF8	Q6ZRF8	1	1	1	RING finger protein 207	RNF207	70.86	634	634	1	-2	NaN	NaN	NaN	NaN	NaN	NaN	NaN	NaN	NaN	NaN	NaN	NaN	NaN	NaN	NaN	0	0	0	0	0	0	0	0	0	0	0	0	0	0	0
Q6ZUX3	Q6ZUX3	1	1	1	Protein FAM179A	FAM179A	111.15	1019	1019	0.0096154	1.1389	NaN	NaN	NaN	NaN	NaN	NaN	NaN	NaN	NaN	NaN	NaN	NaN	NaN	NaN	NaN	0	0	0	0	0	0	0	0	0	0	0	0	0	0	0
Q6ZVW7	Q6ZVW7	1	1	1	Putative interleukin-17 receptor E-like	IL17REL	37.514	336	336	1	-2	NaN	NaN	NaN	NaN	NaN	NaN	NaN	NaN	NaN	NaN	NaN	NaN	NaN	NaN	NaN	0	0	0	0	0	0	0	0	0	0	0	0	0	0	0
Q709C8-3;Q709C8	Q709C8-3;Q709C8	1;1	1;1	1;1	Vacuolar protein sorting-associated protein 13C	VPS13C	417.27	3710	3710;3753	1	-2	NaN	NaN	NaN	NaN	NaN	NaN	NaN	NaN	NaN	NaN	NaN	NaN	NaN	NaN	NaN	0	0	0	0	0	0	0	0	0	0	0	0	0	0	0
Q75V66	Q75V66	1	1	1	Anoctamin-5	ANO5	107.19	913	913	0.028319	1.0073	NaN	NaN	NaN	NaN	NaN	NaN	NaN	NaN	NaN	NaN	NaN	NaN	NaN	NaN	NaN	0	0	0	0	0	0	0	0	0	0	0	0	0	0	0
Q7L7X3-3;Q7L7X3;Q7L7X3-2	Q7L7X3-3;Q7L7X3;Q7L7X3-2	2;2;1	2;2;1	2;2;1	Serine/threonine-protein kinase TAO1	TAOK1	97.525	853	853;1001;398	0.038285	0.81149	NaN	NaN	NaN	NaN	NaN	NaN	NaN	NaN	NaN	NaN	NaN	NaN	NaN	NaN	NaN	0	0	0	0	0	0	0	0	0	0	0	0	0	0	0
Q7L985	Q7L985	1	1	1	Leucine-rich repeat and immunoglobulin-like domain-containing nogo receptor-interacting protein 2	LINGO2	68.065	606	606	1	-2	NaN	NaN	NaN	NaN	NaN	NaN	NaN	NaN	NaN	NaN	NaN	NaN	NaN	NaN	NaN	0	0	0	0	0	0	0	0	0	0	0	0	0	0	0
Q7LGA3-3;Q7LGA3	Q7LGA3-3;Q7LGA3	1;1	1;1	1;1	Heparan sulfate 2-O-sulfotransferase 1	HS2ST1	26.757	229	229;356	1	-2	NaN	NaN	NaN	NaN	NaN	NaN	NaN	NaN	NaN	NaN	NaN	NaN	NaN	NaN	NaN	166300000	123920000	42384000	0	0	0	0	0	0	0	0	0	166300000	123920000	42384000
Q7RTP6	Q7RTP6	1	1	1	Protein-methionine sulfoxide oxidase MICAL3	MICAL3	224.29	2002	2002	1	-2	NaN	NaN	NaN	NaN	NaN	NaN	NaN	NaN	NaN	NaN	NaN	NaN	NaN	NaN	NaN	0	0	0	0	0	0	0	0	0	0	0	0	0	0	0
Q7RTX0	Q7RTX0	1	1	1	Taste receptor type 1 member 3	TAS1R3	93.385	852	852	1	-2	NaN	NaN	NaN	NaN	NaN	NaN	NaN	NaN	NaN	NaN	NaN	NaN	NaN	NaN	NaN	0	0	0	0	0	0	0	0	0	0	0	0	0	0	0
Q7Z2K8-2;Q7Z2K8	Q7Z2K8-2;Q7Z2K8	1;1	1;1	1;1	G protein-regulated inducer of neurite outgrowth 1	GPRIN1	80.947	798	798;1008	1	-2	NaN	NaN	NaN	NaN	NaN	NaN	NaN	NaN	NaN	NaN	NaN	NaN	NaN	NaN	NaN	0	0	0	0	0	0	0	0	0	0	0	0	0	0	0
Q7Z2Z1-2;Q7Z2Z1	Q7Z2Z1-2;Q7Z2Z1	1;1	1;1	1;1	Treslin	TICRR	210.78	1909	1909;1910	1	-2	NaN	NaN	NaN	NaN	NaN	NaN	NaN	NaN	NaN	NaN	NaN	NaN	NaN	NaN	NaN	0	0	0	0	0	0	0	0	0	0	0	0	0	0	0
Q7Z3Y7	Q7Z3Y7	6	1	1	Keratin, type I cytoskeletal 28	KRT28	50.567	464	464	1	-2	NaN	NaN	NaN	NaN	NaN	NaN	NaN	NaN	NaN	NaN	NaN	NaN	NaN	NaN	NaN	0	0	0	0	0	0	0	0	0	0	0	0	0	0	0
Q7Z4B0-2;Q7Z4B0	Q7Z4B0-2;Q7Z4B0	1;1	1;1	1;1	Putative uncharacterized protein encoded by LINC00305	LINC00305	11.089	97	97;112	1	-2	NaN	NaN	NaN	NaN	NaN	NaN	NaN	NaN	NaN	NaN	NaN	NaN	NaN	NaN	NaN	0	0	0	0	0	0	0	0	0	0	0	0	0	0	0
Q7Z4H3-2;Q7Z4H3	Q7Z4H3-2;Q7Z4H3	1;1	1;1	1;1	HD domain-containing protein 2	HDDC2	19.55	170	170;204	1	-2	NaN	NaN	NaN	NaN	NaN	NaN	NaN	NaN	NaN	NaN	NaN	NaN	NaN	NaN	NaN	0	0	0	0	0	0	0	0	0	0	0	0	0	0	0
Q7Z572-2;Q7Z572	Q7Z572-2;Q7Z572	1;1	1;1	1;1	Spermatogenesis-associated protein 21	SPATA21	49.484	446	446;469	1	-2	NaN	NaN	NaN	NaN	NaN	NaN	NaN	NaN	NaN	NaN	NaN	NaN	NaN	NaN	NaN	0	0	0	0	0	0	0	0	0	0	0	0	0	0	0
Q7Z628-2;Q7Z628	Q7Z628-2;Q7Z628	1;1	1;1	1;1	Neuroepithelial cell-transforming gene 1 protein	NET1	61.884	542	542;596	1	-2	NaN	NaN	NaN	NaN	NaN	NaN	NaN	NaN	NaN	NaN	NaN	NaN	NaN	NaN	NaN	0	0	0	0	0	0	0	0	0	0	0	0	0	0	0
Q7Z6B7-2;Q7Z6B7	Q7Z6B7-2;Q7Z6B7	1;1	1;1	1;1	SLIT-ROBO Rho GTPase-activating protein 1	SRGAP1	121.59	1062	1062;1085	1	-2	NaN	NaN	NaN	NaN	NaN	NaN	NaN	NaN	NaN	NaN	NaN	NaN	NaN	NaN	NaN	0	0	0	0	0	0	0	0	0	0	0	0	0	0	0
Q7Z6G3-2	Q7Z6G3-2	1	1	1	N-terminal EF-hand calcium-binding protein 2	NECAB2	34.322	303	303	1	-2	NaN	NaN	NaN	NaN	NaN	NaN	NaN	NaN	NaN	NaN	NaN	NaN	NaN	NaN	NaN	0	0	0	0	0	0	0	0	0	0	0	0	0	0	0
Q7Z6Z7-2;Q7Z6Z7-3;Q7Z6Z7	Q7Z6Z7-2;Q7Z6Z7-3;Q7Z6Z7	1;1;1	1;1;1	1;1;1	E3 ubiquitin-protein ligase HUWE1	HUWE1	480.19	4358	4358;4365;4374	1	-2	NaN	NaN	NaN	NaN	NaN	NaN	NaN	NaN	NaN	NaN	NaN	NaN	NaN	NaN	NaN	0	0	0	0	0	0	0	0	0	0	0	0	0	0	0
Q7Z7A1-5;Q7Z7A1;Q5JVD1;Q7Z7A1-2;Q5JVD6;Q5JVD3;Q7Z7A1-3	Q7Z7A1-5;Q7Z7A1;Q5JVD1;Q7Z7A1-2	3;3;2;2;1;1;1	3;3;2;2;1;1;1	3;3;2;2;1;1;1	Centriolin	CNTRL	268.24	2319	2319;2325;994;1773;346;460;994	0.0027933	2.4457	NaN	NaN	NaN	NaN	NaN	NaN	NaN	NaN	NaN	NaN	NaN	NaN	NaN	NaN	NaN	0	0	0	0	0	0	0	0	0	0	0	0	0	0	0
Q7Z7G8-2;Q7Z7G8-6;Q7Z7G8	Q7Z7G8-2;Q7Z7G8-6;Q7Z7G8	2;2;2	2;2;2	2;2;2	Vacuolar protein sorting-associated protein 13B	VPS13B	445.98	3997	3997;4021;4022	0.026978	1.0432	NaN	NaN	NaN	NaN	NaN	NaN	NaN	NaN	NaN	NaN	NaN	NaN	NaN	NaN	NaN	0	0	0	0	0	0	0	0	0	0	0	0	0	0	0
Q86SP6	Q86SP6	1	1	1	Probable G-protein coupled receptor 149	GPR149	80.983	731	731	1	-2	NaN	NaN	NaN	NaN	NaN	NaN	NaN	NaN	NaN	NaN	NaN	NaN	NaN	NaN	NaN	0	0	0	0	0	0	0	0	0	0	0	0	0	0	0
Q86T03;Q86T03-2	Q86T03;Q86T03-2	1;1	1;1	1;1	Type 1 phosphatidylinositol 4,5-bisphosphate 4-phosphatase	TMEM55B	29.469	277	277;284	1	-2	NaN	NaN	NaN	NaN	NaN	NaN	NaN	NaN	NaN	NaN	NaN	NaN	NaN	NaN	NaN	0	0	0	0	0	0	0	0	0	0	0	0	0	0	0
Q86T82-2	Q86T82-2	1	1	1	Ubiquitin carboxyl-terminal hydrolase 37	USP37	99.751	885	885	1	-2	NaN	NaN	NaN	NaN	NaN	NaN	NaN	NaN	NaN	NaN	NaN	NaN	NaN	NaN	NaN	0	0	0	0	0	0	0	0	0	0	0	0	0	0	0
Q86TI4-4	Q86TI4-4	1	1	1	WD repeat-containing protein 86	WDR86	52.228	482	482	1	-2	NaN	NaN	NaN	NaN	NaN	NaN	NaN	NaN	NaN	NaN	NaN	NaN	NaN	NaN	NaN	0	0	0	0	0	0	0	0	0	0	0	0	0	0	0
Q86UA1;H0YJY9;Q86UA1-2	Q86UA1;H0YJY9;Q86UA1-2	2;1;1	2;1;1	2;1;1	Pre-mRNA-processing factor 39	PRPF39	78.429	669	669;90;272	0.039773	0.75055	NaN	NaN	NaN	NaN	NaN	NaN	NaN	NaN	NaN	NaN	NaN	NaN	NaN	NaN	NaN	0	0	0	0	0	0	0	0	0	0	0	0	0	0	0
Q86UK0-2;Q86UK0	Q86UK0-2;Q86UK0	1;1	1;1	1;1	ATP-binding cassette sub-family A member 12	ABCA12	256.96	2277	2277;2595	1	-2	NaN	NaN	NaN	NaN	NaN	NaN	NaN	NaN	NaN	NaN	NaN	NaN	NaN	NaN	NaN	0	0	0	0	0	0	0	0	0	0	0	0	0	0	0
Q86VH2-3;Q86VH2-2;Q86VH2	Q86VH2-3;Q86VH2-2;Q86VH2	1;1;1	1;1;1	1;1;1	Kinesin-like protein KIF27	KIF27	148.98	1304	1304;1335;1401	1	-2	NaN	NaN	NaN	NaN	NaN	NaN	NaN	NaN	NaN	NaN	NaN	NaN	NaN	NaN	NaN	0	0	0	0	0	0	0	0	0	0	0	0	0	0	0
Q86VV8-3;Q86VV8;J3KSV7;J3KTD2;A0A1W2PQI7;Q86VV8-2;Q86VV8-4	Q86VV8-3;Q86VV8;J3KSV7;J3KTD2;A0A1W2PQI7;Q86VV8-2;Q86VV8-4	2;2;1;1;1;1;1	2;2;1;1;1;1;1	1;1;0;1;1;1;1	Rotatin	RTTN	245.69	2200	2200;2226;395;500;690;601;879	1	-2	NaN	NaN	NaN	NaN	NaN	NaN	NaN	NaN	NaN	NaN	NaN	NaN	NaN	NaN	NaN	0	0	0	0	0	0	0	0	0	0	0	0	0	0	0
Q86WV8;Q92574-2;Q92574	Q86WV8;Q92574-2;Q92574	1;1;1	1;1;1	1;1;1	Hamartin	TSC1	41.154	366	366;1113;1164	1	-2	NaN	NaN	NaN	NaN	NaN	NaN	NaN	NaN	NaN	NaN	NaN	NaN	NaN	NaN	NaN	0	0	0	0	0	0	0	0	0	0	0	0	0	0	0
X6RG95;X6R751;Q86X24-4;Q86X24-5;Q86X24-3;Q86X24-2;Q86X24	X6RG95;X6R751;Q86X24-4;Q86X24-5;Q86X24-3;Q86X24-2;Q86X24	1;1;1;1;1;1;1	1;1;1;1;1;1;1	1;1;1;1;1;1;1	HORMA domain-containing protein 1	HORMAD1	19.086	164	164;190;314;316;323;387;394	1	-2	NaN	NaN	NaN	NaN	NaN	NaN	NaN	NaN	NaN	NaN	NaN	NaN	NaN	NaN	NaN	0	0	0	0	0	0	0	0	0	0	0	0	0	0	0
Q86XL3	Q86XL3	1	1	1	Ankyrin repeat and LEM domain-containing protein 2	ANKLE2	104.11	938	938	1	-2	NaN	NaN	NaN	NaN	NaN	NaN	NaN	NaN	NaN	NaN	NaN	NaN	NaN	NaN	NaN	0	0	0	0	0	0	0	0	0	0	0	0	0	0	0
Q86XR7;Q86XR7-2	Q86XR7;Q86XR7-2	1;1	1;1	1;1	TIR domain-containing adapter molecule 2	TICAM2	26.916	235	235;404	1	-2	NaN	NaN	NaN	NaN	NaN	NaN	NaN	NaN	NaN	NaN	NaN	NaN	NaN	NaN	NaN	0	0	0	0	0	0	0	0	0	0	0	0	0	0	0
Q86XX4;Q86XX4-2	Q86XX4;Q86XX4-2	1;1	1;1	1;1	Extracellular matrix protein FRAS1	FRAS1	443.21	4008	4008;4012	1	-2	NaN	NaN	NaN	NaN	NaN	NaN	NaN	NaN	NaN	NaN	NaN	NaN	NaN	NaN	NaN	0	0	0	0	0	0	0	0	0	0	0	0	0	0	0
Q86Y07-4;Q86Y07-5;Q86Y07-2;Q86Y07-3;Q86Y07	Q86Y07-4;Q86Y07-5;Q86Y07-2;Q86Y07-3;Q86Y07	2;1;1;1;1	2;1;1;1;1	2;1;1;1;1	Serine/threonine-protein kinase VRK2	VRK2	44.41	390	390;396;397;485;508	0.03811	0.80946	NaN	NaN	NaN	NaN	NaN	NaN	NaN	NaN	NaN	NaN	NaN	NaN	NaN	NaN	NaN	0	0	0	0	0	0	0	0	0	0	0	0	0	0	0
Q86Y38	Q86Y38	1	1	1	Xylosyltransferase 1	XYLT1	107.57	959	959	0.02916	0.95449	NaN	NaN	NaN	NaN	NaN	NaN	NaN	NaN	NaN	NaN	NaN	NaN	NaN	NaN	NaN	0	0	0	0	0	0	0	0	0	0	0	0	0	0	0
Q86YR7-3;Q86YR7-2;Q86YR7-4;Q86YR7	Q86YR7-3;Q86YR7-2;Q86YR7-4;Q86YR7	1;1;1;1	1;1;1;1	1;1;1;1	Probable guanine nucleotide exchange factor MCF2L2	MCF2L2	71.911	628	628;711;1074;1114	1	-2	NaN	NaN	NaN	NaN	NaN	NaN	NaN	NaN	NaN	NaN	NaN	NaN	NaN	NaN	NaN	0	0	0	0	0	0	0	0	0	0	0	0	0	0	0
Q86YT6	Q86YT6	1	1	1	E3 ubiquitin-protein ligase MIB1	MIB1	110.13	1006	1006	1	-2	NaN	NaN	NaN	NaN	NaN	NaN	NaN	NaN	NaN	NaN	NaN	NaN	NaN	NaN	NaN	0	0	0	0	0	0	0	0	0	0	0	0	0	0	0
Q8IUI4	Q8IUI4	1	1	1	Putative protein SNX29P2	SNX29P2	27.225	249	249	1	-2	NaN	NaN	NaN	NaN	NaN	NaN	NaN	NaN	NaN	NaN	NaN	NaN	NaN	NaN	NaN	0	0	0	0	0	0	0	0	0	0	0	0	0	0	0
Q8IUN9	Q8IUN9	1	1	1	C-type lectin domain family 10 member A	CLEC10A	35.445	316	316	1	-2	NaN	NaN	NaN	NaN	NaN	NaN	NaN	NaN	NaN	NaN	NaN	NaN	NaN	NaN	NaN	0	0	0	0	0	0	0	0	0	0	0	0	0	0	0
Q9HC16-3;Q8IUX4-2	Q9HC16-3;Q8IUX4-2	1;1	1;1	1;1	DNA dC->dU-editing enzyme APOBEC-3G	APOBEC3G	9.3857	79	79;79	0.0028653	2.589	NaN	NaN	NaN	NaN	NaN	NaN	NaN	NaN	NaN	NaN	NaN	NaN	NaN	NaN	NaN	0	0	0	0	0	0	0	0	0	0	0	0	0	0	0
Q8IVZ9;Q9Y5X4-2;Q9Y5X4	Q8IVZ9;Q9Y5X4-2;Q9Y5X4	1;1;1	1;1;1	1;1;1	Photoreceptor-specific nuclear receptor	NR2E3	35.539	322	322;367;410	1	-2	NaN	NaN	NaN	NaN	NaN	NaN	NaN	NaN	NaN	NaN	NaN	NaN	NaN	NaN	NaN	0	0	0	0	0	0	0	0	0	0	0	0	0	0	0
Q8IWA6	Q8IWA6	1	1	1	Coiled-coil domain-containing protein 60	CCDC60	63.09	550	550	0.02693	1.0374	NaN	NaN	NaN	NaN	NaN	NaN	NaN	NaN	NaN	NaN	NaN	NaN	NaN	NaN	NaN	3235100	132600	3102500	3235100	132600	3102500	0	0	0	0	0	0	0	0	0
Q8IWE2-2;Q8IWE2	Q8IWE2-2;Q8IWE2	1;1	1;1	1;1	Protein NOXP20	FAM114A1	39.992	356	356;563	1	-2	NaN	NaN	NaN	NaN	NaN	NaN	NaN	NaN	NaN	NaN	NaN	NaN	NaN	NaN	NaN	0	0	0	0	0	0	0	0	0	0	0	0	0	0	0
Q8IWF9;Q8IWF9-2	Q8IWF9;Q8IWF9-2	1;1	1;1	1;1	Coiled-coil domain-containing protein 83	CCDC83	48.85	413	413;444	1	-2	NaN	NaN	NaN	NaN	NaN	NaN	NaN	NaN	NaN	NaN	NaN	NaN	NaN	NaN	NaN	0	0	0	0	0	0	0	0	0	0	0	0	0	0	0
Q8IXM7	Q8IXM7	1	1	1	Outer dense fiber protein 3-like protein 1	ODF3L1	31.065	274	274	1	-2	NaN	NaN	NaN	NaN	NaN	NaN	NaN	NaN	NaN	NaN	NaN	NaN	NaN	NaN	NaN	0	0	0	0	0	0	0	0	0	0	0	0	0	0	0
Q8IY92	Q8IY92	1	1	1	Structure-specific endonuclease subunit SLX4	SLX4	200.01	1834	1834	1	-2	NaN	NaN	NaN	NaN	NaN	NaN	NaN	NaN	NaN	NaN	NaN	NaN	NaN	NaN	NaN	0	0	0	0	0	0	0	0	0	0	0	0	0	0	0
Q8IYA7	Q8IYA7	1	1	1	Homeobox protein Mohawk	MKX	39.331	352	352	1	-2	NaN	NaN	NaN	NaN	NaN	NaN	NaN	NaN	NaN	NaN	NaN	NaN	NaN	NaN	NaN	0	0	0	0	0	0	0	0	0	0	0	0	0	0	0
Q8IYS2;Q8IYS2-2	Q8IYS2;Q8IYS2-2	1;1	1;1	1;1	Uncharacterized protein KIAA2013	KIAA2013	69.156	634	634;667	1	-2	NaN	NaN	NaN	NaN	NaN	NaN	NaN	NaN	NaN	NaN	NaN	NaN	NaN	NaN	NaN	0	0	0	0	0	0	0	0	0	0	0	0	0	0	0
Q8IZ41	Q8IZ41	1	1	1	Ras and EF-hand domain-containing protein	RASEF	82.878	740	740	1	-2	NaN	NaN	NaN	NaN	NaN	NaN	NaN	NaN	NaN	NaN	NaN	NaN	NaN	NaN	NaN	0	0	0	0	0	0	0	0	0	0	0	0	0	0	0
Q8IZQ1-2;Q8IZQ1	Q8IZQ1-2;Q8IZQ1	1;1	1;1	1;1	WD repeat and FYVE domain-containing protein 3	WDFY3	393.36	3509	3509;3526	1	-2	NaN	NaN	NaN	NaN	NaN	NaN	NaN	NaN	NaN	NaN	NaN	NaN	NaN	NaN	NaN	0	0	0	0	0	0	0	0	0	0	0	0	0	0	0
Q8N0X7	Q8N0X7	1	1	1	Spartin	SPG20	72.832	666	666	1	-2	NaN	NaN	NaN	NaN	NaN	NaN	NaN	NaN	NaN	NaN	NaN	NaN	NaN	NaN	NaN	0	0	0	0	0	0	0	0	0	0	0	0	0	0	0
Q8N1N4;Q8N1N4-2	Q8N1N4;Q8N1N4-2	5;4	2;1	2;1	Keratin, type II cytoskeletal 78	KRT78	56.865	520	520;410	0.0025126	1.936	NaN	NaN	NaN	NaN	NaN	NaN	NaN	NaN	NaN	NaN	NaN	NaN	NaN	NaN	NaN	8040800	3293400	4747400	8040800	3293400	4747400	0	0	0	0	0	0	0	0	0
[truncated: 212 more rows]

## Sheet: Supplementary Table 2 Saliva
Supplementary Table 2 | Shotgun proteomics proteins from Sjogren's Syndrome (SS) and healthy control saliva identified without constraint by enzyme specificity rules during spectrum-to-sequence matching.
[truncated: 1,170 more rows]
[truncated: 13 more columns]
